# Supplementary material for: Light-responsive transcription factor ApTrihelix1 modulates andrographolide biosynthesis via targeting ApCPS2 in Andrographis paniculata
Source: Hortic Res. 2026 Apr 7;13(7):uhag118. doi: 10.1093/hr/uhag118 (PMC13341122; doi:10.1093/hr/uhag118)
Supplement: Web_Material_uhag118 [file web_material_uhag118.zip]

Archive with 17 entries (17 files):
- Figure S1.jpg
- Figure S2.png
- Figure S3.jpg
- Figure S4.jpg
- Figure S5.jpg
- Figure S6.jpg
- Figure S7.jpg
- Figure S8.jpg
- Figure S9.jpg
- Figure S10.jpg
- Figure S11.jpg
- SupFigs V1.docx
- Table S1 Raw data and primer information.xlsx
- Table S2 FPKM values and DEG information.xlsx
- Table S3 Co-expression analysis information.xlsx
- Table S4 ApTrihelix1 ChIP-seq Peak annotation.xlsx
- Table S5 Motif Scan on promoter of ADRGs.xlsx
