# Supplementary material for: Light-responsive transcription factor ApTrihelix1 modulates andrographolide biosynthesis via targeting ApCPS2 in Andrographis paniculata
Source: Hortic Res. 2026 Apr 7;13(7):uhag118. doi: 10.1093/hr/uhag118 (PMC13341122; doi:10.1093/hr/uhag118)
Supplement: Web_Material_uhag118 [file web_material_uhag118.zip › Table S1 Raw data and primer information.xlsx]

## Sheet: RawData
RNA-seq
Decription	Short Decription	Library ID	Library type	R1 raw data	R2 raw data	raw reads	Filtered reads	Mapping rate	BioProject （https://www.ncbi.nlm.nih.gov/sra）
Andrographis paniculata seedling grown in dark condiction for 7 days and transerffed to light for 72 h, replicate 1	DL72	DL72rep1	non-specific stand RNA-seq	DL72rep1_R1.fastq.gz	DL72rep1_R2.fastq.gz	17447607	17400363	0.9123	SRX12305814
Andrographis paniculata seedling grown in dark condiction for 7 days and transerffed to light for 72 h, replicate 2	DL72	DL72rep2	non-specific stand RNA-seq	DL72rep2_R1.fastq.gz	DL72rep2_R2.fastq.gz	16596724	16555426	0.9172	SRX12305815
Andrographis paniculata seedling grown in dark condiction for 7 days and transerffed to light for 72 h, replicate 3	DL72	DL72rep3	non-specific stand RNA-seq	DL72rep3_R1.fastq.gz	DL72rep3_R2.fastq.gz	17927712	17891488	0.9111	SRX12305816
Andrographis paniculata seedling grown in dark condiction for 7 days and transerffed to light for 48 h, replicate 1	DL48	DL48rep1	non-specific stand RNA-seq	DL48rep1_R1.fastq.gz	DL48rep1_R2.fastq.gz	14730990	14706368	0.9208	SRX12305824
Andrographis paniculata seedling grown in dark condiction for 7 days and transerffed to light for 48 h, replicate 2	DL48	DL48rep2	non-specific stand RNA-seq	DL48rep2_R1.fastq.gz	DL48rep2_R2.fastq.gz	20097005	20079449	0.9203	SRX12305812
Andrographis paniculata seedling grown in dark condiction for 7 days and transerffed to light for 48 h, replicate 3	DL48	DL48rep3	non-specific stand RNA-seq	DL48rep3_R1.fastq.gz	DL48rep3_R2.fastq.gz	19335289	19308645	0.9233	SRX12305813
Andrographis paniculata seedling grown in dark condiction for 7 days and transerffed to light for 24 h, replicate 1	DL24	DL24rep1	non-specific stand RNA-seq	DL24rep1_R1.fastq.gz	DL24rep1_R2.fastq.gz	20567141	20532480	0.919	SRX12305821
Andrographis paniculata seedling grown in dark condiction for 7 days and transerffed to light for 24 h, replicate 2	DL24	DL24rep2	non-specific stand RNA-seq	DL24rep2_R1.fastq.gz	DL24rep2_R2.fastq.gz	20170023	20135241	0.9207	SRX12305822
Andrographis paniculata seedling grown in dark condiction for 7 days and transerffed to light for 24 h, replicate 3	DL24	DL24rep3	non-specific stand RNA-seq	DL24rep3_R1.fastq.gz	DL24rep3_R2.fastq.gz	20443336	20404509	0.9189	SRX12305823
Andrographis paniculata seedling grown in dark condiction, replicate 1	D	Drep1	non-specific stand RNA-seq	Drep1_R1.fastq.gz	Drep1_R2.fastq.gz	20064124	20032451	0.9027	SRX12305818
Andrographis paniculata seedling grown in dark condiction, replicate 2	D	Drep2	non-specific stand RNA-seq	Drep2_R1.fastq.gz	Drep2_R2.fastq.gz	18144976	18108250	0.9021	SRX12305819
Andrographis paniculata seedling grown in dark condiction, replicate 3	D	Drep3	non-specific stand RNA-seq	Drep3_R1.fastq.gz	Drep3_R2.fastq.gz	15169682	15144538	0.9049	SRX12305820
Andrographis paniculata seedling grown in light condiction, replicate 1	L	Lrep1	non-specific stand RNA-seq	Lrep1_R1.fastq.gz	Lrep1_R2.fastq.gz	19106189	19076912	0.9221	SRX12305811
Andrographis paniculata seedling grown in light condiction, replicate 2	L	Lrep2	non-specific stand RNA-seq	Lrep2_R1.fastq.gz	Lrep2_R2.fastq.gz	17397525	17365298	0.9198	SRX12305810
Andrographis paniculata seedling grown in light condiction, replicate 3	L	Lrep3	non-specific stand RNA-seq	Lrep3_R1.fastq.gz	Lrep3_R2.fastq.gz	19572006	19544773	0.9226	SRX12305817
Histone and ApTrihelix1 ChIP-seq
Decription	R1 Data Name	R2 Data Name	Filtered Reads	Uniquely mapping Reads	Uniquely mapping Rate	Overall Mapping rate	PCR duplicates	Peaks	Reproducible peaks
ApTrihelix1 ChIP rep1	MK442.ApTrihelix1.ChIPr1_val_1.fq.gz	MK442.ApTrihelix1.ChIPr1_val_2.fq.gz	92946084	48989805	0.5271	0.9723	0.1289	13521	6677
ApTrihelix1 ChIP rep2	MK443.ApTrihelix1.ChIPr2_val_1.fq.gz	MK443.ApTrihelix1.ChIPr2_val_2.fq.gz	105460152	55950570	0.5305	0.9732	0.1445	16018
ApTrihelix1 ChIP input	MK447.ApTrihelix1.Input_val_1.fq.gz	MK447.ApTrihelix1.Input_val_2.fq.gz	75267269	37402907	0.4969	0.9503	0.1184	/	/

## Sheet: Primers
Oligos Information
Primer for qPCR (Expression)
Actin	CXN00013714(KJ494921)	F	ACGATGTTCACGGGCATTG
		R	GAGCCACCACCTTGATCTTCA
ApCPS1	CXN00016388	F	AAGAGCCACAGCGAATTGGA
		R	AAGTAACGGCGGGTATGGTC
ApCPS2	CXN00006742	F	CAGAGTCGGTGTGCAGCAA
		R	CCAACTCCTCCATCTCCGATT
CYP72F1	CXN00013597	F	GCTGCTCGTTTGGACTATGG
		R	AGCCATCCGACTGAGTTTGA
CYP706U5	CXN00008561	F	GTTGCAGCAGAAAGACGGAA
		R	TTCATAAGCTCCGCCATTGC
CYP71BE50	CXN00024274	F	AACGTTGAGGTTGCACACTC
		R	GGGTCCCTGTTAATGGTCCA
CYP71D587	CXN00002634	F	AACCTCCACCTCATGTCCAG
		R	GAAGATTAAAGAGGGGCGCG
UGT73AU1	CXN00006414	F	GTAGACAAGGCTGAGAGGGG
		R	ATGCCTCCAAAGCTAACCCT
ApTrihelix1	CXN00007035	F	CTTGCCTTGTTCAAACTCAG
		R	CATTACCTTGTCCACTACCG
Primer for ChIP-qPCR
CXN00006742	P1F	CCCTCCGTTATTCAAATCTGC
	P1R	ATTTATTTGATCGGGCATGAG
	P2F	GTTTTGCTTTCGCGTTTTTC
	P2R	CGGTTGGTGGAATAACAAGG
	P3F	CACTCCATTCTAGCGCAACTTAC
	P3R	GGAGTACATATATTTTAGAGCCGGAG
ApACT	F	ACGATGTTCACGGGCATTG
ApACT	R	GAGCCACCACCTTGATCTTCA
Vector Construction
pGreenII 62-SK-ApTrihelix1	F	CGGCCGCTCTAGAACTAGTATGCTCGGTGCTACATCCAGC
	R	AAGCTTGATATCGAATTCTCAGTCCGCCGCGTTTGTCGC
pLY156-ApTrihelix1	F	TGAGTAAGGTTACCGAATTCCTCAACCACCGTCAATGG
	R	CGCGTGAGCTCGGTACCCCATTCGATCTAGCTCTCG
pGADT7-ApTrihelix1	Tri1-NdeI-F	ACCAGATTACGCTCATATGATGCTCGGTGCTACATCCAGC
	Tri1-EcoRI-R	CCACCCGGGTGGAATTCTCAGTCCGCCGCGTTTGTCGC
pGreenII 0800-LUC-pApCPS2	pApCPS2-KpnI-F	GGGGTACCAGGATTTATGCAGCTGTGGA
	pApCPS2-XhoI-R	CCGCTCGAGGGCTATTAAGGGAGGAGAAAGG
pAbAi-pApCPS2	pAbAi-pApCPS2-F	CTTGAATTCGAGCTCGGTACAGGATTTATGCAGCTGTGGATC
	pAbAi-pApCPS2-R	ATACATACAGAGCACATGCCGGCTATTAAGGGAGGAGAAAGG
35S:ApTrihelix1	Tri1-SpeI-F	GACTAGTATGCTCGGTGCTACATCCAGC
	Tri1-EcoRI-R	GGAATTCGTCCGCCGCGTTTGTCGC
35S:ApTrihelix1-SRDX	Tri1-SpeI-F	GACTAGTATGCTCGGTGCTACATCCAGC
	Tri1-SRDX-R1	AGTTCCAGGTCGAGATCCAGGTCCGCCGCGTTTGTCGC
	EcoRI-SRDX-R2	GGAATTCTTATGCAAATCCCAGTCTGAGTTCCAGGTCGAGATC
35S:ApTrihelix1-GFP	C18-Tri1-F	GGTCGACGGTATCGATAATGCTCGGTGCTACATCCA
	C18-Tri1-R	TTTACTCATACTAGTGGAGTCCGCCGCGTTTGTCGCC
pLY156-ApTrihelix1	156-Tri1-F	TGAGTAAGGTTACCGAATTCCTCAACCACCGTCAATGG
	156-Tri1-R	ACGCGTGAGCTCGGTACCCCATTCGATCTAGCTCTCG
