# Supplementary material for: Light-responsive transcription factor ApTrihelix1 modulates andrographolide biosynthesis via targeting ApCPS2 in Andrographis paniculata
Source: Hortic Res. 2026 Apr 7;13(7):uhag118. doi: 10.1093/hr/uhag118 (PMC13341122; doi:10.1093/hr/uhag118)
Supplement: Web_Material_uhag118 [file web_material_uhag118.zip › Table S2 FPKM values and DEG information.xlsx]

## Sheet: FPKM values
Gene expression level in different light condition.
Gene ID	D	DL24	DL48	DL72	L
CXN00000001	3.0909	2.3387	3.5854	3.6354	2.1872
CXN00000002	15.1868	14.7797	11.4295	14.744	15.4422
CXN00000003	10.2208	7.9457	6.6116	7.632	7.8622
CXN00000004	5.2869	9.4692	14.5103	15.5218	11.888
CXN00000005	302.298	177.568	144.253	96.2832	99.6579
CXN00000006	29.7416	33.3897	28.7117	25.8758	16.5156
CXN00000007	0.3921	0.1207	0.3032	0.1487	0
CXN00000008	3.9417	4.3189	4.3655	3.7185	4.7433
CXN00000009	36.1625	43.1444	54.9878	51.2653	53.0431
CXN00000010	27.1255	26.547	26.2867	25.8145	25.4897
CXN00000011	84.2436	77.3639	75.5009	62.8819	66.577
CXN00000012	21.5564	23.0099	20.1514	23.414	24.2722
CXN00000013	0	0	3.2552	5.0673	0
CXN00000014	122.913	156.165	163.861	180.784	178.144
CXN00000015	126.043	113.133	111.312	119.368	133.404
CXN00000016	11.7669	11.1282	13.2848	13.4481	14.7663
CXN00000017	0	0	0	0	0
CXN00000018	0.5862	4.1175	1.0154	1.318	1.1275
CXN00000019	0	0	0	0	0
CXN00000020	0	0	0	0.0365	0
CXN00000021	0.894	1.2804	1.3298	2.0218	1.1634
CXN00000022	234.303	156.312	229.143	230.967	314.308
CXN00000023	0	0	0	0	0
CXN00000024	2.9476	3.5727	3.4915	3.5864	3.3407
CXN00000025	0.8397	0.2951	0.0291	1.0897	0.0302
CXN00000026	5.6356	2.9734	3.6688	6.7915	7.0877
CXN00000027	2.0105	1.0374	1.3995	2.1896	2.9996
CXN00000028	0	0.0907	0.1668	0.1665	0.1899
CXN00000029	35.6386	38.603	38.462	43.413	36.7214
CXN00000030	43.6025	30.388	10.8306	30.514	71.2859
CXN00000031	0.2516	0.1868	0.1393	0.1918	0.1395
CXN00000032	35.7245	31.4155	21.1379	22.8264	19.7394
CXN00000033	4.7079	3.9992	3.4161	3.9392	4.1157
CXN00000034	13.6989	15.6161	18.0062	0	6.6656
CXN00000035	15.4559	17.3698	10.9105	15.7555	12.5348
CXN00000036	6.5846	12.3051	17.0611	10.9232	11.3589
CXN00000037	16.2754	14.5078	16.9803	15.1945	13.785
CXN00000038	33.8292	36.2841	42.3139	38.469	47.8953
CXN00000039	59.4791	54.4161	52.3942	51.8958	50.1275
CXN00000040	0.0415	0.0362	0.0176	0.022	0
CXN00000041	0.301	0.2018	0.1514	0.0619	0.1724
CXN00000042	13.7561	16.9622	20.4814	21.9705	21.1164
CXN00000043	83.7691	104.688	88.7928	106.257	82.2415
CXN00000044	0	0	0	0	0
CXN00000045	0.3352	1.1502	1.3045	2.021	3.3425
CXN00000046	0	0	0	0.2129	0.9345
CXN00000047	44.844	44.9764	39.4938	38.5181	35.6911
CXN00000048	153.351	203.516	172.218	211.439	108.859
CXN00000049	1.1564	0.902	0.3783	0.457	0.5587
CXN00000050	15.2367	16.7136	17.6848	19.9554	19.18
CXN00000051	0.7435	0.2411	1.0636	2.3211	5.1801
CXN00000052	1.8793	2.482	2.5656	1.9031	3.76
CXN00000053	5.3645	3.9499	5.2675	4.8853	3.7371
CXN00000054	6.467	0.5205	3.3058	5.6076	10.2268
CXN00000055	0.7498	1.1106	2.5644	3.4928	5.7125
CXN00000056	10.3552	9.6012	12.3727	11.2875	13.2918
CXN00000057	9.2015	8.6621	11.2361	8.6944	8.7625
CXN00000058	117.89	25.3929	19.7643	35.0851	27.2239
CXN00000059	61.0571	50.1223	31.5957	34.0872	33.1231
CXN00000060	43.255	26.8699	24.6654	34.3566	21.5961
CXN00000061	11.5063	9.2628	11.8004	10.3022	10.1984
CXN00000062	0.2109	0	0	0	0
CXN00000063	90.6884	103.397	91.6641	91.1651	91.0013
CXN00000064	108.081	117.63	81.9244	91.5857	83.6136
CXN00000065	59.2408	56.2312	58.3977	55.9714	58.6193
CXN00000066	23.4272	21.9747	20.6405	19.4911	20.1305
CXN00000067	15.3426	17.9716	17.0191	15.0679	18.2793
CXN00000068	42.9635	93.0316	98.6467	111.465	82.1742
CXN00000069	3.6889	8.4941	5.5684	5.9141	4.4454
CXN00000070	207.735	328.589	352.729	362.95	306.274
CXN00000071	16.8882	18.3888	24.367	17.2804	11.3776
CXN00000072	0.9161	0.6354	0.459	0.2912	0.7786
CXN00000073	0.32	0.6446	0.5725	1.1961	2.4536
CXN00000074	1.1871	1.1035	0.868	2.1848	1.9982
CXN00000075	61.5329	62.2898	59.0309	60.1008	68.4477
CXN00000076	72.113	65.6509	64.9117	58.4794	68.0082
CXN00000077	1850.19	2437.1	3808.58	3827.65	4265.48
CXN00000078	19.417	16.5268	23.1899	22.5228	18.8594
CXN00000079	0.1368	0.0397	0	0.0961	0.5641
CXN00000080	1.3227	2.3127	1.8848	2.5061	4.6446
CXN00000081	3.0043	8.3979	6.9877	5.4213	5.876
CXN00000082	0	0	0	0	0
CXN00000083	0	0.0309	0.0613	0.1183	0.0365
CXN00000084	65.0528	72.7536	52.3362	51.4516	37.6802
CXN00000085	0	0	0	0	0
CXN00000086	5.5168	5.9476	6.2442	5.1341	4.7699
CXN00000087	20.6075	18.9647	20.1704	20.4129	22.2361
CXN00000088	0	0	0	0	0
CXN00000089	5.2002	6.1837	5.3213	5.7258	3.1731
CXN00000090	0.5771	1.093	0.9956	1.1929	1.048
CXN00000091	10.6091	6.7812	8.2621	7.5209	7.999
CXN00000092	13.4614	12.8744	12.6394	13.3941	14.3876
CXN00000093	33.5761	67.2067	51.073	60.4477	37.6795
CXN00000094	0	0	0	0	0
CXN00000095	3.0725	4.2969	6.447	4.6341	5.4854
CXN00000096	63.3182	57.0802	34.4766	43.1028	47.6267
CXN00000097	0.1481	0.1342	0.2929	0.2536	0.3647
CXN00000098	0.4867	0.1225	1.0735	0.8478	1.4094
CXN00000099	82.0066	100.841	100.174	112.119	98.7977
CXN00000100	0.6424	0.6139	1.7147	1.0353	0.6871
CXN00000101	0.1013	0.0977	0.0928	0	0.1856
CXN00000102	2.5068	0	0.0649	0.0825	0
CXN00000103	12.7764	18.7775	21.2702	23.1857	23.8304
CXN00000104	0.8668	1.1157	0.7111	1.0211	0.514
CXN00000105	42.4941	37.2172	37.117	40.4004	38.5675
CXN00000106	3.1651	3.8281	4.3497	3.0151	3.4587
CXN00000107	57.1298	54.3498	50.1322	56.6765	55.5181
CXN00000108	2908.29	1290.09	1450.5	1821.92	1735.89
CXN00000109	0	0	0	0	0
CXN00000110	0	0	0	0	0
CXN00000111	0.046	0.0556	0.0139	0.0688	0.5143
CXN00000112	0	0	0	0	0.2511
CXN00000113	0	0.1314	0.123	0.316	0.1227
CXN00000114	0	0.4146	0	0	0.1933
CXN00000115	5.8117	3.8359	8.4109	8.7592	13.3675
CXN00000116	1619.09	1879.1	2710.12	3812.47	6674.9
CXN00000117	93.3245	89.2457	134.909	175.267	196.933
CXN00000118	0	0	0	0.113	0
CXN00000119	10.2241	10.4145	11.465	10.9422	12.0405
CXN00000120	0	0	0.0447	0	0
CXN00000121	3.4255	1.6457	2.5815	2.3399	2.8348
CXN00000122	6.2193	4.0761	4.8282	4.7036	6.2272
CXN00000123	37.7218	35.6694	30.0233	31.6113	26.4209
CXN00000124	152.64	139.072	127.982	125.339	109.636
CXN00000125	3.1693	2.542	2.5985	3.8156	2.9725
CXN00000126	6.4252	8.0548	6.8126	7.834	6.7734
CXN00000127	17.4321	13.0304	12.2615	17.8992	12.9632
CXN00000128	0.0635	0.0571	0.0739	0.0432	0
CXN00000129	13.8449	17.5993	15.7671	17.0496	17.9616
CXN00000130	11.336	22.0336	24.1529	27.2575	17.3262
CXN00000131	35.2019	26.142	19.5964	17.2841	15.4019
CXN00000132	2.5666	8.0994	6.6381	6.6363	5.6221
CXN00000133	2.3627	8.0981	6.4256	6.2405	6.3603
CXN00000134	0	0.6775	1.6493	1.4909	2.2887
CXN00000135	7.0219	6.2262	6.1953	4.1211	5.7889
CXN00000136	0.2187	2.8526	11.1876	24.4096	31.1776
CXN00000137	13.5925	13.3645	12.5611	11.7828	13.0345
CXN00000138	0.5246	0	0	0	0
CXN00000139	0.3802	0.3563	0.1178	0	0.1293
CXN00000140	308.437	150.742	106.605	91.6019	117.314
CXN00000141	54.7202	50.0834	50.9338	50.0431	51.0373
CXN00000142	20.0121	21.5742	21.0029	20.1503	18.146
CXN00000143	7.9016	9.4734	14.5844	18.6081	40.8099
CXN00000144	10.5715	6.4281	6.5911	5.8697	10.6096
CXN00000145	9.3585	9.3765	9.0036	8.0985	8.1083
CXN00000146	24.2993	27.1471	21.836	26.014	24.845
CXN00000147	0	0	0	0	0
CXN00000148	0	0	0	0	0
CXN00000149	27.0367	20.7125	29.2198	38.1264	43.0972
CXN00000150	23.4614	17.5596	17.5917	19.2199	20.3945
CXN00000151	36.8059	40.4284	43.5105	40.0621	43.1452
CXN00000152	4.1463	2.7321	2.727	3.0687	4.3308
CXN00000153	180.334	174.303	202.778	285.412	241.786
CXN00000154	6.9417	8.5916	9.664	10.218	9.716
CXN00000155	0.0232	0.0441	0.1227	0.1383	0.0215
CXN00000156	8.6121	9.5233	9.4778	9.9303	8.6948
CXN00000157	2.938	1.717	1.8648	2.3427	3.6901
CXN00000158	1.6099	1.3147	1.6094	2.0523	2.9375
CXN00000159	1.7478	1.4102	1.3367	1.3065	1.2548
CXN00000160	199.974	80.3714	50.2102	28.6375	20.2442
CXN00000161	37.918	27.0088	24.1532	24.0863	27.1967
CXN00000162	16.2304	14.7035	17.9893	16.5316	18.2216
CXN00000163	0.2644	0.1971	0.1762	0.3278	0.2238
CXN00000164	31.7281	33.896	34.9578	34.9483	36.9869
CXN00000165	13.5058	15.5049	18.3877	19.0751	21.1808
CXN00000166	142.431	117.112	105.281	115.522	105.175
CXN00000167	13.9906	13.2489	14.1618	12.9492	14.1033
CXN00000168	11.9654	13.9544	11.7156	14.3484	13.0988
CXN00000169	13.6813	10.0469	12.1803	10.2307	11.6329
CXN00000170	22.417	29.8734	31.075	36.4317	30.0177
CXN00000171	8.9403	3.6879	4.8646	4.7486	6.9868
CXN00000172	8.8322	3.6989	5.6009	5.7634	7.7411
CXN00000173	712.725	306.257	615.823	741.263	943.312
CXN00000174	88.8603	174.417	239.765	277.649	206.055
CXN00000175	28.1675	32.6383	35.5486	36.2826	46.7177
CXN00000176	0.2064	0.6001	0	0.5333	0.1027
CXN00000177	1.1127	1.557	2.1687	3.3409	2.0491
CXN00000178	40.4155	54.3954	49.0859	52.5255	70.9847
CXN00000179	0	0	0	0	0
CXN00000180	15.7521	7.8024	7.5792	15.0461	10.7972
CXN00000181	20.9672	20.8815	17.6145	16.3073	14.2765
CXN00000182	7.433	5.4621	5.7199	4.548	5.4219
CXN00000183	29.5345	34.7572	31.2494	28.1936	28.8829
CXN00000184	0.531	0.3651	0.4351	0.3761	1.1761
CXN00000185	2.4639	1.2866	0.9162	1.0197	2.2324
CXN00000186	8.3195	9.2388	10.888	12.4388	9.9002
CXN00000187	1.1035	1.2231	0.6321	1.3793	0.4181
CXN00000188	9.8153	12.4272	14.0052	14.4868	14.7795
CXN00000189	0	0	0	0	0
CXN00000190	2.9524	2.2152	2.9401	2.9181	3.7951
CXN00000191	1.9948	2.3381	3.0921	2.1577	2.3147
CXN00000192	34.9578	33.7504	33.4329	33.3854	32.1191
CXN00000193	12.0733	10.1311	4.6858	7.1626	3.0799
CXN00000194	7.8213	7.4706	6.7225	6.6761	9.2646
CXN00000195	4.6534	3.8114	6.9941	3.9302	6.4968
CXN00000196	9.331	6.966	7.257	6.9305	6.0687
CXN00000197	4.5064	3.4265	2.4429	2.5421	2.7222
CXN00000198	8.8686	8.8776	9.3522	9.3224	9.6652
CXN00000199	57.9749	82.5134	85.033	76.7963	73.5334
CXN00000200	4.0695	3.4334	4.25	3.2406	3.6389
CXN00000201	24.0929	17.3847	20.9636	21.6059	20.2516
CXN00000202	4.5591	3.0783	3.1076	3.218	4.2702
CXN00000203	166.453	147.132	124.78	109.675	105.781
CXN00000204	46.2286	41.079	37.5603	45.7335	42.4895
CXN00000205	57.0065	43.2193	48.9577	45.4483	48.4701
CXN00000206	54.5619	57.1805	58.4452	58.9066	58.838
CXN00000207	50.3918	88.9571	80.4236	87.5126	71.7261
CXN00000208	0.0678	0.0642	0.1475	0	0
CXN00000209	1.0432	0.7361	0.4139	1.0812	0.3348
CXN00000210	20.6226	18.0206	15.5662	17.0468	11.7874
CXN00000211	32.978	20.8713	22.7088	21.7535	29.8212
CXN00000212	6.6819	3.7051	3.7365	4.7374	6.6759
CXN00000213	42.4985	33.1091	26.7323	32.1402	27.4238
CXN00000214	4.9413	4.7884	4.7846	4.9929	4.7419
CXN00000215	0.2387	0.5724	0.4335	0.524	0.8821
CXN00000216	19.8343	22.8625	23.0228	29.1324	23.0172
CXN00000217	6.99	5.6874	5.9031	5.8712	5.9188
CXN00000218	52.773	37.9042	44.4088	49.7882	34.3687
CXN00000219	51.5447	67.0181	62.2119	60.0553	53.5552
CXN00000220	6.8484	11.0818	6.4636	10.1845	15.0566
CXN00000221	151.515	370.9	276.057	377.424	143.336
CXN00000222	0	0	0	0	0
CXN00000223	39.6887	33.0224	37.7094	38.2199	39.7273
CXN00000224	0	0	0	0	0
CXN00000225	0.7718	0.7489	0.7981	0.3336	0.3077
CXN00000226	0	0	0	0	0
CXN00000227	0	0	0	0	0
CXN00000228	0.0597	0.0563	0	0	0.0653
CXN00000229	10.1849	10.9972	12.1643	13.3003	16.2103
CXN00000230	2.613	1.4029	2.2624	3.0464	3.0701
CXN00000231	7.8691	12.0152	9.2927	12.1066	11.8623
CXN00000232	0	0	0	0	0
CXN00000233	30.1048	56.1509	62.2524	73.9632	64.2279
CXN00000234	2.1409	2.6733	3.5504	3.7158	3.7885
CXN00000235	9.8643	9.593	10.3591	12.4	11.6752
CXN00000236	18.8352	18.4509	16.6441	18.1644	17.4035
CXN00000237	0	0	0	0	0
CXN00000238	0	0	0	0	0
CXN00000239	0	0	0	0	0
CXN00000240	11.9241	12.521	12.4026	11.8675	13.1027
CXN00000241	3.7714	2.9876	2.9228	3.6637	3.1442
CXN00000242	48.1771	47.134	51.9101	52.099	54.1525
CXN00000243	0.9924	0.8245	1.7361	2.2101	2.4762
CXN00000244	45.6621	6.6692	16.0123	23.7499	41.3625
CXN00000245	14.2971	20.8923	19.5723	21.5071	16.5155
CXN00000246	1.5199	1.9621	2.1206	1.1922	1.8591
CXN00000247	0	0	0	0	0
CXN00000248	27.5657	31.4916	35.6342	32.8088	36.3344
CXN00000249	357.518	793.057	768.355	891.196	662.009
CXN00000250	0	0	0	0	0
CXN00000251	12.9629	15.0312	24.9811	26.4713	30.7369
CXN00000252	0	0	0	0	0
CXN00000253	0.0795	0.0363	0.0715	0.134	0.1612
CXN00000254	0	0	0	0	0
CXN00000255	0	0	0	0	0
CXN00000256	0	0	0	0	0
CXN00000257	0	0	0	0	0
CXN00000258	0	0	0	0	0
CXN00000259	0.0606	0.0179	0.0946	0.0433	0.1495
CXN00000260	0.0261	0	0	0	0
CXN00000261	0	0	0	0	0
CXN00000262	65.2458	53.0682	57.8912	52.3455	55.8358
CXN00000263	40.9191	38.6361	36.4717	36.4525	44.8119
CXN00000264	0	0	0.0424	0	0
CXN00000265	0	0	0	0	0
CXN00000266	0	0	0	0	0
CXN00000267	0.0588	0.3761	0.0803	0	0.203
CXN00000268	30.1534	30.3359	31.6008	33.7486	35.5559
CXN00000269	6.8389	7.0134	9.3782	9.7508	10.5445
CXN00000270	16.182	18.1589	16.9049	15.9918	14.823
CXN00000271	1.2627	2.7094	3.6367	5.5969	4.1065
CXN00000272	33.0606	42.3344	41.0335	44.7777	39.476
CXN00000273	26.4556	21.6086	23.501	21.9941	24.4574
CXN00000274	0.0964	0.141	0.14	0	0.0862
CXN00000275	0	0	0	0	0
CXN00000276	9.2182	7.8348	13.6603	16.6473	20.3708
CXN00000277	0	0.0479	0	0	0
CXN00000278	11.5513	7.1763	5.7347	6.2581	6.7276
CXN00000279	14.6387	14.7987	15.9814	14.7287	14.098
CXN00000280	15.4186	16.549	15.9328	14.932	15.9345
CXN00000281	19.8493	14.9009	19.8112	19.725	15.0298
CXN00000282	21.0953	18.951	19.8468	19.8212	21.7809
CXN00000283	25.3282	43.6785	39.1604	51.3643	42.4958
CXN00000284	3.3037	3.5946	5.3575	4.1179	3.5329
CXN00000285	1.3568	1.5912	2.1417	2.9144	2.0726
CXN00000286	17.5949	20.6492	22.5646	18.0199	21.6709
CXN00000287	0.2222	0.2604	0.456	0	0.2255
CXN00000288	47.3557	50.8206	66.033	65.389	62.1571
CXN00000289	26.3525	33.0632	34.8422	30.7127	24.1608
CXN00000290	2.9825	1.8904	7.5106	8.9627	15.2154
CXN00000291	0	0.0293	0	0.0356	0
CXN00000292	0	0	0	0	0
CXN00000293	0.8179	0.9146	0.7542	0.8263	1.3232
CXN00000294	6.167	7.424	8.4179	9.1313	9.4744
CXN00000295	0.1207	0.3037	0.0518	0.1941	0.2584
CXN00000296	3.5657	4.9275	4.9292	5.9071	5.4831
CXN00000297	33.2378	35.3259	33.2381	29.04	33.6878
CXN00000298	15.7995	19.2982	18.1769	16.6013	15.5226
CXN00000299	31.9568	31.28	34.6062	36.6028	35.5943
CXN00000300	36.1861	43.7808	33.7687	36.2173	31.34
CXN00000301	0.7103	0	0	1.3389	1.6942
CXN00000302	3.6862	1.4189	1.4763	0.2771	0.6031
CXN00000303	51.7902	39.3016	38.3772	33.1891	30.9539
CXN00000304	37.5938	27.8584	22.9201	19.013	16.8086
CXN00000305	23.1889	22.4068	20.8763	22.2259	22.4768
CXN00000306	9.5069	9.5626	9.3731	9.6256	8.9191
CXN00000307	3.3673	6.3444	13.8799	7.619	5.2152
CXN00000308	1.0813	2.1899	2.2766	1.8529	3.4088
CXN00000309	3.2991	0.9984	1.1032	2.1091	4.501
CXN00000310	0	0	0	0	0
CXN00000311	0.5159	1.0228	0.8322	0.7244	1.3927
CXN00000312	0	0.025	0.0254	0.0639	0.2919
CXN00000313	2.3088	2.1313	4.6782	7.9934	5.9934
CXN00000314	28.7956	25.046	24.6367	26.3817	25.7176
CXN00000315	4.7975	5.8799	7.5469	7.5896	5.6279
CXN00000316	4.2629	4.0967	4.5635	4.0274	4.6201
CXN00000317	0	0	0	0	0
CXN00000318	26.677	21.7691	29.1646	29.9726	35.0644
CXN00000319	3.2875	4.7364	6.4975	7.4378	5.7254
CXN00000320	25.4204	26.7161	25.4584	26.4804	30.9943
CXN00000321	9.7198	10.5255	8.6779	9.1046	8.7497
CXN00000322	5.7747	8.3759	9.1975	10.782	10.5344
CXN00000323	7.1853	7.3368	10.5117	9.6094	10.1419
CXN00000324	40.2403	36.8069	32.4556	31.4629	32.8636
CXN00000325	9.8125	8.2843	7.3225	8.8992	6.769
CXN00000326	37.8372	11.8432	12.8552	11.2814	8.8157
CXN00000327	17.6262	14.2669	12.4822	12.6955	13.7968
CXN00000328	133.982	367.982	377.143	431.982	378.622
CXN00000329	284.123	712.07	674.681	742.211	634.163
CXN00000330	0	0.1492	0.2672	0.1875	0.3818
CXN00000331	78.5249	81.9241	76.3107	68.0405	71.9822
CXN00000332	5.0228	4.958	6.4513	5.6573	6.45
CXN00000333	21.3702	22.1082	28.9425	25.8648	28.0493
CXN00000334	1.1843	2.0856	2.4564	1.5856	2.7223
CXN00000335	0.3343	1.236	0.8821	1.9797	2.3391
CXN00000336	8.898	6.9892	5.8388	6.2419	5.3419
CXN00000337	96.994	75.6837	73.2596	72.6624	73.9554
CXN00000338	571.554	448.449	451.846	462.492	430.964
CXN00000339	16.894	20.3003	24.2919	24.1531	44.9062
CXN00000340	2.586	0.9333	1.1702	1.0553	1.3055
CXN00000341	0	0	0	0.1246	0.0581
CXN00000342	15.1949	25.7726	25.9456	21.2987	18.0478
CXN00000343	624.695	934.943	901.25	1022.07	701.71
CXN00000344	39.6824	45.8519	46.2281	40.4684	41.1975
CXN00000345	42.1057	40.1393	33.3112	35.2391	28.4323
CXN00000346	24.3255	23.2643	23.1275	22.7222	22.4573
CXN00000347	79.7438	135.816	100.689	88.9593	77.9106
CXN00000348	6.4899	5.818	5.6742	4.9537	4.9973
CXN00000349	0.0708	0.1238	0.2558	0.0436	0.1753
CXN00000350	82.4948	90.2927	84.9456	91.9923	106.995
CXN00000351	23.5435	22.2845	23.6323	22.6104	25.8839
CXN00000352	7.8065	6.9109	7.0778	7.1828	7.6796
CXN00000353	5.6996	6.4346	7.5707	4.7272	5.7552
CXN00000354	11.5128	2.8646	3.364	3.1873	4.1128
CXN00000355	14.4148	11.7118	9.8658	9.6392	12.136
CXN00000356	39.7011	40.1054	35.6211	42.1088	36.9114
CXN00000357	23.9357	29.9535	39.3591	43.5717	37.072
CXN00000358	0	0	0	0	0
CXN00000359	1.3409	1.0593	0.6552	1.1253	2.0901
CXN00000360	28.1008	0.503	0.7653	2.5021	0.6086
CXN00000361	6.9792	8.4944	9.0428	9.762	10.0141
CXN00000362	0	0.3851	0	0	0.7232
CXN00000363	0.1506	0	0	0	0.0926
CXN00000364	23.8917	23.42	23.7441	23.4578	26.1659
CXN00000365	0.0466	0.0431	0.1977	0.3939	0.2581
CXN00000366	16.0793	17.1922	16.0123	14.5894	16.5292
CXN00000367	3.7394	1.4282	0.478	1.508	0.2326
CXN00000368	2.7099	2.5571	0.7146	1.3473	0.7064
CXN00000369	76.2903	60.5374	70.3164	63.8	67.7766
CXN00000370	15.2215	13.8732	13.615	12.0473	12.6453
CXN00000371	15.7863	14.4867	13.7546	16.4354	15.4705
CXN00000372	56.516	57.3472	56.0567	55.4345	57.1073
CXN00000373	12.4836	12.9489	12.684	11.3012	9.5747
CXN00000374	13.2986	15.6482	11.326	10.7739	10.5492
CXN00000375	8.3563	8.1532	8.6629	9.846	10.3192
CXN00000376	17.222	26.9783	38.5598	38.5346	43.6987
CXN00000377	22.2869	22.0963	20.7069	20.276	20.6886
CXN00000378	1.1632	1.638	1.555	1.9501	1.7952
CXN00000379	2.7385	2.9765	3.4466	3.7109	3.787
CXN00000380	145.037	223.659	252.474	290.692	281.957
CXN00000381	13.373	19.6884	19.8214	21.2036	15.608
CXN00000382	13.1465	11.5496	18.9278	17.9792	20.4313
CXN00000383	12.9152	12.8976	12.2817	13.4425	11.2137
CXN00000384	27.5971	23.0705	21.6529	20.2924	20.498
CXN00000385	0	0	0	0	0
CXN00000386	4.8032	4.287	4.4971	3.9954	6.0102
CXN00000387	23.508	20.9923	16.1873	16.7935	14.4676
CXN00000388	0.5899	0.5523	0.9557	1.336	0.171
CXN00000389	18.0482	19.9577	16.0141	18.8616	17.697
CXN00000390	31.8643	35.7643	30.8661	32.06	30.4633
CXN00000391	6.7451	6.2236	6.3306	6.6979	7.2138
CXN00000392	319.086	520.582	358.431	380.896	278.361
CXN00000393	0.326	0.4476	0.481	0.1112	0.3759
CXN00000394	3.5901	4.3419	4.5175	6.956	7.6192
CXN00000395	11.3584	10.3889	9.5612	14.1945	10.8624
CXN00000396	43.3914	38.6438	40.9369	39.0748	46.1397
CXN00000397	13.0587	3.5674	3.5279	4.4133	5.239
CXN00000398	12.9127	11.9952	13.4274	12.4259	12.6094
CXN00000399	18.7957	21.8725	20.8333	23.8868	22.5688
CXN00000400	10.4635	11.1356	10.9674	17.1166	10.8558
CXN00000401	6.1113	5.4726	5.5218	4.9131	5.3984
CXN00000402	1.2184	1.5303	2.0423	1.3807	1.7662
CXN00000403	127.691	113.381	115.722	113.788	108.044
CXN00000404	10.5695	15.7247	16.473	17.913	13.8798
CXN00000405	3.8314	5.0294	5.4598	5.1399	4.3479
CXN00000406	7.7707	6.7037	6.3095	5.0862	5.7256
CXN00000407	7.6655	20.5036	18.7409	20.3298	16.4093
CXN00000408	10.371	13.2554	14.6544	15.0466	6.1908
CXN00000409	5.7072	4.1402	3.5479	3.4398	9.6646
CXN00000410	8.0539	10.7079	11.2846	14.9192	24.5871
CXN00000411	4.365	2.5439	3.6064	3.2448	3.1208
CXN00000412	1.1863	0.4666	0.2566	0.3196	0.778
CXN00000413	0.9902	1.4317	0	0	3.1672
CXN00000414	81.2855	61.8344	82.505	76.5933	76.7483
CXN00000415	99.7206	85.9637	82.9782	77.3146	90.4534
CXN00000416	4.0933	1.2914	1.9212	2.6814	3.2218
CXN00000417	9.2903	6.204	9.9243	8.4883	8.9872
CXN00000418	0	0	0	0	0
CXN00000419	7.5755	7.8652	7.7811	7.3605	8.5414
CXN00000420	26.9095	0.2026	0.198	0.5103	0
CXN00000421	0	0	0	0	0
CXN00000422	0	0	0	0	0
CXN00000423	7.8976	10.6178	12.2471	11.1677	12.2058
CXN00000424	10.0053	7.9186	7.3246	6.9559	7.5669
CXN00000425	16.1748	10.8449	9.2148	10.7097	11.1652
CXN00000426	40.2402	61.0239	58.6877	71.1266	44.0049
CXN00000427	0	0	0	0	0
CXN00000428	6.6814	5.9977	6.7179	5.7333	6.6174
CXN00000429	177.176	341.827	412.716	454.806	298.73
CXN00000430	0	0	0	0	0
CXN00000431	3.1892	2.9833	3.8651	4.0077	4.1965
CXN00000432	1.2615	1.0187	1.0304	0.9228	1.1759
CXN00000433	8.4638	6.2111	7.8489	6.9044	7.8316
CXN00000434	1.558	0.9749	1.0196	2.1496	1.7339
CXN00000435	14.9726	21.0672	18.0705	16.474	15.8555
CXN00000436	5.8399	6.937	7.7458	7.3426	7.9301
CXN00000437	0	0	0	0	0
CXN00000438	10.7733	11.2371	9.6238	9.4279	7.6638
CXN00000439	49.5192	32.6613	27.6831	21.9912	26.7283
CXN00000440	29.9663	31.1839	22.9384	15.0512	11.5578
CXN00000441	0	0	0	0	0
CXN00000442	38.2703	37.4327	36.9349	34.9751	30.8327
CXN00000443	107.351	91.3379	92.962	77.6158	90.0221
CXN00000444	0	0.2842	0	0.3533	0
CXN00000445	1.9803	4.0411	5.4133	15.1774	10.3544
CXN00000446	4.009	9.7158	11.4011	9.8289	10.4949
CXN00000447	0.3079	0.1795	0.4705	0.6547	0.0898
CXN00000448	26.7008	41.0467	44.4275	40.6807	31.3648
CXN00000449	0.042	0.077	0	0	0
CXN00000450	0.408	0.374	0	0	0
CXN00000451	1.5124	2.0701	1.0087	2.7016	2.3383
CXN00000452	2.6583	0.94	0.7659	1.1785	0.9571
CXN00000453	11.0796	11.578	11.027	11.8243	12.6758
CXN00000454	0	0.0398	0	0	0
CXN00000455	17.8432	13.8017	12.8501	12.1982	13.9845
CXN00000456	9.5715	16.475	14.7158	18.5307	16.1082
CXN00000457	13.1754	16.9401	22.2977	27.0197	32.5287
CXN00000458	27.8952	31.4368	35.7129	36.2479	35.8213
CXN00000459	25.3274	22.122	22.2292	20.2258	22.2213
CXN00000460	0.2777	0.8466	2.5696	4.5468	4.958
CXN00000461	4.7289	5.1775	5.6698	5.1961	7.1374
CXN00000462	0	0	0	0	0
CXN00000463	0.5092	1.5475	1.3445	1.4062	1.0913
CXN00000464	9.8605	9.1169	10.3666	10.7581	12.3421
CXN00000465	2.7553	2.8998	3.3264	3.116	2.9398
CXN00000466	13.0866	13.5336	13.7573	14.8373	14.7773
CXN00000467	7.8562	11.3983	7.9652	6.3702	5.8454
CXN00000468	14.1898	14.7278	11.006	14.4642	8.1054
CXN00000469	49.9868	34.8533	39.2732	37.9056	39.6674
CXN00000470	3.8483	5.6103	4.8453	6.0927	5.5643
CXN00000471	2.263	4.4604	3.4405	3.9688	2.973
CXN00000472	17.0062	12.7349	9.1147	9.1382	6.2115
CXN00000473	17.894	15.6601	14.6433	13.0518	17.1399
CXN00000474	566.951	742.733	643.713	811.029	797.213
CXN00000475	2.0279	1.8204	1.7776	2.4661	3.3398
CXN00000476	31.9947	37.8111	36.0238	35.699	37.2571
CXN00000477	152.247	316.299	258.249	297.695	226.374
CXN00000478	22.6465	19.9391	19.0719	17.2	18.8567
CXN00000479	22.3941	19.7865	20.4516	22.0928	23.0041
CXN00000480	4.3985	5.6017	6.3709	3.4817	4.8411
CXN00000481	0.54	0.2339	0.0786	0	0.3479
CXN00000482	0.4056	0	0.1283	0	0.3764
CXN00000483	12.2066	3.4331	2.2812	17.9598	4.5743
CXN00000484	45.0982	47.6991	45.456	55.5136	52.2415
CXN00000485	43.9997	49.1303	55.8993	53.4524	53.9626
CXN00000486	1.9181	2.6613	2.7649	2.888	4.003
CXN00000487	8.248	9.1813	8.5698	8.381	12.4068
CXN00000488	64.7458	69.2164	42.7046	35.2463	25.7929
CXN00000489	18.0844	16.7104	15.8074	14.4651	14.7179
CXN00000490	2.3253	2.6343	3.2268	3.0402	2.6831
CXN00000491	0.0438	0	0.0325	0	0.0656
CXN00000492	0	0	0	0	0
CXN00000493	4.0159	1.2533	1.4485	1.4071	0.5095
CXN00000494	16.0411	15.9714	17.037	14.6488	18.9159
CXN00000495	11.3989	11.8371	10.8605	10.5995	11.848
CXN00000496	68.9564	76.227	41.7176	35.3142	29.8763
CXN00000497	136.609	145.708	126.841	125.212	151.023
CXN00000498	9.7465	18.952	18.8546	20.8668	19.4022
CXN00000499	19.7155	20.8433	23.6214	21.7917	22.4789
CXN00000500	13.1703	11.1795	11.0003	10.8656	11.9468
CXN00000501	13.6953	14.2563	16.2657	14.2494	13.824
CXN00000502	0.2135	0.2913	0.343	0.8182	0.781
CXN00000503	240.22	230.316	215.374	217.64	213.099
CXN00000504	15.1708	11.9468	9.8571	6.4391	8.0641
CXN00000505	5.8858	7.9507	6.7902	4.8465	5.5425
CXN00000506	16.25	15.8967	15.9251	15.9221	16.0412
CXN00000507	2.9347	7.0981	5.6579	3.0415	3.8337
CXN00000508	0	0	0	0	0
CXN00000509	37.2699	43.6959	36.0132	39.0899	33.2389
CXN00000510	14.5988	22.5552	17.9944	14.0473	12.4717
CXN00000511	19.6725	39.7138	41.8056	43.889	40.1221
CXN00000512	27.0672	62.8354	67.2991	70.9954	71.6577
CXN00000513	8.2992	6.9509	5.8219	6.7164	5.9321
CXN00000514	2.0627	1.5243	2.4098	1.8686	2.648
CXN00000515	4.1575	2.612	5.0025	5.7247	6.1601
CXN00000516	0.0596	0.0227	0.0663	0.0818	0.0224
CXN00000517	39.3886	63.3426	61.3328	68.9493	60.3349
CXN00000518	33.381	31.1156	28.9354	29.3604	27.0636
CXN00000519	11.6298	20.3346	25.6737	23.5734	23.9754
CXN00000520	58.2481	73.8588	61.7142	70.0664	70.3114
CXN00000521	3.6011	1.6488	2.0914	1.4032	1.2139
CXN00000522	1.9432	1.0551	0.4094	0.2167	0.7073
CXN00000523	27.9735	31.2005	25.4191	25.1313	25.9896
CXN00000524	1.8265	1.5461	4.2169	3.5466	3.0069
CXN00000525	0.7427	1.2011	1.9874	1.2055	1.552
CXN00000526	1.6762	1.4063	0.7442	0.8304	2.4033
CXN00000527	0.5394	0.0626	0.3353	0.234	0.402
CXN00000528	7.2874	6.4583	5.344	5.8948	5.7671
CXN00000529	2.6874	4.543	3.6356	2.763	2.0106
CXN00000530	7.3548	10.7655	8.9475	17.1368	13.6773
CXN00000531	0.0257	0.1049	0	0.0323	0.15
CXN00000532	3.6079	8.5684	6.9557	7.2857	1.8847
CXN00000533	21.0549	20.5417	23.9553	22.705	21.113
CXN00000534	11.4603	10.28	9.1123	8.8986	8.2838
CXN00000535	1.0867	1.5146	0.9193	1.3395	0.5937
CXN00000536	0.0472	1.1619	0.8238	0.4865	0.1051
CXN00000537	10.9088	35.3298	41.6109	44.361	63.4495
CXN00000538	0.3083	0.9698	1.5379	1.1277	0.225
CXN00000539	2.8049	4.9633	3.5198	3.695	2.4748
CXN00000540	4.4343	4.3325	5.3859	5.4815	5.2621
CXN00000541	3.6471	6.3912	5.6124	7.8049	5.689
CXN00000542	13.1086	5.1463	15.3181	15.0104	41.0214
CXN00000543	7.9265	5.9936	8.0699	6.6783	8.1719
CXN00000544	0.3227	0.1453	0.0361	0	0.0744
CXN00000545	39.2637	65.0083	70.197	75.0666	54.5413
CXN00000546	15.3935	14.5217	13.3925	14.0704	12.7723
CXN00000547	36.997	59.2004	72.5589	80.0137	62.5674
CXN00000548	2.5246	1.2074	2.3938	0.7164	1.0796
CXN00000549	1248.13	284.8	44.3045	40.6906	1.5353
CXN00000550	3.9287	2.4347	0.5476	1.3827	0
CXN00000551	24.2363	22.7403	13.8515	12.5552	5.9387
CXN00000552	352.514	320.555	229.021	217.788	186.777
CXN00000553	0	0	0	0	0
CXN00000554	18.9154	21.4028	18.2309	20.0636	19.2473
CXN00000555	4.9942	6.1492	4.2947	4.0538	3.9629
CXN00000556	0.3299	0.3253	0.3623	0.0922	0.2383
CXN00000557	1.0197	2.7547	2.8147	2.4161	1.7131
CXN00000558	0	0	0	0	0
CXN00000559	59.3258	81.6896	76.139	91.8717	56.705
CXN00000560	31.1237	27.8035	25.9581	24.9122	21.486
CXN00000561	71.6721	58.5876	57.612	58.466	50.6066
CXN00000562	134.46	167.077	89.1463	80.3686	67.4227
CXN00000563	25.2596	27.6083	33.3053	28.966	30.0158
CXN00000564	24.9474	24.5004	24.1043	22.0823	26.6449
CXN00000565	35.217	31.3362	29.4161	29.8655	33.2298
CXN00000566	2.0465	2.7625	2.5782	2.5162	2.579
CXN00000567	0	0	0	0	0
CXN00000568	7.8106	21.5042	18.8061	17.1288	14.4543
CXN00000569	72.8557	86.486	73.5898	83.2886	65.4958
CXN00000570	64.2455	28.1864	32.1749	53.6853	30.7861
CXN00000571	1.1569	0.7513	0.9488	2.4486	3.1148
CXN00000572	3.566	0	0.1549	0	0.5086
CXN00000573	3.2504	0.315	0.1033	0.1265	0.329
CXN00000574	0.569	0.8358	0.9475	1.163	0.8918
CXN00000575	5.3041	4.7862	3.9291	5.1862	4.1279
CXN00000576	149.032	68.2091	115.086	92.6526	145.86
CXN00000577	19.7315	19.6497	25.1227	27.5407	20.9192
CXN00000578	9.8308	6.7849	8.2785	9.9911	8.6906
CXN00000579	15.0856	9.7967	9.4162	9.4217	11.9254
CXN00000580	19.2224	19.1629	18.3344	17.2122	17.5046
CXN00000581	47.0807	35.0462	27.733	22.5771	13.4623
CXN00000582	15.5744	15.138	16.2283	16.7523	15.741
CXN00000583	15.2204	14.1597	14.6663	14.9537	15.0581
CXN00000584	19.6035	61.6512	51.6799	58.4904	31.0166
CXN00000585	71.0524	71.2536	78.4743	77.145	50.3811
CXN00000586	9.4358	8.6787	4.6895	7.1642	3.7258
CXN00000587	0	0	0	0	0
CXN00000588	0	0	0	0	0
CXN00000589	0	0	0	0	0
CXN00000590	32.1029	34.8757	31.4827	34.3411	34.8231
CXN00000591	7.7098	8.3344	7.9017	7.4728	8.0581
CXN00000592	49.8027	60.2174	55.946	57.7152	73.2954
CXN00000593	11.4157	9.5022	8.8194	9.0906	8.9942
CXN00000594	30.6952	31.4008	30.0946	26.7522	25.4833
CXN00000595	58.634	69.0086	58.1421	57.6369	59.687
CXN00000596	24.1477	23.6892	47.4744	40.153	92.5917
CXN00000597	17.132	20.8965	20.9701	18.2585	21.905
CXN00000598	153.949	121.948	95.9591	60.9615	46.5953
CXN00000599	81.9922	76.7218	77.1954	74.5966	78.9755
CXN00000600	40.2626	34.6701	39.6977	47.9913	55.2088
CXN00000601	0.5618	0.0946	0.1297	0.1168	0
CXN00000602	25.0455	27.6892	28.6394	29.8307	25.3434
CXN00000603	10.5528	11.6053	10.1626	10.2195	11.5362
CXN00000604	34.6591	21.5158	23.4312	23.5818	26.5351
CXN00000605	13.2984	16.4943	18.8466	15.7931	14.6417
CXN00000606	14.8587	12.8221	13.8567	14.6561	13.6892
CXN00000607	43.2997	74.5967	102.412	113.832	79.7864
CXN00000608	35.8693	32.9323	34.9068	35.3635	34.7661
CXN00000609	10.3344	8.2748	7.8225	10.9702	7.8662
CXN00000610	5.2054	7.7636	8.3915	7.4011	8.5501
CXN00000611	256.72	234.153	301.141	331.293	345.499
CXN00000612	335.599	274.039	256.666	265.172	277.69
CXN00000613	11.1118	11.5535	10.4416	8.14	9.675
CXN00000614	1.054	0.1901	0.2545	0.2085	0.2256
CXN00000615	37.2301	24.7714	33.3784	28.4393	40.9084
CXN00000616	15.0896	13.9564	12.7809	12.1043	13.2148
CXN00000617	10.5514	12.7509	12.6292	11.6796	12.1799
CXN00000618	11.7856	12.0668	11.8969	11.9498	11.3132
CXN00000619	5.9994	7.9193	7.6105	5.9344	6.6182
CXN00000620	5.2001	13.5697	8.5242	9.7119	8.6949
CXN00000621	0.8415	1.862	0.6245	1.7666	2.5527
CXN00000622	13.8008	11.3779	10.953	12.9617	12.8139
CXN00000623	37.8444	42.9605	43.8943	46.1963	38.7486
CXN00000624	0.3718	0.3816	0.4514	0.4633	0.4108
CXN00000625	131.665	68.206	47.2407	46.9928	41.358
CXN00000626	0.2191	0.9493	0.7903	1.1658	0.2234
CXN00000627	57.496	115.044	96.0061	108.435	84.3019
CXN00000628	0	0	0	0	0
CXN00000629	22.253	22.5263	20.6912	17.0369	13.0219
CXN00000630	22.888	22.9355	22.8647	20.1901	22.5643
CXN00000631	38.188	61.3305	54.5317	65.4407	46.4127
CXN00000632	35.1176	33.8192	28.6619	30.5114	27.9848
CXN00000633	45.7436	36.9519	28.3827	29.1461	29.1652
CXN00000634	96.6532	57.9412	83.4289	67.6565	95.0528
CXN00000635	66.8431	49.7629	63.6733	44.2631	56.8262
CXN00000636	0	0	0	0	0
CXN00000637	19.2645	23.5407	22.5723	21.3092	29.7424
CXN00000638	11.5375	10.7917	11.7161	9.9475	11.4244
CXN00000639	9.5749	12.9396	5.7338	8.2269	5.378
CXN00000640	0	0	0	0	0
CXN00000641	0.3888	0.3622	0.4139	0.5981	0.7655
CXN00000642	10.5272	11.0395	12.8817	15.2507	10.0529
CXN00000643	1.9207	3.1012	3.5758	6.431	11.2592
CXN00000644	254.107	519.199	608.932	641.559	477.736
CXN00000645	1.9378	1.8435	5.6108	7.6405	5.6383
CXN00000646	5.2507	6.8664	7.0744	7.8774	6.3955
CXN00000647	14.1429	11.9195	11.5589	11.6609	11.618
CXN00000648	39.941	35.2421	32.8435	44.9487	34.6716
CXN00000649	65.5393	78.384	71.1634	72.2497	91.3692
CXN00000650	0.4644	1.6583	0.8164	2.3013	0.7944
CXN00000651	0.977	1.5022	1.2832	0.9205	2.2451
CXN00000652	17.9132	12.7806	12.6715	13.6139	15.3698
CXN00000653	2.4251	2.4079	3.0543	2.3512	2.7855
CXN00000654	19.6917	21.9457	20.5086	18.9749	20.7238
CXN00000655	8.9277	9.7903	13.232	12.7054	11.5809
CXN00000656	2.8703	1.4218	1.0337	1.3664	1.1416
CXN00000657	1.8386	1.3857	1.6079	0.7764	1.2171
CXN00000658	1.3101	1.6982	0.7357	0.5046	0.7224
CXN00000659	2.2665	2.0577	2.1848	2.3067	2.2871
CXN00000660	0.1932	0.2209	0.2456	0.3624	0.3589
CXN00000661	15.1751	14.9368	13.3809	13.4941	14.2952
CXN00000662	8.306	11.5625	10.7464	10.4936	2.7308
CXN00000663	10.4451	14.1472	20.5314	27.8358	33.6305
CXN00000664	0.8398	50.8523	86.2358	54.8395	9.2035
CXN00000665	16.5532	16.4569	14.7347	17.3041	16.9806
CXN00000666	57.4053	51.1676	40.1988	46.8266	36.818
CXN00000667	52.5494	40.7125	37.467	38.9277	41.0021
CXN00000668	0.1615	0.1598	0.3482	0.3378	0.4914
CXN00000669	10.3091	10.0836	10.6977	10.1007	11.0181
CXN00000670	3.5312	3.8587	3.7074	3.374	3.2053
CXN00000671	0.8687	0.9825	0.9454	1.1703	0.8431
CXN00000672	0.2683	0.364	0.1783	0.2127	0.1474
CXN00000673	33.1674	17.4869	7.9456	5.3033	5.3358
CXN00000674	0.0864	0.0426	0.0666	0.0697	0.1052
CXN00000675	6.1087	7.1475	9.5688	13.1542	15.5006
CXN00000676	0	0	0	0	0
CXN00000677	84.6326	44.0402	24.5524	32.144	28.2959
CXN00000678	4.159	4.1884	3.669	3.3853	3.3183
CXN00000679	1.6668	0.9583	1.1798	0.9224	0.1852
CXN00000680	0	0	0	0	0
CXN00000681	39.9391	39.4904	48.8126	48.9064	54.8678
CXN00000682	34.5615	25.0689	26.3476	25.1341	24.8368
CXN00000683	4.0853	0.4309	0.9028	1.033	0.8327
CXN00000684	20.2235	18.1959	16.0081	17.9982	15.9245
CXN00000685	0	0.0748	0.0508	0	0.0373
CXN00000686	3.9788	7.739	6.3147	4.8393	6.6548
CXN00000687	12.3577	11.0202	9.2313	10.7199	9.6922
CXN00000688	4.9507	5.3836	5.4351	4.8741	5.4335
CXN00000689	25.0678	26.3352	24.9785	24.8163	25.3701
CXN00000690	35.8669	33.3232	33.7182	34.0739	37.4327
CXN00000691	0.8429	0.3472	0.3111	0.2865	0.2091
CXN00000692	21.4242	20.8016	18.3993	19.6284	20.6379
CXN00000693	12.4405	15.1783	14.5947	13.449	14.5534
CXN00000694	3.8492	5.2768	5.1539	5.2668	7.9214
CXN00000695	51.9666	78.1555	62.8068	35.2123	24.3922
CXN00000696	3.1627	3.0792	3.1094	3.635	4.0986
CXN00000697	14.5385	12.8167	13.089	11.3118	15.1836
CXN00000698	5.6058	4.9208	5.5029	5.9295	5.7956
CXN00000699	17.8954	17.4414	17.9223	15.5292	13.6637
CXN00000700	4.7725	3.2032	5.1209	4.7568	3.9532
CXN00000701	127.693	121.202	90.4449	83.0175	70.4943
CXN00000702	8.3952	10.1228	9.1967	10.8104	11.0893
CXN00000703	36.7866	44.9857	34.3441	51.0578	44.7233
CXN00000704	60.3276	59.2419	57.993	59.3964	60.2142
CXN00000705	20.5052	15.2434	14.458	14.353	25.8601
CXN00000706	8.223	2.4978	1.9212	1.546	1.5151
CXN00000707	4.1882	4.4472	4.6045	4.7234	4.7054
CXN00000708	0	0	0	0	0
CXN00000709	0	0	0	0	0
CXN00000710	0	0	0	0	0
CXN00000711	0	0.1653	0.1784	0.8185	0.5888
CXN00000712	0	0	0	0	0
CXN00000713	24.0427	26.011	21.059	21.0757	21.7387
CXN00000714	19.6497	18.9899	19.9594	19.9534	17.9994
CXN00000715	32.9964	34.2532	31.3406	30.2573	28.3236
CXN00000716	15.0022	16.9909	16.6845	15.6059	13.9265
CXN00000717	35.3328	28.1891	28.1832	28.4627	28.4075
CXN00000718	3.5782	5.7437	6.0846	5.2728	2.0337
CXN00000719	22.4642	20.9493	18.75	19.4589	19.7037
CXN00000720	20.3492	21.9226	19.0515	20.5419	19.8392
CXN00000721	9.5756	9.7843	9.8951	9.1426	10.2776
CXN00000722	0.5833	0.7442	0.7596	0.7155	0.7221
CXN00000723	9.8794	10.3575	10.2348	9.1241	9.3422
CXN00000724	7.7326	8.5473	8.1052	8.163	7.7189
CXN00000725	6.9352	6.9883	7.9381	7.4786	7.1812
CXN00000726	69.9104	51.6898	49.44	41.6819	40.8316
CXN00000727	20.8827	18.353	21.9324	23.7579	20.5504
CXN00000728	4.8531	7.1364	9.6896	11.5796	8.3976
CXN00000729	0.2973	0.7141	1.1544	1.7431	0.9515
CXN00000730	38.3891	46.3722	67.9914	69.2663	78.4303
CXN00000731	5.4196	6.5362	6.8327	7.329	6.6794
CXN00000732	8.5409	9.1707	10.7065	9.8433	10.0891
CXN00000733	8.8032	9.8559	11.4202	12.1606	13.4247
CXN00000734	1.0723	0.3966	2.9483	0.8824	0.663
CXN00000735	0.6648	0.7859	0.1308	0.3384	0.4711
CXN00000736	3.9332	5.9812	5.1727	4.5081	2.2201
CXN00000737	2.1453	1.7564	1.3719	1.5513	1.3193
CXN00000738	61.9946	29.4645	16.3148	11.7397	5.6847
CXN00000739	37.3953	41.5513	39.7564	40.1987	39.5622
CXN00000740	209.678	206.154	226.234	264.161	241.793
CXN00000741	34.9402	37.9457	38.1057	29.6945	28.1313
CXN00000742	25.0125	26.9405	30.3229	18.179	17.1265
CXN00000743	1.0903	5.1227	3.3001	3.3426	2.4801
CXN00000744	0.6747	4.0907	3.8172	1.9143	3.2804
CXN00000745	3.5068	4.3337	4.9025	5.0464	6.2552
CXN00000746	21.658	37.194	37.331	40.7568	41.6292
CXN00000747	24.4694	18.4428	17.0786	19.4354	16.4772
CXN00000748	0.5456	0.5321	0.6327	0.1448	0.6771
CXN00000749	15.2163	16.5181	19.199	18.9444	19.1266
CXN00000750	11.6546	11.346	11.3549	12.9747	10.9331
CXN00000751	32.729	31.778	28.0146	28.775	23.5344
CXN00000752	22.9986	19.5271	18.2503	15.699	18.3708
CXN00000753	12.4913	9.6918	13.7347	12.8295	13.0238
CXN00000754	62.982	69.3978	68.9393	66.4609	54.7065
CXN00000755	34.3998	31.4821	32.5325	30.0682	32.7807
CXN00000756	15.5844	25.3639	35.2307	30.2326	28.135
CXN00000757	0.3321	1.9428	3.0737	1.3177	1.884
CXN00000758	15.1292	13.0093	12.4827	11.5656	13.7383
CXN00000759	29.9174	34.1905	34.6968	34.1212	35.1019
CXN00000760	52.9276	39.7604	39.8796	37.54	37.987
CXN00000761	3.5956	8.0961	6.6855	6.427	6.4998
CXN00000762	0	0	0	0	0.0602
CXN00000763	9.9958	10.3197	11.1894	11.4487	13.6119
CXN00000764	2.7575	5.6619	4.6053	4.1277	2.8063
CXN00000765	0.7442	0.4764	0.1645	0.2969	0.915
CXN00000766	6.2237	4.7285	3.8729	4.2185	3.6192
CXN00000767	4.3023	2.316	2.9887	3.5553	4.0418
CXN00000768	0.1283	0.2919	0.0949	0.1185	0.4952
CXN00000769	2.9523	2.8745	3.835	4.4715	6.6564
CXN00000770	0.1839	0.2503	0.2225	0.0925	0.2858
CXN00000771	19.9559	21.545	22.5805	35.0883	18.0882
CXN00000772	52.0672	40.9381	32.387	25.9427	17.1149
CXN00000773	35.3987	41.1802	27.5854	17.4639	11.4073
CXN00000774	1.1078	10.7724	26.9002	26.8358	21.3288
CXN00000775	17.3008	13.7127	14.3263	12.8666	15.2124
CXN00000776	12.8785	9.8397	9.1756	10.5103	15.7448
CXN00000777	0.2901	0.5858	0.5252	0.0949	0.566
CXN00000778	31.0248	39.2541	39.7379	46.2591	42.8206
CXN00000779	18.449	21.5246	22.6979	23.4263	22.126
CXN00000780	0	0	0	0	0
CXN00000781	0.361	0	0	0	0
CXN00000782	72.9087	60.7558	55.5349	51.4596	53.9552
CXN00000783	0	0	0	0	0
CXN00000784	8.5786	6.5914	4.6629	4.4035	9.4849
CXN00000785	0.8801	1.5075	0.8945	1.13	0.2762
CXN00000786	0	1.345	0	0	0
CXN00000787	0.7494	0.5165	0.6252	0.3957	0.5314
CXN00000788	0.3024	0.1498	0.283	0.2447	0.151
CXN00000789	0.0358	0.2957	0.0445	0.1219	0.1661
CXN00000790	0	0.1747	0.0749	0.0937	0.0555
CXN00000791	0	0	0	0	0
CXN00000792	56.691	97.3066	91.1468	105.961	62.7894
CXN00000793	0	0	0	0	0
CXN00000794	1.0206	6.4898	6.3985	26.1219	3.1512
CXN00000795	0.6007	0.5771	0.6576	0.9384	0.4967
CXN00000796	1.2044	0.9621	0.8577	2.9305	1.515
CXN00000797	125.308	128.841	130.773	135.524	136.238
CXN00000798	0.5754	1.4114	53.8273	103.946	163.539
CXN00000799	48.2788	48.3866	41.6159	44.2815	34.0145
CXN00000800	64.0299	63.0106	57.2364	55.5673	51.8112
CXN00000801	16.1575	16.5805	23.3757	19.5303	18.8899
CXN00000802	5.3916	6.0866	7.5532	8.1502	6.3194
CXN00000803	16.4001	17.0879	14.7867	14.8798	15.5934
CXN00000804	14.4643	11.8419	12.6833	11.3454	13.5071
CXN00000805	6.8393	6.9197	6.8937	6.5619	6.7729
CXN00000806	28.8143	18.6252	26.9821	44.085	30.3124
CXN00000807	22.1838	23.4357	25.1121	28.7693	22.0624
CXN00000808	0	0	0	0	0
CXN00000809	8.4495	9.4805	8.9748	8.3636	8.3542
CXN00000810	14.7387	15.123	14.9655	14.8466	17.3477
CXN00000811	6.8425	6.2456	7.2407	7.3384	7.05
CXN00000812	69.9961	77.8756	77.1763	74.2561	81.1444
CXN00000813	0.7366	3.2538	3.3355	3.1755	2.3066
CXN00000814	3.1625	6.9577	3.4872	2.5436	2.7526
CXN00000815	47.5237	42.1636	51.1466	49.1584	46.8649
CXN00000816	11.2593	13.3591	14.4803	20.3149	14.9968
CXN00000817	6.0746	6.0161	5.1158	7.6587	4.1699
CXN00000818	3836.87	1831.84	527.277	225.611	17.819
CXN00000819	3.5774	3.6852	3.6634	3.5015	3.5328
CXN00000820	15.664	16.3685	34.101	42.2813	44.152
CXN00000821	30.0467	55.278	58.7509	60.0105	53.5304
CXN00000822	17.1602	16.0505	20.6302	19.6703	18.6416
CXN00000823	16.0796	17.5747	19.9087	27.0412	39.4792
CXN00000824	22.4625	62.7221	74.7111	84.9807	69.0233
CXN00000825	1.5454	0	0	2.073	0
CXN00000826	5.4417	2.335	2.6264	2.5367	1.3737
CXN00000827	43.2558	31.3252	23.1935	28.9064	25.2913
CXN00000828	257.204	156.408	69.3898	68.1388	63.3871
CXN00000829	2.9731	3.0523	3.1654	3.6786	2.9232
CXN00000830	0	0	0	2.796	0
CXN00000831	0.0625	0.0852	0.0912	0.1912	0.1493
CXN00000832	1.4489	2.2286	2.1178	2.2422	1.6725
CXN00000833	0.6884	1.1338	0.5322	1.9934	0.1287
CXN00000834	0.5916	0.2281	0.077	0.2773	0.464
CXN00000835	32.8992	30.9072	30.161	28.8863	33.8062
CXN00000836	0	0	0	0	0
CXN00000837	2.9695	1.5695	0.985	1.2933	6.1259
CXN00000838	5.9734	7.0937	6.1314	5.6511	7.3041
CXN00000839	10.5187	13.34	20.578	26.1255	24.4178
CXN00000840	18.9876	23.5392	40.2315	41.0281	40.9586
CXN00000841	26.5377	31.9288	34.1347	29.6005	25.1619
CXN00000842	61.348	42.0615	37.1857	178.382	20.4624
CXN00000843	8.2979	10.3705	9.1071	9.1577	7.9745
CXN00000844	15.291	15.5109	18.5865	16.4194	19.3154
CXN00000845	10.3426	10.2307	12.2512	9.6933	14.0041
CXN00000846	0.3464	0.545	0.6003	0.4409	1.2266
CXN00000847	26.6696	21.6671	21.7743	21.3202	24.5451
CXN00000848	1.035	0.7567	0.5991	0.5847	0.1161
CXN00000849	0	0	0.4596	0	0.4183
CXN00000850	0	0.0502	0.1184	0.3741	0.1598
CXN00000851	55.8981	56.347	52.2152	48.8175	54.3396
CXN00000852	0.1193	0	0	0	0.1255
CXN00000853	27.745	29.1547	30.4065	32.4557	35.4841
CXN00000854	1.1287	0.8782	1.0007	2.0016	1.6759
CXN00000855	0.0576	0.2328	0.4966	0.951	0.376
CXN00000856	4.7621	2.5766	1.6884	1.1802	0.5561
CXN00000857	6.1189	6.7044	7.9047	5.062	6.099
CXN00000858	1.8241	2.1439	2.6299	1.9094	2.5704
CXN00000859	41.4898	73.8616	56.4172	63.0709	79.1395
CXN00000860	0	0	0	0	0
CXN00000861	0	0	0	0	0
CXN00000862	9.5941	16.3549	12.0471	9.7481	12.8564
CXN00000863	0.406	0.3555	0.3063	0.2895	0.3201
CXN00000864	0	0	0	3.6411	0
CXN00000865	4.9588	3.124	5.0136	4.6819	4.956
CXN00000866	18.7459	18.3029	19.7125	18.2451	20.8071
CXN00000867	0	0	1.1747	1.7526	0
CXN00000868	0	0	0	0	0
CXN00000869	3.4663	3.179	2.8362	3.5293	3.0586
CXN00000870	5.6581	14.681	12.0108	13.9762	12.6388
CXN00000871	3.8509	6.2544	6.3464	6.793	5.8867
CXN00000872	0.6247	1.0097	0.9096	0.9133	1.1772
CXN00000873	128.604	117.778	104.728	102.656	91.5692
CXN00000874	9.5631	29.8843	27.3733	29.3378	36.2878
CXN00000875	26.6716	42.1382	35.8065	50.5575	34.0109
CXN00000876	7.8361	8.2666	9.2394	8.6377	8.8741
CXN00000877	28.4502	28.83	28.9617	25.698	27.6943
CXN00000878	302.698	291.296	306.141	240.328	296.28
CXN00000879	1.9107	3.1571	2.7766	3.132	1.4038
CXN00000880	4.1949	3.2197	5.4525	3.6376	2.625
CXN00000881	0.2395	0.0996	0	0.1861	0
CXN00000882	130.759	118.892	87.1146	83.5683	61.5476
CXN00000883	6.1038	5.1802	6.32	5.4163	6.7541
CXN00000884	4.5872	4.346	3.4887	3.6357	3.4327
CXN00000885	16.1899	15.7123	12.5323	13.9177	13.2121
CXN00000886	34.2947	56.8758	70.0291	62.1905	60.0747
CXN00000887	9.7082	9.2556	9.1301	9.959	9.598
CXN00000888	16.893	19.0039	15.6501	17.4114	16.0246
CXN00000889	4.2119	6.8475	6.4594	7.0714	6.3139
CXN00000890	22.2477	19.7619	14.6692	20.2557	16.954
CXN00000891	5.7913	5.7516	5.2809	5.9322	6.1616
CXN00000892	11.6494	11.1148	11.0748	10.6123	9.9939
CXN00000893	12.5527	16.031	12.6713	13.9137	13.0968
CXN00000894	4.2857	4.9393	5.1504	4.9588	5.4437
CXN00000895	4.0394	6.5276	3.1716	5.7166	5.0108
CXN00000896	1.0374	1.4208	1.7851	3.4881	3.4858
CXN00000897	18.1942	10.2199	11.5677	12.1079	13.2918
CXN00000898	22.0204	24.7966	25.2205	26.0642	26.0402
CXN00000899	39.6079	53.0972	54.3584	50.1419	54.7856
CXN00000900	20.1563	16.0729	15.7039	14.304	15.986
CXN00000901	0	0	0	0	0
CXN00000902	0.2147	0	0	0	0
CXN00000903	0.0026	0	0	0	0
CXN00000904	0.3839	0.4487	0.4797	0.5092	0.4362
CXN00000905	17.3315	12.715	12.5642	15.1479	14.7099
CXN00000906	128.913	133.708	107.374	120.041	110.871
CXN00000907	31.3078	12.6098	9.391	4.907	16.6103
CXN00000908	9.4848	9.1244	9.8285	9.4065	9.4766
CXN00000909	13.9918	32.9349	29.398	27.7966	17.2802
CXN00000910	1.2214	2.5136	1.5091	2.412	0.5022
CXN00000911	3.2739	6.8827	7.1454	7.1397	4.7762
CXN00000912	77.1443	100.387	157.673	180.536	166.192
CXN00000913	32.683	38.6	47.8387	52.0823	67.3899
CXN00000914	43.2059	65.8002	76.023	95.8501	75.8081
CXN00000915	150.812	97.9695	100.421	110.96	151.116
CXN00000916	27.7451	25.7056	19.9209	21.2262	19.4412
CXN00000917	19.1894	18.3095	13.5257	6.7733	12.5175
CXN00000918	38.5061	33.954	46.3302	27.8476	38.0003
CXN00000919	5.846	6.0082	7.858	7.3116	9.6791
CXN00000920	28.6508	29.0165	28.0899	25.6895	27.5958
CXN00000921	33.2717	16.9562	16.6569	15.5429	13.978
CXN00000922	25.8724	31.5366	36.6826	25.0479	37.4674
CXN00000923	0.3318	0.1689	0.2929	0.211	0.2219
CXN00000924	37.8734	31.9281	31.1877	31.837	37.7189
CXN00000925	18.0991	24.6724	27.0884	21.8592	27.4881
CXN00000926	15.8386	15.758	14.525	16.1755	15.3732
CXN00000927	255.047	279.213	337.966	310.657	353.879
CXN00000928	12.2904	8.7257	10.3972	9.5483	12.4977
CXN00000929	79.3645	63.3311	61.6953	57.5862	64.0645
CXN00000930	17.8053	11.2285	8.9372	7.0548	13.3517
CXN00000931	34.4937	24.3924	20.6124	16.6605	29.698
CXN00000932	0.2656	0.0623	0.2087	0.1148	0.2675
CXN00000933	34.4187	29.6766	25.9446	26.727	29.9881
CXN00000934	60.8131	97.3735	130.486	138.5	102.55
CXN00000935	0.5744	0.8263	0.6827	0.9475	0.3459
CXN00000936	45.6541	46.0911	47.5704	46.5829	50.8654
CXN00000937	2.9806	3.7987	2.8716	2.5848	5.5237
CXN00000938	14.3449	11.1765	12.2737	10.5354	11.5798
CXN00000939	28.7919	34.0297	34.325	33.7949	32.3867
CXN00000940	11.8277	11.7757	10.2163	4.7554	6.3142
CXN00000941	7.6345	6.998	7.2734	8.5447	8.3915
CXN00000942	4.6496	6.8355	12.8329	13.9184	13.4777
CXN00000943	4.8735	3.2248	3.7894	5.7159	5.6744
CXN00000944	15.8473	21.0374	22.4447	19.9355	23.3686
CXN00000945	63.5016	60.4406	59.4188	55.0302	48.0098
CXN00000946	6.4248	6.6082	6.1895	5.3991	5.5212
CXN00000947	21.3949	20.0442	22.0891	19.5004	26.0143
CXN00000948	13.5065	18.8963	22.8773	29.3738	22.7688
CXN00000949	0.4308	0.919	2.2007	1.6254	0.1735
CXN00000950	1.9508	1.7478	1.7514	1.1879	1.453
CXN00000951	27.3956	24.7842	21.2905	25.9948	21.3305
CXN00000952	0	0	0	0.1503	0.1087
CXN00000953	0	0	0	0	0
CXN00000954	0	0	0.0683	0	0
CXN00000955	0.2139	0.3386	0.2014	0.5172	0.2801
CXN00000956	0	0	0	0	0
CXN00000957	0.0227	0	0	0	0
CXN00000958	58.284	59.5892	66.6503	75.7836	61.9728
CXN00000959	0.0557	0.1422	2.2215	2.24	3.564
CXN00000960	8.9974	6.3149	6.0541	7.233	6.3795
CXN00000961	47.7831	39.6765	36.7536	32.7447	32.469
CXN00000962	5.6154	3.3039	5.0999	4.0573	4.7351
CXN00000963	4.6626	4.8648	5.3638	3.8152	5.2675
CXN00000964	26.1364	26.3439	18.6584	23.8621	20.6442
CXN00000965	20.4856	21.6051	18.9105	16.9241	16.4299
CXN00000966	5.2953	11.2076	9.6329	8.9169	8.7968
CXN00000967	1.6632	1.0845	1.6569	1.2075	2.2912
CXN00000968	0.2293	0.1295	0.1024	0	0.0303
CXN00000969	23.577	46.5572	43.0447	47.5946	35.5724
CXN00000970	9.0213	18.5797	19.0698	23.7168	25.4923
CXN00000971	192.174	147.165	115.39	102.752	138.712
CXN00000972	19.3319	17.4399	15.2978	16.9276	16.6814
CXN00000973	37.7765	37.35	36.0419	37.8677	39.0931
CXN00000974	0	0	0.4351	0.3641	0.4433
CXN00000975	0.4517	0.4377	0.1236	0.2347	0.148
CXN00000976	3.8155	2.8422	3.0806	2.9968	3.2063
CXN00000977	0	0	0	0	0
CXN00000978	8.149	5.5113	6.3197	6.2022	8.2269
CXN00000979	3.614	4.7186	5.2592	5.406	4.3406
CXN00000980	13.5812	12.2208	12.1287	13.9648	11.6632
CXN00000981	4.9321	5.7285	6.536	7.0083	7.0529
CXN00000982	1.7386	1.0126	1.4313	1.3315	1.7632
CXN00000983	33.6154	38.9657	27.4323	31.9104	25.875
CXN00000984	41.7302	37.0086	30.6315	29.571	32.3451
CXN00000985	4.4462	13.2726	12.9697	10.1778	8.6304
CXN00000986	3.3521	4.4378	3.3285	3.4532	3.4864
CXN00000987	7.6601	5.5036	3.4906	3.0829	1.8489
CXN00000988	2.733	3.9882	2.7002	3.5842	3.2834
CXN00000989	155.179	131.048	126.814	133.706	146.623
CXN00000990	22.8566	29.6479	28.4466	32.1472	30.1587
CXN00000991	4.328	5.0013	4.4833	2.9568	3.7396
CXN00000992	3.453	2.8944	3.8406	3.1386	3.8346
CXN00000993	4.0021	4.7685	6.5981	5.4539	5.7812
CXN00000994	16.3092	22.1005	26.1782	27.8059	32.0029
CXN00000995	13.3301	8.2416	7.6955	8.8547	10.7615
CXN00000996	18.0344	7.7424	6.7784	18.7406	6.3517
CXN00000997	27.0366	11.3592	9.8418	30.4116	10.7577
CXN00000998	1.204	1.6729	1.0842	0.6669	0.505
CXN00000999	25.6685	25.0926	22.5733	25.9619	27.1771
CXN00001000	16.1617	12.1639	9.9007	10.2558	4.7245
CXN00001001	18.3994	18.569	19.5951	18.8439	20.4969
CXN00001002	0.0193	0.0394	0.0391	0.0238	0.0427
CXN00001003	1.4582	1.918	0.8227	0.8455	0.7541
CXN00001004	6.1388	4.6939	4.9979	3.0293	1.8573
CXN00001005	0.6671	0.7177	0.6412	0.7381	1.0245
CXN00001006	0.2939	0.5528	0.3283	0.2739	1.1156
CXN00001007	9.0638	9.7623	11.2623	9.8059	11.2216
CXN00001008	10.2566	8.8083	14.0043	11.7345	15.0163
CXN00001009	5.551	5.4886	5.769	5.3884	5.4054
CXN00001010	16.0996	23.0992	28.1986	28.2203	29.4495
CXN00001011	25.8286	29.7088	34.6672	27.0365	42.5305
CXN00001012	27.0529	24.3977	22.0707	21.591	24.8654
CXN00001013	8.2528	5.0963	4.3659	0	0
CXN00001014	4.5696	10.0852	12.3356	16.0873	15.6179
CXN00001015	8.1176	22.9491	28.6022	29.3899	51.3254
CXN00001016	0.2294	1.5355	1.4271	2.364	4.0055
CXN00001017	19.8235	19.8943	21.7491	20.3073	23.2872
CXN00001018	43.0994	114.264	80.3295	84.8032	74.0255
CXN00001019	8.7915	10.5996	7.7075	9.1242	9.055
CXN00001020	9.3046	10.5159	11.2598	10.6014	9.6438
CXN00001021	18.3826	20.7352	19.388	21.8594	19.6279
CXN00001022	1.2551	1.2364	1.8783	1.5028	1.9904
CXN00001023	10.0398	7.9983	7.9506	6.7376	9.6073
CXN00001024	19.3632	21.1819	22.5957	24.8041	23.6118
CXN00001025	0.2459	0.8047	0.2474	0	0.2662
CXN00001026	20.904	16.5309	12.5738	8.1048	9.215
CXN00001027	10.1948	9.2325	7.9686	6.5651	6.7392
CXN00001028	0.5019	0.3518	0.3704	1.6101	0.1775
CXN00001029	154.029	141.766	146.107	134.337	134.987
CXN00001030	16.5939	13.7972	13.2416	12.7861	12.6817
CXN00001031	0.4337	0.254	0.4866	0.0614	0.2641
CXN00001032	14.8698	11.4282	11.0608	10.4288	11.0262
CXN00001033	15.2675	17.6087	18.2285	19.0279	17.0439
CXN00001034	4.0991	8.3736	7.9626	6.3861	7.1542
CXN00001035	33.5414	70.3831	82.3139	81.1146	97.5547
CXN00001036	0	0.5324	0.7819	0.8483	0.539
CXN00001037	0.1433	0.6527	0.9415	0.5209	0.4129
CXN00001038	0.0935	0.0952	0	0.1197	0
CXN00001039	0.882	0.8921	0.7539	0.3692	0
CXN00001040	7.8271	4.7164	2.9084	2.1222	1.0671
CXN00001041	3.0283	2.1126	1.843	1.2761	0
CXN00001042	8.0361	9.4309	7.4724	10.418	7.6064
CXN00001043	0.8993	0.6476	0.4645	0.7173	0.4915
CXN00001044	14.527	12.5615	10.4278	10.7995	9.0322
CXN00001045	18.8561	21.0059	25.9092	24.1305	22.6715
CXN00001046	63.0094	58.5332	58.168	60.4161	53.0353
CXN00001047	0.0799	0	0	0	0.1064
CXN00001048	13.7519	12.7593	11.7187	9.72	9.2245
CXN00001049	0	0	0	0	0
CXN00001050	0	0	0	0	0
CXN00001051	0	0	0	0	0
CXN00001052	0	0	0	0	0
CXN00001053	0.9586	0.3852	1.3647	0.6729	1.2323
CXN00001054	70.3015	45.1392	34.8428	38.1087	28.712
CXN00001055	0	0	0	0.6997	0
CXN00001056	0	0	0	0	0
CXN00001057	8.7687	25.2383	30.1099	51.2968	21.3494
CXN00001058	27.9182	28.2338	27.3642	26.8006	29.9798
CXN00001059	12.2572	13.9941	16.5332	18.967	11.7139
CXN00001060	16.3789	16.1475	17.1277	17.2019	16.4814
CXN00001061	81.51	58.2633	27.3983	23.0198	17.1862
CXN00001062	2.0048	1.6144	1.7557	2.3403	1.7582
CXN00001063	12.1798	14.5474	19.3735	18.8258	21.6017
CXN00001064	0.5417	0.6145	0.5646	1.5819	1.6339
CXN00001065	10.0723	12.8205	21.5179	27.1321	21.676
CXN00001066	0.0427	0	0	0	0
CXN00001067	0	0	0	0	0
CXN00001068	0.0685	0.1387	0.3153	0.043	0.0412
CXN00001069	0	0	0	0	0
CXN00001070	0.0843	0	0	0.0802	0.1272
CXN00001071	22.2657	23.6407	22.6492	24.4971	21.4192
CXN00001072	9.9298	7.4034	10.1973	8.6291	9.4803
CXN00001073	158.505	147.841	165.388	139.337	166.339
CXN00001074	1.9023	1.8734	1.6163	1.3284	2.0179
CXN00001075	0.0563	0.4308	0.3082	0.3395	0.3155
CXN00001076	1.8902	3.5129	2.8746	3.4121	2.6148
CXN00001077	6.2142	8.1799	9.3618	10.3496	7.7326
CXN00001078	0.1002	0.2896	0.3584	0.205	0.4192
CXN00001079	13.2643	10.8994	10.0677	9.4937	9.8812
CXN00001080	0.622	0	0	0.0888	0
CXN00001081	54.6683	30.6636	27.1958	34.1254	29.5909
CXN00001082	10.4071	8.5755	14.1284	9.7811	13.5016
CXN00001083	29.9101	25.5142	25.1513	24.0915	26.3969
CXN00001084	0.6968	0.1408	0.4117	0.7404	1.4956
CXN00001085	2.7466	3.5836	2.6928	2.7781	3.79
CXN00001086	39.6442	35.1762	34.4956	31.8451	30.9936
CXN00001087	76.152	3.4217	1.2139	3.728	2.3133
CXN00001088	0.0277	0	0	0	0
CXN00001089	6.0622	7.6964	6.8681	5.8489	7.4804
CXN00001090	105.375	91.7406	108.954	120.034	119.118
CXN00001091	0.1066	0.1517	0.2931	0.4067	1.2729
CXN00001092	1.0085	0.6006	0.7722	0.5072	1.0439
CXN00001093	15.866	16.0111	16.651	17.1179	18.0506
CXN00001094	39.3275	39.4398	45.9432	43.7294	43.9123
CXN00001095	15.5505	9.3931	5.5176	6.2087	5.6482
CXN00001096	32.1361	20.3817	19.3431	20.9175	15.662
CXN00001097	4.5777	4.9898	5.3428	5.4997	5.8437
CXN00001098	4.4125	4.3927	5.54	5.4073	6.0817
CXN00001099	8.0493	7.5711	8.006	8.2893	9.6109
CXN00001100	5.2606	2.2718	3.3505	3.5367	4.441
CXN00001101	0	0.1733	0	0	0.0588
CXN00001102	0.1568	0	0.8215	0	2.2383
CXN00001103	0.5804	0.2041	0.5867	0	0
CXN00001104	14.3353	12.0509	11.7918	12.2216	11.9652
CXN00001105	66.8998	82.3253	72.7815	82.9076	76.9517
CXN00001106	45.5957	72.904	92.3803	86.3833	69.2264
CXN00001107	45.315	44.7575	41.5272	36.4619	33.5531
CXN00001108	26.4605	31.8851	36.0434	41.7522	36.5337
CXN00001109	21.6676	22.8769	27.954	23.9659	25.8172
CXN00001110	0.8504	0.668	1.4097	1.3858	1.616
CXN00001111	5.7028	5.1304	5.3643	4.1329	5.9037
CXN00001112	7.7043	8.6226	6.5985	8.259	6.7995
CXN00001113	75.2322	198.636	203.283	265.954	199.368
CXN00001114	0.0819	0.0678	0.04	0.05	0.1523
CXN00001115	1.297	1.6899	1.7243	1.6875	1.3278
CXN00001116	12.1969	11.3214	10.313	9.5454	9.0914
CXN00001117	18.397	22.9417	28.0534	25.7164	22.5456
CXN00001118	54.0521	46.5836	75.555	77.061	105.498
CXN00001119	50.2642	33.8924	39.8318	43.4402	54.3627
CXN00001120	19.5773	18.9315	15.4693	14.5832	13.8428
CXN00001121	21.2199	22.9033	23.3581	25.8204	20.1862
CXN00001122	4.9155	5.6162	5.4926	6.5675	3.6113
CXN00001123	5.1861	5.8979	5.7968	4.5893	4.1057
CXN00001124	133.03	164.156	254.588	444.934	331.541
CXN00001125	0	0	0	0	0
CXN00001126	30.2563	53.905	39.765	51.0336	30.1057
CXN00001127	13.8998	12.9075	15.2046	12.5853	12.7946
CXN00001128	0	0	0	0	0
CXN00001129	29.979	19.1831	16.7923	20.5608	29.479
CXN00001130	15.7423	19.0031	23.0776	24.0581	21.3929
CXN00001131	3.7968	4.6749	7.8549	6.8842	5.3694
CXN00001132	37.4812	44.1395	55.088	54.1727	51.8491
CXN00001133	1.2687	2.3075	4.4252	2.7644	2.7399
CXN00001134	44.3836	57.9312	74.2088	60.2553	78.2645
CXN00001135	0.314	0.6481	2.2822	0	0.8719
CXN00001136	1.1028	1.1487	0.8552	0.4063	0.26
CXN00001137	0	0.7387	0	0.8024	0.0934
CXN00001138	29.0053	29.3386	30.682	31.173	28.6348
CXN00001139	0.8859	1.4424	1.1499	1.9447	1.3353
CXN00001140	35.4822	35.075	34.6176	30.6676	30.7986
CXN00001141	0.6468	1.4745	1.8843	0	2.0638
CXN00001142	51.6812	70.435	63.1643	48.7656	48.3888
CXN00001143	0.0507	0.1881	0.206	0.0845	0.1583
CXN00001144	14.0692	23.1669	19.231	18.337	22.2922
CXN00001145	1.0856	0.6405	1.5965	1.1915	2.0214
CXN00001146	0.2962	0.2287	0.1255	0.2819	0.2592
CXN00001147	0.6425	0.6749	1.1197	1.0384	1.3073
CXN00001148	8.2544	10.2656	10.7983	9.5419	9.3504
CXN00001149	0.0151	0.0761	0.5126	1.9069	1.2538
CXN00001150	47.1708	50.6062	47.2396	49.3621	46.2002
CXN00001151	1.144	1.258	0.8582	1.969	0.4338
CXN00001152	2.6483	3.8499	3.4969	4.2746	3.3993
CXN00001153	93.8164	73.7557	73.5472	64.5727	39.4145
CXN00001154	7.9417	6.5395	6.6949	6.4351	5.6892
CXN00001155	14.2033	21.4785	19.1527	18.5688	17.693
CXN00001156	0.9328	1.7223	1.5704	1.4869	2.9423
CXN00001157	4.1342	5.5516	5.9099	8.3079	7.4542
CXN00001158	0.6854	1.4182	1.1132	1.3893	1.1329
CXN00001159	5.0815	5.0542	4.8501	4.3961	5.5427
CXN00001160	6.0105	6.0868	5.5797	4.9062	6.5775
CXN00001161	0.8015	1.1317	1.5839	1.4063	1.2019
CXN00001162	1.0004	0.984	1.1887	0.4473	0.9193
CXN00001163	5.326	5.0139	7.0716	6.8933	7.7411
CXN00001164	22.2614	20.2198	19.268	20.1803	18.6481
CXN00001165	5.0624	5.1079	4.6284	4.2132	4.5483
CXN00001166	0.6492	0.9272	0.9379	0.8975	0.8902
CXN00001167	48.4381	40.8409	44.8962	35.0036	44.5588
CXN00001168	58.9084	68.6083	52.2044	48.2866	44.6301
CXN00001169	0.6414	0.6583	0.9566	0.9802	0.5913
CXN00001170	1.0636	1.213	1.0803	1.7501	0.8832
CXN00001171	1.2445	1.0643	1.1846	1.132	0.9268
CXN00001172	0	0	0	0	0
CXN00001173	343.076	160.827	98.3653	96.0614	105.4
CXN00001174	4.4658	2.1221	1.8151	2.102	1.9301
CXN00001175	3.3308	2.7149	2.1385	1.6806	0.7542
CXN00001176	16.6694	26.4233	22.2923	21.0137	20.2212
CXN00001177	0	0	0	0	0
CXN00001178	0.0391	0	0	0	0
CXN00001179	0	0	0	0	0
CXN00001180	0	0	0	0	0
CXN00001181	0.6815	0.9393	0.6372	0.7682	1.2024
CXN00001182	1.1135	1.3368	1.9554	1.3705	2.6799
CXN00001183	8.1786	6.0781	7.2809	8.8113	7.1072
CXN00001184	76.8064	91.694	67.1535	64.1375	87.4375
CXN00001185	13.4428	12.1188	13.1603	7.805	15.1892
CXN00001186	2.7174	4.0884	5.0306	2.781	3.322
CXN00001187	2.8763	2.7191	3.5368	3.672	4.6698
CXN00001188	32.1924	33.5056	50.2818	35.3816	65.0821
CXN00001189	1.5356	1.6367	1.1301	2.1484	0.822
CXN00001190	0.6175	0.7378	0.9645	0.3439	0.6791
CXN00001191	2.789	2.3493	1.911	3.2756	0.73
CXN00001192	36.2323	29.7496	31.7782	36.5183	38.9864
CXN00001193	62.6724	54.0287	44.0505	40.994	50.3977
CXN00001194	75.6505	58.5703	65.5232	57.9313	61.5033
CXN00001195	20.188	23.258	26.176	19.5345	18.8732
CXN00001196	24.4226	20.882	22.5407	19.8285	21.9379
CXN00001197	0.8966	0.4219	1.1962	0.9187	1.5578
CXN00001198	34.7341	35.7927	44.0677	43.5263	44.0104
CXN00001199	27.1274	23.9893	25.8105	29.7268	28.9596
CXN00001200	6.6889	5.8862	5.0759	4.9832	4.9341
CXN00001201	0.281	0.2242	0.1411	0.1738	0.1246
CXN00001202	1511.37	1104.13	908.608	790.422	712.314
CXN00001203	0	0	0	0	0
CXN00001204	8.277	17.5868	14.3292	15.5871	8.8518
CXN00001205	32.1382	30.1378	35.491	41.0728	35.1322
CXN00001206	298.399	602.314	764.023	740.211	592.351
CXN00001207	7.5434	6.0669	7.4403	6.8801	6.6893
CXN00001208	26.3705	60.6125	62.8477	76.896	82.8458
CXN00001209	2.1226	1.254	1.2814	0.73	1.1339
CXN00001210	211.343	215.378	232.472	231.87	309.449
CXN00001211	2.9654	2.082	1.0472	1.0398	0.8772
CXN00001212	43.006	55.2789	58.7342	51.2942	56.3076
CXN00001213	5.8849	5.1196	3.2501	3.6795	2.7306
CXN00001214	8.821	7.8403	5.9686	5.6254	3.4471
CXN00001215	0	0	0	0	0
CXN00001216	8.7668	8.8933	9.1018	8.6185	8.5332
CXN00001217	0	0	0.0852	0	0
CXN00001218	12.4583	12.6167	16.3338	13.1126	14.3999
CXN00001219	3.9089	3.1242	2.615	2.0989	2.8635
CXN00001220	15.4364	13.3905	12.1515	12.1369	11.2833
CXN00001221	523.329	254.678	165.447	174.497	196.919
CXN00001222	12.7421	9.1193	8.8246	8.9385	8.6489
CXN00001223	40.3374	47.841	80.1475	82.5477	96.6637
CXN00001224	102.78	135.118	160	160.692	151.909
CXN00001225	1932.07	1864.66	1393.35	1519.11	1343.88
CXN00001226	15.8345	34.6154	40.9137	41.2399	30.2473
CXN00001227	74.5709	38.4488	70.2021	67.7428	101.639
CXN00001228	44.4924	61.2852	78.213	78.9114	87.6366
CXN00001229	0.0542	0.0897	0	0	0
CXN00001230	3.7475	2.694	2.5726	1.8564	1.8487
CXN00001231	3.5724	3.232	3.5972	3.7802	3.053
CXN00001232	0.3547	0	0	0	0
CXN00001233	2395.02	1676.84	3185.77	3565.93	3407.74
CXN00001234	98.6704	123.038	167.769	199.369	173.226
CXN00001235	24.5294	28.7219	33.0167	27.8057	28.565
CXN00001236	10.0633	9.6848	11.4172	10.8115	11.9172
CXN00001237	26.8876	28.2125	26.1052	25.7662	24.5645
CXN00001238	0.1089	0	0	0	0.1365
CXN00001239	0	0	0	0	0
CXN00001240	0	0	0	0	0
CXN00001241	0	0	0	0	0
CXN00001242	0	0	0	0	0
CXN00001243	3.3239	1.7972	1.27	0.8178	0.4167
CXN00001244	1.2511	1.3912	1.1315	1.3707	1.4446
CXN00001245	3.8694	8.7203	5.9767	8.0938	6.141
CXN00001246	165.011	169.274	159.797	153.746	149.179
CXN00001247	15.1908	5.8543	9.4392	9.5767	13.5252
CXN00001248	47.3122	52.5315	42.4388	43.0457	37.2235
CXN00001249	1.5422	0.8218	1.867	1.8037	2.0843
CXN00001250	19.9138	18.798	21.6814	19.2933	18.0182
CXN00001251	2.0899	2.4964	6.5362	8.802	5.2829
CXN00001252	0.328	0.1733	0.7821	2.4453	2.0871
CXN00001253	1.224	1.1155	1.8789	2.2938	2.1673
CXN00001254	1.186	1.3359	1.4482	1.3127	2.1084
CXN00001255	0	0	0	0	0
CXN00001256	15.9968	15.0055	16.3246	17.0336	23.8867
CXN00001257	17.7131	19.5534	16.2104	18.4239	17.2667
CXN00001258	2.2665	3.4072	3.1904	2.062	1.8842
CXN00001259	31.9244	35.0001	30.4245	29.821	32.6263
CXN00001260	23.7112	24.8998	19.2126	18.2069	16.6584
CXN00001261	46.5519	52.2355	44.98	51.6137	36.352
CXN00001262	95.5294	114.808	128.75	132.508	106.727
CXN00001263	8.0358	9.3407	9.1627	8.892	8.6197
CXN00001264	0.3844	0.1367	0	0	0.1377
CXN00001265	62.0699	64.5895	74.8909	93.8618	65.3508
CXN00001266	0.8899	0.8715	1.1037	1.063	1.2365
CXN00001267	10.4587	12.1473	15.9502	15.1476	13.2892
CXN00001268	14.4183	9.1788	8.8484	7.3939	7.7641
CXN00001269	3.957	2.2443	0.0571	0.8626	0.1272
CXN00001270	3.1868	3.6543	3.4182	4.8019	2.9438
CXN00001271	23.2101	20.8404	15.8602	20.7077	20.3652
CXN00001272	0.7356	0.9741	1.0724	1.7746	2.1494
CXN00001273	45.2689	62.2264	59.1223	67.4318	53.8945
CXN00001274	3.7031	2.4537	2.9892	2.0202	2.1507
CXN00001275	0	0	0	0	0
CXN00001276	0	0	0	0	0
CXN00001277	4.7427	7.5561	6.4917	11.6958	10.1887
CXN00001278	6.6425	10.1831	6.0653	18.1524	8.3832
CXN00001279	0	0	0	0	0
CXN00001280	0.2361	0	0.1681	0	0
CXN00001281	0	0	0	0	0
CXN00001282	43.8908	38.1142	39.7639	37.7749	40.8843
CXN00001283	7.2248	6.758	6.922	6.0349	6.8884
CXN00001284	29.6721	32.8515	29.3488	31.1629	28.9734
CXN00001285	0.0981	0	0.3734	0.3394	0.2021
CXN00001286	0	0.4294	0	0	0
CXN00001287	17.6929	18.0502	19.5625	19.5907	22.4914
CXN00001288	31.4208	44.0736	44.599	50.536	46.5989
CXN00001289	3.0171	2.5456	3.1893	3.3166	2.5897
CXN00001290	0.4304	0	0	0.6081	0
CXN00001291	49.343	45.0356	40.2841	35.9568	38.567
CXN00001292	10.6122	12.9475	12.0478	11.4748	11.9139
CXN00001293	1.7372	2.811	3.0598	2.73	2.6461
CXN00001294	0	0	0	0	0
CXN00001295	23.5244	22.6796	22.7047	24.0943	23.586
CXN00001296	8.1001	7.4924	7.81	7.4772	7.3275
CXN00001297	53.427	54.9114	55.1738	62.9509	58.1906
CXN00001298	25.3717	24.4173	24.1944	23.4584	25.752
CXN00001299	0.7662	2.5094	2.1859	2.7185	3.852
CXN00001300	0.8544	0	0.2941	0	0.3043
CXN00001301	0.9367	0.89	0.3966	0.7714	0.5636
CXN00001302	0	0	0	0	0
CXN00001303	4.8394	8.2196	9.1764	6.3254	5.9292
CXN00001304	0.2287	0.36	0.5239	3.2308	0.2056
CXN00001305	65.1637	48.6393	69.5489	49.6883	71.5557
CXN00001306	30.0037	33.455	49.5665	41.0667	40.931
CXN00001307	0.1133	0.1858	0.296	0.347	0.2595
CXN00001308	0.3433	0	0	0	0.1472
CXN00001309	1.7494	1.519	1.4008	2.4967	4.3407
CXN00001310	1.8207	1.9443	2.4407	2.2971	1.6566
CXN00001311	164.185	92.0991	90.9631	55.708	61.6823
CXN00001312	101.147	138.801	92.8683	100.268	88.037
CXN00001313	53.8177	39.1933	32.0818	29.0569	25.9316
CXN00001314	0	0	0	0	0
CXN00001315	45.3684	48.5269	33.8192	40.5811	39.6716
CXN00001316	16.8333	15.4512	16.7751	14.6445	15.9354
CXN00001317	94.422	20.0644	22.8066	26.929	55.2167
CXN00001318	23.7689	23.7011	20.138	23.3502	20.597
CXN00001319	0	0	0	0	0.0257
CXN00001320	304.299	206.413	167.937	225.097	284.598
CXN00001321	14.7918	17.0472	19.0511	20.5256	19.6239
CXN00001322	13.1959	16.1272	18.186	19.7115	17.282
CXN00001323	3.3018	3.6625	4.4167	5.5223	7.8968
CXN00001324	8.2622	8.6734	12.1136	12.4338	18.663
CXN00001325	24.9156	27.5659	26.8069	25.6965	27.2885
CXN00001326	14.8266	16.5163	16.504	16.9089	17.0733
CXN00001327	553.217	695.893	743.012	846.523	744.866
CXN00001328	42.3346	52.5434	66.4556	70.9737	55.1253
CXN00001329	4.1351	3.9164	4.4612	5.319	4.6874
CXN00001330	2.0719	2.2142	2.477	3.1848	3.2946
CXN00001331	0	0	0	0	0
CXN00001332	12.5865	9.4918	5.8796	9.0343	7.7898
CXN00001333	0	0	0	0	0
CXN00001334	1.8663	0.7925	0.2431	0.4337	0.3107
CXN00001335	0	0	0	0	0
CXN00001336	37.8903	45.9251	47.599	54.4387	47.7398
CXN00001337	0	0	0	0	0
CXN00001338	19.1501	17.8089	21.0093	18.7359	19.1797
CXN00001339	11.7652	9.7117	13.221	11.0579	13.623
CXN00001340	82.5073	46.7548	51.1848	47.9992	59.7167
CXN00001341	78.179	79.3235	75.5935	88.8922	74.2501
CXN00001342	30.9637	25.55	24.5155	28.1527	25.8563
CXN00001343	92.1339	110.559	22.0579	2.4547	0.3462
CXN00001344	34.5996	33.4526	27.9178	29.1147	27.1149
CXN00001345	26.0012	74.1078	43.3843	47.1253	53.8156
CXN00001346	0	0	0	0	0
CXN00001347	89.4268	78.9548	51.4862	42.5811	42.7719
CXN00001348	9.24	10.9687	12.8167	8.1793	9.8471
CXN00001349	8.8344	9.1565	8.7348	8.6032	8.9243
CXN00001350	10.7285	14.2957	11.0654	13.0399	12.3792
CXN00001351	8.7518	8.1674	8.536	8.1062	7.6025
CXN00001352	2.5362	1.0833	1.6595	1.1238	2.6314
CXN00001353	21.4747	33.6051	42.1749	40.6707	30.0382
CXN00001354	19.7023	21.4107	22.577	18.3904	21.6462
CXN00001355	5.1329	5.3315	4.1406	5.1282	4.1506
CXN00001356	5.4717	6.1046	6.5204	6.4753	5.5375
CXN00001357	16.1633	14.6794	14.3537	13.2885	15.773
CXN00001358	7.2157	6.7765	6.1641	6.6104	5.8332
CXN00001359	158.699	134.875	133.646	143.044	127.44
CXN00001360	30.2758	30.961	32.8531	28.6303	30.5873
CXN00001361	10.3203	9.7214	11.4618	10.4088	10.1244
CXN00001362	26.4417	28.3982	24.5801	26.0119	25.0695
CXN00001363	24.6257	17.7511	19.7822	20.3597	24.4111
CXN00001364	11.7756	22.6905	43.8037	45.15	53.8749
CXN00001365	21.3241	19.9377	19.4671	20.6756	19.5107
CXN00001366	5.6654	5.0794	5.1072	4.8681	4.1383
CXN00001367	27.1337	26.7387	23.7757	23.1689	23.2524
CXN00001368	19.1272	25.8685	23.9569	26.4281	24.3059
CXN00001369	0	0	0	0	0
CXN00001370	3.4894	1.6145	2.2637	4.5781	3.3724
CXN00001371	4.2413	2.9027	2.6093	6.5908	3.9253
CXN00001372	15.7694	14.3765	13.4925	15.7317	14.7623
CXN00001373	9.0789	10.8163	13.9171	13.7497	13.7417
CXN00001374	121.84	76.1603	202.813	226.44	288.744
CXN00001375	7.1932	6.047	6.2728	6.0139	6.1382
CXN00001376	38.4418	37.2586	31.849	31.3612	31.9351
CXN00001377	7.0041	9.2242	8.3291	8.447	8.6899
CXN00001378	349.139	373.615	343.019	383.474	332.061
CXN00001379	26.4286	25.1108	24.6573	26.6468	22.4578
CXN00001380	142.864	108.12	128.127	129.76	147.905
CXN00001381	81.2236	89.6218	41.3413	59.309	30.8598
CXN00001382	46.7281	44.9474	45.2752	37.8878	42.0655
CXN00001383	4.4966	2.7218	3.4484	2.465	3.7429
CXN00001384	9.9316	9.4847	10.4656	8.9335	7.5925
CXN00001385	0.7942	0.4412	0.6686	0.4748	0.9606
CXN00001386	1.3667	2.6616	3.1012	2.5504	2.5865
CXN00001387	8.1118	12.7688	12.7136	11.0124	10.2574
CXN00001388	68.7775	50.9957	51.4245	54.7473	59.2263
CXN00001389	396.211	455.611	375.494	429.77	343.059
CXN00001390	20.4043	21.4474	20.3424	19.3174	20.7089
CXN00001391	7.7797	8.0021	5.5071	7.6945	6.4685
CXN00001392	17.5233	38.2558	27.3487	19.0509	13.2589
CXN00001393	0	0	0	0	0
CXN00001394	14.6294	19.3344	16.7269	19.0051	16.0956
CXN00001395	0.1205	0	0	0.2179	0.197
CXN00001396	30.598	27.6546	27.0022	23.1039	19.2783
CXN00001397	0	0	0	0	0
CXN00001398	9.9566	10.1029	13.0153	12.0477	12.4014
CXN00001399	55.1496	84.3041	150.843	136.94	142.688
CXN00001400	82.8592	89.2881	84.3474	81.5961	81.1668
CXN00001401	1.6136	2.1761	2.0251	2.0191	2.3959
CXN00001402	6.4175	5.8048	5.5206	6.0386	5.69
CXN00001403	9.6502	9.7977	9.9443	10.455	9.7058
CXN00001404	0	0	0	0	0
CXN00001405	0.0862	0.0645	0	0.16	0.066
CXN00001406	15.672	10.2332	10.8398	13.7864	13.1989
CXN00001407	1.3414	2.5026	4.5788	4.0186	4.8994
CXN00001408	215.056	221.848	210.999	280.856	218.226
CXN00001409	2143.06	1678.64	1484.1	1984.4	1783.11
CXN00001410	41.4047	50.9008	46.0136	77.7804	39.5776
CXN00001411	4.1087	7.1787	6.5689	7.3288	7.5526
CXN00001412	18.6929	22.9542	33.0171	30.2623	34.8115
CXN00001413	13.2816	18.7639	24.6994	26.082	19.7988
CXN00001414	12.753	21.251	25.2082	29.3594	28.2338
CXN00001415	20.1349	32.0922	34.7945	39.4105	30.655
CXN00001416	6.3331	7.6067	9.6098	8.9463	10.3847
CXN00001417	30.1969	44.3723	49.6811	55.3003	48.0631
CXN00001418	37.8327	51.2092	59.8051	47.2917	51.7148
CXN00001419	2.4122	2.927	3.9448	3.5756	3.6965
CXN00001420	0	0	0	0	0
CXN00001421	40.3511	29.7098	28.9313	23.8623	24.7981
CXN00001422	41.0605	43.1335	39.2078	41.5569	40.6388
CXN00001423	11.416	9.9602	12.9426	10.5056	8.389
CXN00001424	20.5579	10.9074	11.4747	11.3391	13.8522
CXN00001425	5.7594	3.5402	2.5799	2.4833	3.3636
CXN00001426	0.8894	0.9539	1.2798	1.4645	0.883
CXN00001427	59.1196	61.1058	57.6394	56.7999	45.2453
CXN00001428	23.7064	22.5059	20.2059	19.9487	20.2353
CXN00001429	6.4562	4.6284	3.1736	3.1366	2.4417
CXN00001430	23.2994	13.4483	15.1488	17.6052	16.6924
CXN00001431	0	0.2357	0.1601	0.042	0.1081
CXN00001432	0	0	0.0177	0	0.0182
CXN00001433	3.528	4.9132	5.575	7.12	7.19
CXN00001434	29.9023	35.2934	34.6502	35.0707	37.3988
CXN00001435	12.2903	16.8233	12.6107	16.1676	17.4695
CXN00001436	2.2435	1.6121	1.8458	1.8255	1.6937
CXN00001437	4.5583	3.4264	4.663	3.5865	4.2718
CXN00001438	16.9219	14.9028	13.3298	14.3745	12.3704
CXN00001439	7.5084	4.4904	5.1585	7.0302	6.1928
CXN00001440	7.239	6.5638	6.8524	6.0742	7.0042
CXN00001441	13.6623	12.6918	10.9046	11.1545	9.5036
CXN00001442	2.2685	2.3831	1.6654	2.1188	1.1537
CXN00001443	55.1025	79.5265	67.519	77.801	50.5012
CXN00001444	35.873	51.4016	60.5033	68.4206	57.3354
CXN00001445	176.877	143.104	136.789	124.725	140.625
CXN00001446	1.1668	0.8289	1.1564	2.2847	2.0473
CXN00001447	21.8528	25.833	14.0004	21.8959	12.2877
CXN00001448	36.5398	39.7676	24.4241	34.1594	18.1908
CXN00001449	84.6813	88.875	71.9214	83.38	74.7603
CXN00001450	25.2263	22.5528	19.712	19.6616	20.7989
CXN00001451	75.5209	41.5891	44.7766	27.4018	41.8858
CXN00001452	5.0244	3.0927	4.9609	4.3648	4.8464
CXN00001453	25.0896	28.3309	26.5605	22.2401	23.374
CXN00001454	16.7462	17.1282	16.3937	15.5185	15.3937
CXN00001455	44.8455	14.7522	17.3249	10.7744	21.8609
CXN00001456	57.489	59.7651	66.2241	66.2524	72.0853
CXN00001457	0	0	0	0	0
CXN00001458	15.786	17.3814	16.9031	14.6196	16.1952
CXN00001459	22.998	25.8558	24.8505	19.7906	23.7698
CXN00001460	32.1335	32.9224	30.2712	32.4888	28.0156
CXN00001461	9.9938	10.1824	10.1588	10.5858	11.1585
CXN00001462	11.3894	8.3833	9.3743	8.1692	9.8819
CXN00001463	1.2666	1.8696	1.6293	1.1041	1.721
CXN00001464	11.9712	16.0152	19.6757	19.8194	27.8756
CXN00001465	59.9357	60.4324	121.91	113.595	116.229
CXN00001466	41.4742	41.0633	39.6531	39.8624	43.167
CXN00001467	83.3533	72.9714	69.5687	74.5444	76.945
CXN00001468	1.6409	2.039	3.2874	1.9009	2.4004
CXN00001469	12.2014	18.5433	16.6067	20.0296	18.5744
CXN00001470	390.661	499.763	473.162	513.616	403.344
CXN00001471	16.6255	14.6897	8.8873	10.9163	12.9397
CXN00001472	4.8909	6.0623	6.717	6.7479	6.5127
CXN00001473	2.1396	1.8326	2.2898	1.3948	3.3415
CXN00001474	0.9355	2.6805	0.3043	0.829	1.1363
CXN00001475	4.0543	2.3328	1.3608	0.9893	0.1591
CXN00001476	1.4421	1.0723	0.4041	0.722	0.4107
CXN00001477	0.2174	0	0	0	0
CXN00001478	0	0	0	0	0.0957
CXN00001479	0.6452	0.4053	0.888	1.0597	0.951
CXN00001480	46.6086	37.9227	36.9983	35.3011	40.0416
CXN00001481	64.6765	88.4061	89.3226	69.7394	66.9213
CXN00001482	0.1828	22.5446	113.56	58.5624	0.6913
CXN00001483	10.0501	8.4373	7.8728	7.5804	7.5696
CXN00001484	24.7254	20.5845	21.1961	22.7727	16.9319
CXN00001485	37.1098	61.1122	56.2204	70.6123	31.3168
CXN00001486	2.2223	2.8623	2.3477	2.7276	4.5661
CXN00001487	0.7875	0.8922	1.1329	1.3192	0.8797
CXN00001488	1.4422	1.4081	1.2993	1.395	1.5766
CXN00001489	0.6478	0.8178	0.3628	0.4164	0.9488
CXN00001490	0	0	0	0	0
CXN00001491	0	0	0	0	0
CXN00001492	3.1166	1.9237	1.9573	3.0576	3.2736
CXN00001493	30.8953	33.3427	36.7561	34.7582	40.1338
CXN00001494	40.6614	43.2162	46.2135	42.527	46.2503
CXN00001495	5.2989	8.042	11.619	11.9384	15.357
CXN00001496	33.404	30.0486	15.0386	14.1663	16.193
CXN00001497	7.3404	9.4574	8.1433	8.3078	6.093
CXN00001498	108.214	104.494	110.056	98.0046	102.404
CXN00001499	1.1803	2.0024	3.0942	3.004	2.5343
CXN00001500	17.984	15.665	29.1375	31.4182	44.3945
CXN00001501	5.3179	3.7133	4.4182	4.6357	4.9813
CXN00001502	20.3348	25.0797	26.354	26.1152	24.0146
CXN00001503	0	0	0	0	0
CXN00001504	1.9232	3.1606	2.3453	3.2924	2.3046
CXN00001505	2.5155	3.1083	3.4718	2.3959	3.1199
CXN00001506	10.5167	8.599	10.4732	10.8115	9.7174
CXN00001507	0.0883	0.0729	0.0362	0.0893	0.197
CXN00001508	0.2532	0.0943	0	0.0778	0.1083
CXN00001509	0.0235	0.0476	0	0.0888	0
CXN00001510	0	0	0	0	0
CXN00001511	17.5227	15.3037	15.361	16.1378	17.1758
CXN00001512	7.5402	8.5347	7.8875	9.891	8.5154
CXN00001513	88.1765	50.647	17.645	21.0172	11.5676
CXN00001514	5.0279	5.498	5.7227	5.2458	4.5751
CXN00001515	0	0	0	0	0
CXN00001516	0	0	0	0	0
CXN00001517	0.1222	0.2556	0.2417	0.2238	0.1173
CXN00001518	31.9783	30.2454	27.9859	30.2164	28.0277
CXN00001519	0.223	0.3663	0.3125	0.3418	0.2797
CXN00001520	0	0	0	0	0
CXN00001521	0	0	0	0	0
CXN00001522	3.8663	3.5578	3.9948	3.4821	5.7086
CXN00001523	0.1615	0.3329	0.3403	0.3567	0.5207
CXN00001524	3.1759	3.211	2.9191	4.3738	3.6594
CXN00001525	57.4536	51.7036	49.6121	48.255	50.7709
CXN00001526	4.083	3.6287	3.4649	3.1053	3.0196
CXN00001527	1.4952	2.9504	3.1723	2.7822	2.8876
CXN00001528	28.5768	27.2823	24.8262	25.0125	23.1187
CXN00001529	10.4734	11.446	15.7377	12.6557	15.9926
CXN00001530	0.5029	0.6848	0.5473	0.8872	1.0605
CXN00001531	0	0	0	0	0
CXN00001532	5.3697	0.3555	0.1828	1.1149	0.359
CXN00001533	52.4518	47.964	41.5872	40.6521	39.0574
CXN00001534	0	0	0	0	0
CXN00001535	0.2649	0.1193	0.489	0.226	2.377
CXN00001536	8.6963	12.553	0	4.6099	2.8709
CXN00001537	17.3762	16.5185	16.1988	14.6482	16.7746
CXN00001538	16.1537	16.4283	17.7933	16.9577	17.4021
CXN00001539	20.4908	19.5714	21.7768	20.9266	20.8242
CXN00001540	16.6448	20.126	50.6975	20.6382	73.895
CXN00001541	20.4416	41.7525	226.434	49.2219	326.244
CXN00001542	496.062	387.656	378.751	476.891	553.428
CXN00001543	47.3834	40.8947	40.3876	38.207	40.5705
CXN00001544	14.443	11.4659	13.2855	11.5605	13.7819
CXN00001545	57.0076	57.1763	61.9218	56.6799	62.2687
CXN00001546	131.224	110.871	107.217	93.4529	82.6482
CXN00001547	108.086	274.156	169.413	181.903	140.913
CXN00001548	0	0	0.3104	0	0
CXN00001549	25.204	19.1369	28.2743	28.7325	53.1452
CXN00001550	317.622	255.548	316.194	354.71	388.057
CXN00001551	1.5115	0.3417	1.998	1.0465	1.5714
CXN00001552	9.0604	12.1486	2.7648	9.4353	1.1533
CXN00001553	19.5857	21.759	24.4507	19.5315	23.2653
CXN00001554	25.6184	27.6877	24.145	26.9517	23.3674
CXN00001555	147.171	102.637	112.375	73.9567	34.6397
CXN00001556	28.4212	24.1875	21.5835	24.0805	25.9156
CXN00001557	104.915	90.9354	92.1395	91.2653	95.6493
CXN00001558	21.7054	17.8779	16.6105	16.5953	14.8285
CXN00001559	14.9161	12.7075	12.3307	11.0848	11.7858
CXN00001560	6.4094	6.5266	7.4181	5.8247	8.2237
CXN00001561	2.2433	0.837	0.471	0.5581	0.0766
CXN00001562	0	0.0807	0	0.0975	0
CXN00001563	5.2058	8.3513	13.1675	15.6103	17.0196
CXN00001564	3.9233	9.1376	8.5682	8.2334	7.6786
CXN00001565	1.7357	2.5414	3.0495	3.0739	2.1726
CXN00001566	1.1609	2.2439	3.1435	2.3408	1.3868
CXN00001567	56.9123	89.5409	33.1439	50.1467	39.6425
CXN00001568	15.4258	13.1101	11.8349	15.7475	14.7344
CXN00001569	36.1319	32.2297	40.3567	39.8979	36.6695
CXN00001570	2.1881	3.9918	1.4416	2.2297	0.3538
CXN00001571	0	0	0	0	0
CXN00001572	0	0	0	0	0
CXN00001573	24.4234	3.7164	3.962	3.8632	6.4779
CXN00001574	17.3056	19.2909	19.8106	19.8527	15.5493
CXN00001575	4.2444	5.2653	7.1398	6.6894	8.0558
CXN00001576	9.6696	9.9978	14.6213	10.3228	12.337
CXN00001577	22.6704	20.4764	12.5279	13.2177	12.113
CXN00001578	64.4776	98.1895	116.421	109.348	99.7408
CXN00001579	1.7483	0.7939	0.8339	1.2416	0.9154
CXN00001580	1.187	3.4085	2.4953	3.4115	2.7157
CXN00001581	15.778	15.3576	13.9349	12.1256	14.1099
CXN00001582	36.2836	62.0469	56.9572	64.7491	41.7878
CXN00001583	12.8792	9.9728	12.27	12.0759	13.5843
CXN00001584	0	0	0	0	0
CXN00001585	3.4449	6.085	5.8729	3.4096	6.5162
CXN00001586	1.627	1.346	1.3804	0.949	1.7196
CXN00001587	5.0618	6.5829	7.4584	7.024	8.4421
CXN00001588	4.5914	4.0117	4.6418	5.2759	5.5325
CXN00001589	0	0	0	0	0
CXN00001590	0	0	0	0	0
CXN00001591	8.2216	10.7713	12.7384	11.6248	16.2191
CXN00001592	5.6393	8.1311	9.1794	8.9481	10.8193
CXN00001593	0	0	0	0	0
CXN00001594	12.3545	17.1291	17.7563	18.1435	12.6642
CXN00001595	22.1091	20.5896	20.9679	19.0645	17.6678
CXN00001596	28.7879	39.2209	38.3329	56.1584	50.4858
CXN00001597	0	0	0	0	0
CXN00001598	53.1495	37.9457	42.6455	39.673	57.6654
CXN00001599	101.108	163.638	139.681	157.053	161.152
CXN00001600	2.614	1.469	1.2855	1.2233	0.9665
CXN00001601	71.791	38.3265	28.2296	27.0227	19.5988
CXN00001602	0	0	0	0	0
CXN00001603	0	0	0	0	0
CXN00001604	0	0	0	0	0
CXN00001605	162.871	91.9729	65.396	69.9071	62.4588
CXN00001606	56.8872	90.7578	137.248	131.043	87.1952
CXN00001607	46.7802	42.5959	42.0936	34.6669	39.0728
CXN00001608	23.2179	45.2423	52.0066	66.7029	44.773
CXN00001609	432.71	529.302	736.53	564.349	570.365
CXN00001610	40.6588	35.9158	33.3005	32.6856	33.0401
CXN00001611	18.1575	46.4038	42.2391	48.7838	33.9876
CXN00001612	7.164	5.3519	7.2598	6.326	7.512
CXN00001613	81.2417	108.754	122.791	121.927	144.673
CXN00001614	8.1777	1.6341	2.8749	4.8391	4.7811
CXN00001615	66.9887	23.2076	21.6629	23.122	43.7063
CXN00001616	0	0	0	0	0
CXN00001617	17.1376	13.3719	12.6843	16.0756	18.4213
CXN00001618	0.6163	0.319	0.3594	0.5931	0.8694
CXN00001619	48.0631	30.1158	41.2727	38.3202	33.9145
CXN00001620	0	0.0103	0.0143	0	0
CXN00001621	17.9943	23.9292	26.9504	25.12	24.2179
CXN00001622	15.8019	11.3508	20.5607	12.3668	19.0553
CXN00001623	0.5124	0.1148	0.269	0.6393	0.7118
CXN00001624	0.2982	0.0784	0	0.3935	0.0811
CXN00001625	10.0133	2.4212	3.7998	3.3789	1.9131
CXN00001626	232.889	232.956	244.406	239.817	237.567
CXN00001627	134.755	154.154	140.724	139.23	157.083
CXN00001628	10.8929	23.3403	50.413	62.2677	116.584
CXN00001629	132.149	32.9376	97.4218	97.3372	179.699
CXN00001630	10.496	9.2843	9.3479	10.7616	9.3124
CXN00001631	8.1704	9.6126	9.1019	8.2525	10.4682
CXN00001632	432.55	425.71	455.088	499.028	429.536
CXN00001633	0.2872	0.3263	0.3751	0.3288	0.1976
CXN00001634	0	0	0	0	0
CXN00001635	2.499	5.1823	8.049	9.7941	12.1782
CXN00001636	0	0	0	0	0
CXN00001637	54.2603	45.0876	35.9987	54.3433	28.0686
CXN00001638	3.3456	2.687	3.9972	1.9612	2.7856
CXN00001639	0	0	0	0	0
CXN00001640	0	0	0	0	0
CXN00001641	77.5279	43.9171	52.141	59.5318	98.7216
CXN00001642	17.8757	15.5234	1.278	0.3596	0.1975
CXN00001643	0	0	0	0	0
CXN00001644	0	0	0	0	0
CXN00001645	0.9076	1.9624	1.7867	2.4394	2.8796
CXN00001646	4.4347	4.5278	3.3387	4.5452	4.0087
CXN00001647	11.5594	12.0602	15.0563	14.3626	13.0146
CXN00001648	0	0	0	0	0
CXN00001649	3.2217	0.8641	0.6193	0.1327	0
CXN00001650	0	0.0404	0	0	0
CXN00001651	5.309	0.1196	0.6031	0	0.6757
CXN00001652	22.4846	20.1325	23.7774	23.258	24.5258
CXN00001653	20.2869	23.9593	27.867	23.4358	28.7165
CXN00001654	524.366	1216.38	1190.53	1235.76	1054.04
CXN00001655	625.17	1212.82	1013.96	1264.99	857.833
CXN00001656	1.3907	1.2918	1.6716	1.2197	1.6833
CXN00001657	5.9878	5.0717	6.1933	4.4806	4.5685
CXN00001658	10.5351	7.4096	10.6614	10.3714	8.4756
CXN00001659	0.5753	1.4955	2.4254	2.2695	1.5217
CXN00001660	0.0944	0.0343	0.0341	0.0845	0.0955
CXN00001661	22.5562	26.1639	27.8592	29.6489	25.226
CXN00001662	23.7563	28.9135	32.9304	32.6486	30.2417
CXN00001663	21.4174	30.3491	30.7896	26.4819	46.7021
CXN00001664	24.8161	25.3175	25.6944	25.3204	24.6686
CXN00001665	6.496	6.7125	4.8696	4.9575	4.2241
CXN00001666	2.2051	1.4151	1.0309	1.2085	1.4314
CXN00001667	13.6529	3.9947	3.0525	4.2993	8.2058
CXN00001668	8.99	3.3855	2.0102	1.9553	6.055
CXN00001669	58.9053	64.0176	66.0468	69.9519	65.1515
CXN00001670	0.1827	0.3212	0.4575	1.3938	2.8428
CXN00001671	3.6812	3.7146	6.982	9.2896	6.3116
CXN00001672	79.5521	47.528	92.5374	78.2526	119.747
CXN00001673	96.0657	58.946	111.191	91.2307	126.727
CXN00001674	15.0238	16.0563	18.7694	14.9727	15.8075
CXN00001675	719.953	1312.14	1296.57	1451.2	947.734
CXN00001676	4.0988	3.2075	2.1031	4.1814	5.1538
CXN00001677	1.8658	2.6071	2.4534	2.2895	2.5784
CXN00001678	0	0	0	0	0
CXN00001679	4.5752	5.6503	4.6619	5.3281	4.9667
CXN00001680	6.5769	6.7375	9.3471	8.2557	8.2682
CXN00001681	4.0074	5.179	5.5022	3.5752	2.3103
CXN00001682	2.6123	2.5552	2.6131	1.911	2.2288
CXN00001683	30.1116	31.0328	35.1779	33.3704	34.0593
CXN00001684	0	0	0	0	0
CXN00001685	6.3244	5.2296	7.0982	6.6766	8.1156
CXN00001686	2.6081	1.8235	2.6953	2.3251	3.0479
CXN00001687	34.1521	42.3748	45.1736	46.5155	45.0037
CXN00001688	21.1417	19.3646	21.1945	17.8899	19.2397
CXN00001689	3.8512	6.7942	6.3897	6.2732	5.9997
CXN00001690	0.5283	0.1688	0.3646	0.4531	0.2378
CXN00001691	6.4208	2.8677	3.729	3.1522	2.9139
CXN00001692	3.6765	5.0312	4.3204	6.5773	5.0452
CXN00001693	12.351	12.6746	12.3669	12.4741	12.4684
CXN00001694	18.3992	18.4685	17.1188	22.9778	29.3483
CXN00001695	12.3069	6.5446	5.0982	7.3157	10.7701
CXN00001696	18.4175	7.7286	7.1384	6.8519	13.6664
CXN00001697	17.2207	16.2478	17.2581	17.9565	19.5309
CXN00001698	67.1784	101.367	68.2075	89.8903	50.4079
CXN00001699	61.5077	68.8422	55.6088	65.7451	63.9779
CXN00001700	18.3386	16.1381	22.6766	21.5627	25.5272
CXN00001701	4.148	3.5942	4.1965	4.2199	3.4156
CXN00001702	0.5563	0	0	0.0289	0.0631
CXN00001703	0.7235	0.4117	0.1555	0.1987	0.0607
CXN00001704	1.1096	1.4033	0.9556	0.9363	0.9212
CXN00001705	5.3395	4.9375	5.6789	4.5024	4.9491
CXN00001706	0.5599	0.4604	0.1997	0.2269	0.2801
CXN00001707	0	0	0	0	0
CXN00001708	194.191	179.987	168.859	191.299	196.224
CXN00001709	56.6689	73.0932	57.7793	64.2624	69.244
CXN00001710	35.6959	46.3283	36.6394	39.5396	41.2411
CXN00001711	63.2207	68.5561	55.6024	65.2062	61.8089
CXN00001712	36.0106	27.6013	36.398	32.616	40.1146
CXN00001713	6.2295	6.6038	7.1369	5.2771	6.2488
CXN00001714	6.7235	8.6838	9.0255	7.2436	8.4997
CXN00001715	19.9458	18.6816	20.9235	22.3598	22.9122
CXN00001716	44.994	49.7065	53.2471	69.5598	66.6104
CXN00001717	78.3573	75.7615	87.6027	117.79	102.336
CXN00001718	50.3899	44.207	41.8894	38.9433	39.8274
CXN00001719	42.2383	40.3188	51.1077	51.8882	56.7768
CXN00001720	8.8778	10.4641	10.1114	10.454	10.6369
CXN00001721	0.1967	0.2141	0.1015	0.0375	0
CXN00001722	12.9126	13.83	15.8297	15.7217	20.1818
CXN00001723	0.7334	2.218	2.3061	1.218	0.6153
CXN00001724	0	0	0	0	0
CXN00001725	22.0622	27.3537	28.1293	23.4816	31.0164
CXN00001726	125.164	183.604	177.502	185.381	201.405
CXN00001727	0	0.0397	0.0387	0	0
CXN00001728	44.8121	44.8546	37.4908	37.86	38.0752
CXN00001729	0	0	0.0268	0	0
CXN00001730	1.1961	1.0137	1.2726	1.0774	1.244
CXN00001731	0.0459	0.1055	0.2384	0.1034	0.2113
CXN00001732	20.9159	18.7839	21.2454	19.5219	25.2276
CXN00001733	0.6177	0.8025	0.7685	0.355	1.189
CXN00001734	9.2306	5.9692	0	0	4.6736
CXN00001735	10.4581	11.2803	11.542	12.2074	12.0186
CXN00001736	15.8633	13.107	14.0674	13.8827	12.3444
CXN00001737	6.9325	6.0891	5.6544	8.4755	7.3157
CXN00001738	1.606	3.0686	2.8189	4.3466	3.1585
CXN00001739	5.8709	5.6059	5.7191	5.9034	6.0369
CXN00001740	34.1289	40.3234	39.9682	48.5637	36.5887
CXN00001741	7.4411	9.9619	10.4179	10.5473	8.3057
CXN00001742	13.7667	10.7592	11.0247	11.628	11.6309
CXN00001743	34.3819	43.8057	46.7342	51.2831	44.453
CXN00001744	6.5692	5.8764	5.261	6.1005	6.1091
CXN00001745	7.2396	4.0064	4.0795	4.4264	4.4326
CXN00001746	28.3303	28.5943	26.0009	26.0093	25.9666
CXN00001747	0.399	0.4614	0.6335	0.4177	0.7504
CXN00001748	24.6546	20.8126	40.1011	17.3536	57.9373
CXN00001749	11.6632	6.435	8.3168	6.8031	13.8887
CXN00001750	3.3716	3.3371	2.2973	1.3536	0.2519
CXN00001751	65.7089	24.7807	22.5163	23.5738	29.2963
CXN00001752	7.5123	6.1912	6.5451	5.8886	4.3482
CXN00001753	1.0999	0.1965	0.2049	0.6232	0.5234
CXN00001754	24.5302	19.7408	25.7498	20.7544	27.2311
CXN00001755	37.1814	39.1141	41.4206	39.3006	42.1446
CXN00001756	23.1126	22.4276	25.5413	23.6008	28.5616
CXN00001757	1.414	4.8445	3.1695	1.7417	1.1805
CXN00001758	14.577	16.3013	17.2618	19.9573	16.3314
CXN00001759	0.7762	0.7088	1.4107	2.7577	2.9363
CXN00001760	1.6863	0	0.4502	0.2976	0.6479
CXN00001761	0.096	0	0.0461	0.0573	0.1874
CXN00001762	51.932	40.4336	46.2756	50.9929	47.848
CXN00001763	46.537	42.449	44.889	46.8441	45.2344
CXN00001764	6.0226	6.0781	9.411	10.5756	9.8898
CXN00001765	0.2254	0.6601	0.3407	0.6986	1.0331
CXN00001766	37.0148	23.542	41.4828	50.4006	41.1109
CXN00001767	14.2841	12.5331	10.7731	10.1711	10.5547
CXN00001768	9.0318	9.3983	9.225	7.64	8.0774
CXN00001769	1.2308	1.7187	2.0152	1.7048	2.0671
CXN00001770	10.5277	9.6784	4.9853	2.4615	1.5835
CXN00001771	4.0089	0.9235	0.8261	0	0
CXN00001772	10.2596	11.7832	5.9165	4.6184	4.0286
CXN00001773	0	0	0	0	0
CXN00001774	0	0.0272	0	0.0325	0
CXN00001775	27.7953	21.1816	22.5234	23.1192	24.9188
CXN00001776	0.0663	0.0313	0.0406	0.1084	0
CXN00001777	58.2783	39.6545	47.2422	45.0263	52.5078
CXN00001778	28.8179	81.0925	86.5235	104.143	52.2799
CXN00001779	22.9501	27.365	23.0957	22.4805	26.7987
CXN00001780	32.9025	34.431	31.6842	35.0808	32.0112
CXN00001781	19.0292	18.649	20.8035	19.5566	21.6872
CXN00001782	152.898	246.715	246.065	284.939	221.322
CXN00001783	12.7019	13.5493	13.4299	11.1941	13.2045
CXN00001784	13.4926	15.4638	15.1275	12.3819	14.3507
CXN00001785	0	0	0	0	0
CXN00001786	0	0	0	0	0
CXN00001787	62.4599	38.6687	43.6773	42.1765	43.2456
CXN00001788	0.6581	0.2942	0.3327	0.8633	0.1982
CXN00001789	42.2668	37.6516	38.7485	34.9301	32.1479
CXN00001790	0	0	0	0	0.0722
CXN00001791	0.998	1.0225	1.357	0.7405	1.1617
CXN00001792	7.891	8.3267	8.0182	7.4127	8.8646
CXN00001793	7.8733	9.0544	12.548	11.8297	12.3739
CXN00001794	2.394	1.278	0.6159	1.3481	0.6303
CXN00001795	10.1514	9.84	8.3811	14.0037	6.6213
CXN00001796	30.4735	30.1498	28.9763	29.8636	23.6008
CXN00001797	4.2699	4.0188	5.4816	4.3785	4.3141
CXN00001798	8.6787	6.3679	7.2916	4.653	4.9202
CXN00001799	68.2586	84.2395	74.8946	71.0412	61.6442
CXN00001800	91.5493	106.703	87.5555	83.1093	82.0929
CXN00001801	5.818	6.7153	6.0664	4.3731	3.8654
CXN00001802	0.4335	0.5025	0.2651	0.143	0.3204
CXN00001803	10.104	8.2672	8.2113	9.0507	9.2698
CXN00001804	0	0	0	0	0
CXN00001805	0	0.3366	4.6366	7.0457	8.1326
CXN00001806	2.3803	9.4068	6.3136	6.33	7.1694
CXN00001807	14.3194	15.0255	17.6798	15.5922	16.0051
CXN00001808	33.155	56.1779	52.8191	48.3288	44.4125
CXN00001809	61.2568	91.2053	93.0545	61.3753	67.9008
CXN00001810	23.9767	20.8238	21.2662	18.5791	20.2627
CXN00001811	3.5052	2.0001	2.6349	3.0226	3.4679
CXN00001812	0	0	0	0	0
CXN00001813	0	0	0.047	0	0
CXN00001814	0	0	0	0	0
CXN00001815	0.3388	0.3334	0	2.0902	0
CXN00001816	0.0395	0.0291	0.0293	0.1838	0.0607
CXN00001817	1.2922	0	0.1828	0	0
CXN00001818	1.4594	0.2081	0.1966	0.199	0.2425
CXN00001819	7.8593	4.0677	3.7363	2.5679	2.6867
CXN00001820	6.215	6.8863	6.1841	5.9991	5.8382
CXN00001821	29.2263	29.0553	34.5506	37.0129	36.3309
CXN00001822	1.9153	4.1937	4.065	3.1972	3.9597
CXN00001823	10.2493	11.8114	10.6781	11.2301	10.884
CXN00001824	59.4458	43.9761	51.7171	39.1531	40.5574
CXN00001825	14.229	14.7065	14.0443	14.347	15.1263
CXN00001826	11.8721	9.1531	12.5623	11.9617	11.9473
CXN00001827	23.7901	23.305	23.7418	21.4872	33.7004
CXN00001828	17.6945	23.7224	24.0953	18.0644	42.3263
CXN00001829	8.423	7.6613	9.9598	10.1415	14.6058
CXN00001830	0.386	0	0.0458	0	0
CXN00001831	0.1363	0.289	0.2434	0.1173	0.1259
CXN00001832	51.5679	56.3602	50.1325	55.8231	60.9125
CXN00001833	7.0611	6.6332	5.335	4.4035	4.2127
CXN00001834	9.5219	4.4082	3.551	3.152	6.4475
CXN00001835	59.0604	58.6916	64.0431	57.6938	69.6115
CXN00001836	54.5026	54.7549	53.1756	52.2167	64.6236
CXN00001837	224.321	147.96	157.66	148.429	208.979
CXN00001838	0.1338	0.133	0.09	0.1247	0.034
CXN00001839	22.3508	10.8364	9.693	8.0719	12.2247
CXN00001840	1.074	0	0.3147	0	1.4297
CXN00001841	8.183	8.0672	7.9931	7.787	9.0789
CXN00001842	0.4626	0.3533	0.2096	0.129	0.5102
CXN00001843	13.8943	21.215	24.5621	26.4789	19.9534
CXN00001844	7.8504	10.3413	9.3758	10.6017	9.4385
CXN00001845	0.1443	0.1926	0.3333	0.236	1.2601
CXN00001846	1.3203	1.8981	2.1855	1.8289	1.3379
CXN00001847	2962.59	3582.42	2469.02	3443.77	1912.52
CXN00001848	7.5511	7.4865	7.648	7.1231	7.0951
CXN00001849	4.9352	0.0614	0	0	0.1002
CXN00001850	0	0.054	0	0	0
CXN00001851	0	0	0	0	0.0675
CXN00001852	0	0	0	0	0
CXN00001853	5.1197	4.4802	4.3383	5.7305	6.1391
CXN00001854	121.454	118.123	116.45	134.102	128.792
CXN00001855	0.1278	0.4452	0.4359	0.4776	0.5821
CXN00001856	25.7896	31.6322	33.0355	29.0175	31.9571
CXN00001857	34.0633	29.9381	32.4368	29.414	32.4254
CXN00001858	22.2734	20.6337	22.764	22.1964	21.7405
CXN00001859	22.2999	21.9637	27.1385	18.2522	22.0876
CXN00001860	0.6139	1.9277	0.936	0	0.298
CXN00001861	0.251	0.6396	0.4586	0.3024	0.8238
CXN00001862	2.8863	2.0638	0	6.0418	3.6903
CXN00001863	6.4581	7.0854	8.703	7.993	6.4048
CXN00001864	0.2422	0.3731	0.7493	0.5013	0.3986
CXN00001865	4.7972	5.4523	5.7911	4.2459	5.9411
CXN00001866	6.8717	5.3767	5.0529	5.4397	5.0265
CXN00001867	18.0513	2.0484	2.578	3.8795	2.9466
CXN00001868	22.3041	21.3771	20.0655	20.8997	24.8778
CXN00001869	29.7916	30.5737	29.5989	25.791	30.9395
CXN00001870	1.6809	3.4442	3.6873	5.027	6.1797
CXN00001871	0	0	0.1296	0	0.1292
CXN00001872	20.3916	18.6372	17.4248	17.0069	18.2869
CXN00001873	10.6696	8.755	10.4206	7.477	11.5928
CXN00001874	77.4673	61.8813	55.0087	42.2046	41.5876
CXN00001875	30.2876	28.5746	24.4779	22.9023	22.1983
CXN00001876	25.9758	26.4148	22.38	20.511	20.586
CXN00001877	173.054	93.1347	71.6862	39.3305	23.8648
CXN00001878	25.7648	26.4462	30.481	37.1835	28.6659
CXN00001879	0.1891	0.3642	0.4092	0.6182	0.4665
CXN00001880	32.4309	41.0337	34.9331	31.0073	28.7203
CXN00001881	7.0273	7.2217	7.2	7.1536	7.2897
CXN00001882	6.5391	6.5968	5.8111	4.6518	4.9902
CXN00001883	0.1021	0.6644	0.0936	0	0.0965
CXN00001884	0	0	0	0	0
CXN00001885	14.5245	14.146	12.3003	11.4764	11.5104
CXN00001886	9.9457	8.4429	2.5824	2.7747	1.2004
CXN00001887	57.7687	53.404	10.1885	5.3076	4.1952
CXN00001888	11.7469	12.68	21.342	19.3601	11.3385
CXN00001889	6.5894	5.8961	6.4569	6.2477	5.8973
CXN00001890	1.7893	2.1676	2.463	1.1889	0.6271
CXN00001891	26.1161	25.9258	25.3275	27.9253	25.525
CXN00001892	22.2819	30.8485	32.0044	30.7147	25.0794
CXN00001893	1.2619	1.8992	2.0325	2.8215	2.1602
CXN00001894	36.494	47.2843	52.6564	53.419	40.7442
CXN00001895	23.2318	22.4603	21.6156	20.2585	22.863
CXN00001896	39.6346	38.1132	34.943	38.0177	39.3928
CXN00001897	72.6451	73.9618	91.1397	104.017	102.358
CXN00001898	9.9184	7.251	6.5373	7.7883	7.8418
CXN00001899	0	0	0	0	0
CXN00001900	7.8073	7.3423	6.483	3.8346	2.9198
CXN00001901	102.454	126.644	130.996	103.58	56.5251
CXN00001902	35.0649	26.8957	24.4046	27.3022	27.7918
CXN00001903	5.8338	3.5934	7.5111	4.6474	2.1751
CXN00001904	0	0	0	0	0
CXN00001905	0	0	0	0	0
CXN00001906	0	0	0	0	0
CXN00001907	0	0	0	0	0
CXN00001908	0	0	0	0	0
CXN00001909	0	0	0	0	0
CXN00001910	9.1849	8.5667	11.6487	12.2043	22.0963
CXN00001911	0.4555	0.6844	0.4919	0.7077	0.0382
CXN00001912	0	1.696	0.5847	1.3051	0.5189
CXN00001913	45.5413	44.4599	74.1478	107.797	105.913
CXN00001914	39.1414	30.1946	32.8369	31.1141	31.0878
CXN00001915	30.7523	35.1321	36.7175	34.0108	28.5804
CXN00001916	17.7922	18.5523	22.0588	24.5983	24.0409
CXN00001917	944.347	1737.22	1024.82	1056.39	2340.7
CXN00001918	664.84	1110.86	696.7	689.967	1448.1
CXN00001919	6.7036	17.5325	4.9285	5.2214	13.0232
CXN00001920	677.591	595.954	681.65	654.205	745.376
CXN00001921	19.3379	20.211	14.4606	17.2749	14.3639
CXN00001922	11.0335	7.701	8.0159	8.8056	7.5254
CXN00001923	12.4766	9.2416	6.1516	5.1687	1.3624
CXN00001924	241.509	163.231	150.703	142.186	164.636
CXN00001925	6.0994	3.0827	1.6391	3.4713	6.1704
CXN00001926	49.5028	7.7495	41.9633	129.159	99.4739
CXN00001927	10.2654	10.9932	10.1352	10.935	10.8394
CXN00001928	11.9593	11.35	9.7178	9.5037	10.8268
CXN00001929	13.4147	15.5492	15.4263	16.3218	21.7785
CXN00001930	32.1728	35.1444	32.586	30.3671	29.1269
CXN00001931	0.2719	0.3552	0.6108	0.5881	0.3447
CXN00001932	23.4802	15.8331	17.6682	16.8172	14.3577
CXN00001933	2.3565	1.1779	1.8853	2.4828	2.6878
CXN00001934	25.9533	21.6082	18.5676	18.8046	13.7584
CXN00001935	0.3617	0.4917	0.3337	0.6851	0.5489
CXN00001936	9.5842	7.9886	8.1416	7.7228	8.4707
CXN00001937	17.5306	29.8967	39.3811	42.171	33.7132
CXN00001938	22.5468	38.1832	42.7162	39.3341	39.4904
CXN00001939	0.2881	0	0.329	0	0
CXN00001940	1.1992	1.1245	0.0544	0.0509	0.249
CXN00001941	20.2628	19.4515	19.3037	19.0107	17.4312
CXN00001942	8.9504	7.7341	7.9679	7.0336	6.2867
CXN00001943	0	0	0	0	0
CXN00001944	0	0	0.1143	0	0
CXN00001945	9.7279	7.1229	5.3833	5.4471	2.2124
CXN00001946	57.6215	98.2701	96.1876	102.601	76.063
CXN00001947	5.4939	4.8349	3.9115	5.1076	8.3753
CXN00001948	0.037	0.1105	0.0926	0.0343	0.089
CXN00001949	11.484	7.4671	7.7268	6.7141	7.0052
CXN00001950	25.5518	27.5891	26.4179	25.6866	21.6908
CXN00001951	16.5769	15.4659	17.786	15.0035	16.9608
CXN00001952	9.3319	5.8742	8.7124	11.7203	16.9298
CXN00001953	1.6831	1.6985	2.1395	2.9939	2.0183
CXN00001954	7.1254	6.39	5.7862	6.5475	6.2591
CXN00001955	3.2842	3.3038	3.1165	4.681	3.5191
CXN00001956	2.7028	3.1281	3.0106	5.7888	3.3132
CXN00001957	2.7638	3.4244	3.651	4.2269	3.4993
CXN00001958	1.2681	1.5143	1.5627	1.2768	1.7922
CXN00001959	6.8459	6.0761	9.904	6.5863	11.5618
CXN00001960	87.3504	99.3714	104.29	126.515	118.766
CXN00001961	61.41	55.4076	54.5537	66.2209	57.7641
CXN00001962	1.0909	1.5511	1.3424	1.5071	1.2964
CXN00001963	1.4045	1.7544	1.3881	1.4195	1.4906
CXN00001964	17.1817	13.9479	13.7045	13.2435	13.8205
CXN00001965	90.363	91.1638	68.3668	73.2112	69.6711
CXN00001966	118.724	132.508	115.118	105.868	74.7212
CXN00001967	73.645	73.1043	98.4175	117.923	110.144
CXN00001968	34.2364	24.8376	26.6038	25.938	28.0866
CXN00001969	13.6831	14.2255	12.3027	10.6881	12.1834
CXN00001970	13.7262	12.3581	13.252	13.1504	15.0636
CXN00001971	239.642	580.806	728.574	914.503	757.78
CXN00001972	0.3908	0.2179	0.0363	0.1862	0.6321
CXN00001973	9.4442	11.582	8.6873	8.5019	7.8011
CXN00001974	15.0231	13.8478	13.7642	14.2752	14.885
CXN00001975	220.006	309.988	286.642	321.723	286.26
CXN00001976	12.8275	16.927	17.5478	14.1718	23.746
CXN00001977	6.508	6.3811	7.0875	7.665	7.1825
CXN00001978	16.4103	12.6695	12.3324	11.4203	12.5355
CXN00001979	32.4913	26.4499	25.3053	24.5385	28.1899
CXN00001980	3.1899	2.2217	2.3911	1.144	1.1181
CXN00001981	66.9405	56.2967	57.0633	53.2575	53.713
CXN00001982	8.9676	8.4956	9.2008	8.183	9.9996
CXN00001983	0	0.9029	0	0	0
CXN00001984	1.8392	5.2742	3.7308	7.0305	5.4133
CXN00001985	82.7859	79.4007	79.1478	82.3607	88.4404
CXN00001986	0.0748	0	0	0.0686	0
CXN00001987	4.242	11.2697	6.683	8.7882	6.2876
CXN00001988	53.39	59.3678	66.3835	71.8992	65.0978
CXN00001989	12.4543	13.6712	11.7016	15.5613	12.2404
CXN00001990	18.8717	18.9775	19.5157	18.3535	20.4373
CXN00001991	30.2986	28.0077	29.0936	28.2833	28.1115
CXN00001992	3.4866	2.8868	3.7951	4.1503	2.5255
CXN00001993	0	0	0.032	0	0.033
CXN00001994	2.4039	3.7787	3.1791	3.123	2.2734
CXN00001995	35.7855	35.8661	33.9665	35.4841	43.1033
CXN00001996	0	0.2584	0	1.2934	0.4947
CXN00001997	17.3014	14.6043	14.1528	13.4462	14.3462
CXN00001998	8.861	9.4151	11.0256	12.5564	10.1784
[truncated: 23,430 more rows]

## Sheet: Down-regulated in DL24 vs D
gene	locus	sample_1	sample_2	value_1	value_2	log2(fold_change)	p_value	q_value	significant
CXN00000005	chr18:3793507-3794771	DL24	D	179.066	302.322	0.755592	5e-05	0.000189926	yes
CXN00000026	chr18:4088193-4089282	DL24	D	2.99851	5.637	0.91068	0.0039	0.0103195	yes
CXN00000027	chr18:4089329-4097625	DL24	D	1.0462	2.01069	0.942539	0.00125	0.00372673	yes
CXN00000058	chr18:4331628-4333032	DL24	D	25.607	117.899	2.20294	5e-05	0.000189926	yes
CXN00000060	chr18:4375100-4377148	DL24	D	27.0967	43.2569	0.674813	5e-05	0.000189926	yes
CXN00000091	chr18:4642418-4654629	DL24	D	6.83849	10.6115	0.633875	5e-05	0.000189926	yes
CXN00000102	chr18:4755523-4756324	DL24	D	0	2.50657	inf	5e-05	0.000189926	yes
CXN00000108	chr18:4845270-4847396	DL24	D	1300.98	2908.52	1.16069	5e-05	0.000189926	yes
CXN00000115	chr18:4894127-4897413	DL24	D	3.86848	5.81272	0.587445	0.0049	0.0126547	yes
CXN00000121	chr18:5018597-5019452	DL24	D	1.65948	3.42548	1.04557	0.01405	0.0319964	yes
CXN00000122	chr18:5030987-5031902	DL24	D	4.11064	6.22046	0.597658	0.00985	0.0234463	yes
CXN00000140	chr18:5175161-5177016	DL24	D	152.013	308.456	1.02087	5e-05	0.000189926	yes
CXN00000144	chr18:5208550-5211095	DL24	D	6.48233	10.5721	0.705684	0.0038	0.0100926	yes
CXN00000157	chr18:5307762-5315513	DL24	D	1.73151	2.9383	0.762948	5e-05	0.000189926	yes
CXN00000160	chr18:5346729-5347861	DL24	D	81.0494	199.988	1.30304	5e-05	0.000189926	yes
CXN00000171	chr18:5415134-5416785	DL24	D	3.71906	8.94125	1.26554	5e-05	0.000189926	yes
CXN00000172	chr18:5416817-5418419	DL24	D	3.73021	8.83207	1.2435	5e-05	0.000189926	yes
CXN00000173	chr18:5441173-5442307	DL24	D	308.84	712.794	1.20663	5e-05	0.000189926	yes
CXN00000180	chr18:5478225-5482059	DL24	D	7.86826	15.7537	1.00157	5e-05	0.000189926	yes
CXN00000185	chr18:5528659-5532036	DL24	D	1.29742	2.46409	0.925417	0.00375	0.00997563	yes
CXN00000211	chr18:5741989-5744378	DL24	D	21.0472	32.9802	0.647973	5e-05	0.000189926	yes
CXN00000244	chr7:5959605-5962360	DL24	D	6.72554	45.6651	2.76337	5e-05	0.000189926	yes
CXN00000278	chr19:6709151-6711863	DL24	D	7.23682	11.5512	0.674619	5e-05	0.000189926	yes
CXN00000290	chr19:6998293-7001085	DL24	D	1.90632	2.98336	0.646148	0.0057	0.0144692	yes
CXN00000302	chr19:7098633-7100315	DL24	D	1.431	3.68694	1.3654	0.00985	0.0234463	yes
CXN00000326	chr19:7368428-7370338	DL24	D	11.9431	37.8444	1.66391	5e-05	0.000189926	yes
CXN00000340	chr19:7489145-7490234	DL24	D	0.941127	2.58575	1.45812	0.0051	0.0130977	yes
CXN00000354	chr19:7616117-7619397	DL24	D	2.88883	11.5138	1.9948	5e-05	0.000189926	yes
CXN00000360	chr19:7664859-7665408	DL24	D	0.507211	28.105	5.7921	0.01325	0.0304076	yes
CXN00000367	chr19:7738627-7739575	DL24	D	1.44028	3.73914	1.37636	0.002	0.00567437	yes
CXN00000397	chr19:7950900-7954825	DL24	D	3.59748	13.0598	1.86007	5e-05	0.000189926	yes
CXN00000411	chr19:8048541-8052482	DL24	D	2.56537	4.36472	0.766723	0.00125	0.00372673	yes
CXN00000416	chr19:8081113-8092388	DL24	D	1.3024	4.09398	1.65233	5e-05	0.000189926	yes
CXN00000439	chr12:48216-50824	DL24	D	32.9367	49.5219	0.588368	5e-05	0.000189926	yes
CXN00000493	chr12:360815-362621	DL24	D	1.2639	4.01606	1.6679	5e-05	0.000189926	yes
CXN00000515	chr12:448738-450176	DL24	D	2.63409	4.15765	0.658464	0.0044	0.0114825	yes
CXN00000521	chr12:489972-491628	DL24	D	1.66268	3.60197	1.11527	0.00175	0.00503566	yes
CXN00000542	chr12:592675-594668	DL24	D	5.18984	13.1098	1.33689	5e-05	0.000189926	yes
CXN00000549	chr12:624609-625729	DL24	D	287.203	1248.22	2.11972	5e-05	0.000189926	yes
CXN00000570	chr12:754153-765570	DL24	D	28.4244	64.2499	1.17657	5e-05	0.000189926	yes
CXN00000572	chr12:776806-777784	DL24	D	0	3.56657	inf	5e-05	0.000189926	yes
CXN00000576	chr12:798885-799218	DL24	D	68.7855	149.043	1.11555	5e-05	0.000189926	yes
CXN00000579	chr12:808946-811353	DL24	D	9.87927	15.0873	0.610863	5e-05	0.000189926	yes
CXN00000604	chr12:995845-1001205	DL24	D	21.6974	34.6627	0.675862	5e-05	0.000189926	yes
CXN00000625	chr12:1127584-1130233	DL24	D	68.7819	131.673	0.93686	5e-05	0.000189926	yes
CXN00000634	chr12:1193732-1197167	DL24	D	58.4299	96.6603	0.726216	5e-05	0.000189926	yes
CXN00000656	chr12:1355909-1357358	DL24	D	1.43378	2.87035	1.0014	0.00055	0.00176335	yes
CXN00000673	chr12:1486505-1487483	DL24	D	17.6343	33.1707	0.911527	5e-05	0.000189926	yes
CXN00000677	chr12:1506582-1512975	DL24	D	44.4113	84.6395	0.930404	5e-05	0.000189926	yes
CXN00000683	chr16:7223578-7226256	DL24	D	0.434544	4.08576	3.23303	0.00085	0.00262028	yes
CXN00000706	chr16:7054652-7061839	DL24	D	2.51877	8.22367	1.70706	0.0013	0.00386392	yes
CXN00000738	chr16:6845508-6847978	DL24	D	29.713	61.9985	1.06114	5e-05	0.000189926	yes
CXN00000818	chr16:6271987-6275341	DL24	D	1847.3	3837.1	1.0546	5e-05	0.000189926	yes
CXN00000826	chr16:6127566-6128127	DL24	D	2.35484	5.44127	1.20831	0.0191	0.0417422	yes
CXN00000828	chr16:6120035-6123005	DL24	D	157.727	257.228	0.705621	0.00545	0.0138958	yes
CXN00000856	chr16:5841234-5846144	DL24	D	2.59836	4.76171	0.873877	0.00145	0.00425347	yes
CXN00000865	chr16:5759683-5761725	DL24	D	3.15037	4.95956	0.654692	0.0009	0.00275871	yes
CXN00000897	chr17:210882-214254	DL24	D	10.3061	18.1951	0.82005	5e-05	0.000189926	yes
CXN00000907	chr17:257400-257763	DL24	D	12.7164	31.3144	1.30013	0.00075	0.00233467	yes
CXN00000915	chr17:290942-292286	DL24	D	98.7962	150.824	0.610338	5e-05	0.000189926	yes
CXN00000921	chr17:319366-319960	DL24	D	17.0996	33.2713	0.960318	5e-05	0.000189926	yes
CXN00000962	chr17:530327-533166	DL24	D	3.33177	5.61648	0.753375	0.00055	0.00176335	yes
CXN00000982	chr17:614373-616388	DL24	D	1.02112	1.73888	0.768007	0.00605	0.0152442	yes
CXN00000995	chr17:681061-688795	DL24	D	8.31112	13.3312	0.681694	5e-05	0.000189926	yes
CXN00000996	chr17:689285-690209	DL24	D	7.80768	18.0366	1.20796	5e-05	0.000189926	yes
CXN00000997	chr17:690459-691702	DL24	D	11.4548	27.0415	1.23922	5e-05	0.000189926	yes
CXN00001054	chr17:969498-973340	DL24	D	45.5203	70.3088	0.627194	5e-05	0.000189926	yes
CXN00001081	chr17:1079059-1081031	DL24	D	30.9226	54.6745	0.82221	5e-05	0.000189926	yes
CXN00001087	chr17:1109385-1116088	DL24	D	3.45053	76.1605	4.46415	5e-05	0.000189926	yes
CXN00001095	chr17:1161057-1161651	DL24	D	9.47232	15.5494	0.715067	0.00715	0.0176678	yes
CXN00001100	chr17:1178980-1184161	DL24	D	2.29098	5.26109	1.1994	5e-05	0.000189926	yes
CXN00001129	chr17:1322678-1329454	DL24	D	19.3449	29.9814	0.632114	5e-05	0.000189926	yes
CXN00001173	chr9:1757689-1759990	DL24	D	162.184	343.097	1.08098	5e-05	0.000189926	yes
CXN00001174	chr9:1769259-1770081	DL24	D	2.13994	4.46564	1.0613	0.00395	0.0104308	yes
CXN00001209	chr9:1966667-1969574	DL24	D	1.26458	2.1229	0.747372	0.00975	0.0232353	yes
CXN00001221	chr9:2050973-2052932	DL24	D	256.826	523.362	1.02702	5e-05	0.000189926	yes
CXN00001227	chr9:2113411-2116686	DL24	D	38.7731	74.5807	0.943746	5e-05	0.000189926	yes
CXN00001243	chr9:2295415-2299108	DL24	D	1.8124	3.32489	0.875403	0.001	0.00303543	yes
CXN00001247	chr9:2344837-2354943	DL24	D	5.90364	15.1942	1.36385	5e-05	0.000189926	yes
CXN00001268	chr9:2599189-2602589	DL24	D	9.25621	14.4195	0.639523	5e-05	0.000189926	yes
CXN00001269	chr9:2615878-2617486	DL24	D	2.26316	3.95608	0.805734	0.0093	0.0223072	yes
CXN00001311	chr6:5227784-5232437	DL24	D	92.8757	164.199	0.822072	5e-05	0.000189926	yes
CXN00001317	chr6:5170576-5171208	DL24	D	20.2336	94.4353	2.22258	5e-05	0.000189926	yes
CXN00001334	chr6:5041350-5052536	DL24	D	0.799229	1.86661	1.22374	0.00555	0.0141273	yes
CXN00001340	chr6:4974186-4976562	DL24	D	47.1494	82.5145	0.807407	5e-05	0.000189926	yes
CXN00001370	chr6:4750582-4751929	DL24	D	1.62808	3.48847	1.09943	0.01075	0.0253073	yes
CXN00001374	chr6:4732503-4734587	DL24	D	76.8029	121.85	0.66587	5e-05	0.000189926	yes
CXN00001383	chr6:4660749-4664698	DL24	D	2.74472	4.49743	0.712439	0.00025	0.000854314	yes
CXN00001406	chr6:4494261-4500145	DL24	D	10.3197	15.6735	0.602932	5e-05	0.000189926	yes
CXN00001424	chr6:4409577-4410042	DL24	D	10.9996	20.5658	0.902794	0.00055	0.00176335	yes
CXN00001430	chr6:4360218-4363910	DL24	D	13.5617	23.3008	0.78084	5e-05	0.000189926	yes
CXN00001439	chr6:4264687-4267737	DL24	D	4.52833	7.5098	0.729796	5e-05	0.000189926	yes
CXN00001451	chr6:4200240-4205031	DL24	D	41.9401	75.5256	0.848636	5e-05	0.000189926	yes
CXN00001452	chr6:4187610-4191146	DL24	D	3.1188	5.02523	0.688198	5e-05	0.000189926	yes
CXN00001455	chr6:4156611-4157384	DL24	D	14.8768	44.85	1.59204	0.00135	0.00400155	yes
CXN00001475	chr6:4035500-4042905	DL24	D	2.35245	4.05441	0.785329	0.0081	0.0196956	yes
CXN00001492	chr22:1805180-1806954	DL24	D	1.9399	3.1164	0.683898	0.00415	0.0109043	yes
CXN00001513	chr22:2028748-2033687	DL24	D	51.0744	88.1821	0.787886	5e-05	0.000189926	yes
CXN00001561	chr22:2559370-2563350	DL24	D	0.84402	2.24352	1.41042	0.01145	0.0267704	yes
CXN00001573	chr22:2700573-2701593	DL24	D	3.74782	24.4263	2.70431	5e-05	0.000189926	yes
CXN00001579	chr22:2773993-2784490	DL24	D	0.800581	1.74864	1.12712	0.00255	0.00705232	yes
CXN00001600	chr10:6097376-6101035	DL24	D	1.4814	2.61453	0.819592	0.00255	0.00705232	yes
CXN00001601	chr10:6083337-6089313	DL24	D	38.6497	71.7955	0.893439	5e-05	0.000189926	yes
CXN00001605	chr10:6041874-6050957	DL24	D	92.7476	162.893	0.812542	5e-05	0.000189926	yes
CXN00001614	chr10:5819051-5822627	DL24	D	1.64788	8.17825	2.31118	5e-05	0.000189926	yes
CXN00001615	chr10:5818672-5818963	DL24	D	23.4027	67.0042	1.51758	0.007	0.017332	yes
CXN00001619	chr10:5670796-5674411	DL24	D	30.3701	48.065	0.662337	5e-05	0.000189926	yes
CXN00001625	chr10:5582858-5589814	DL24	D	2.44168	10.015	2.03622	5e-05	0.000189926	yes
CXN00001629	chr10:5523490-5523778	DL24	D	33.2128	132.157	1.99244	5e-05	0.000189926	yes
CXN00001641	chr10:5323965-5325740	DL24	D	44.2878	77.5308	0.807862	5e-05	0.000189926	yes
CXN00001667	chr21:658483-660864	DL24	D	4.02841	13.6528	1.76092	5e-05	0.000189926	yes
CXN00001668	chr21:661762-666454	DL24	D	3.41399	8.99209	1.3972	5e-05	0.000189926	yes
CXN00001672	chr21:736853-740844	DL24	D	47.9287	79.56	0.731153	5e-05	0.000189926	yes
CXN00001673	chr21:740916-743040	DL24	D	59.4432	96.0714	0.692596	5e-05	0.000189926	yes
CXN00001691	chr21:863661-871871	DL24	D	2.89192	6.42104	1.15078	5e-05	0.000189926	yes
CXN00001695	chr21:918604-919771	DL24	D	6.59985	12.3077	0.899055	5e-05	0.000189926	yes
CXN00001696	chr21:919850-921182	DL24	D	7.79372	18.4195	1.24085	5e-05	0.000189926	yes
CXN00001745	chr21:1391239-1393806	DL24	D	4.04015	7.24001	0.841583	5e-05	0.000189926	yes
CXN00001749	chr21:1445224-1451409	DL24	D	6.48934	11.6647	0.846003	5e-05	0.000189926	yes
CXN00001751	chr21:1483702-1487325	DL24	D	24.9899	65.7152	1.39488	5e-05	0.000189926	yes
CXN00001753	chr21:1517088-1523394	DL24	D	0.198169	1.1001	2.47283	0.0088	0.0212212	yes
CXN00001760	chr21:1595717-1596278	DL24	D	0	1.68613	inf	5e-05	0.000189926	yes
CXN00001766	chr21:1650799-1654221	DL24	D	23.7407	37.0178	0.640858	5e-05	0.000189926	yes
CXN00001787	chr21:1767509-1768958	DL24	D	38.9953	62.4622	0.67968	5e-05	0.000189926	yes
CXN00001794	chr21:1809770-1818681	DL24	D	1.28871	2.39458	0.893844	0.00025	0.000854314	yes
CXN00001811	chr2:76107-82408	DL24	D	2.01693	3.50538	0.79741	5e-05	0.000189926	yes
CXN00001817	chr2:106155-106623	DL24	D	0	1.29181	inf	0.00145	0.00425347	yes
CXN00001818	chr2:106657-107578	DL24	D	0.209836	1.45917	2.79781	0.0235	0.0499477	yes
CXN00001819	chr2:110346-111759	DL24	D	4.10201	7.86039	0.938273	5e-05	0.000189926	yes
CXN00001834	chr2:218758-219238	DL24	D	4.44525	9.52267	1.0991	0.00745	0.0182986	yes
CXN00001837	chr2:238076-243503	DL24	D	149.208	224.333	0.588321	5e-05	0.000189926	yes
CXN00001839	chr2:250607-256436	DL24	D	10.928	22.3551	1.03258	5e-05	0.000189926	yes
CXN00001867	chr2:411653-414145	DL24	D	2.06567	18.0528	3.12754	5e-05	0.000189926	yes
CXN00001877	chr2:468710-472409	DL24	D	93.9209	173.062	0.881771	5e-05	0.000189926	yes
CXN00001926	chr2:770833-771814	DL24	D	7.81512	49.5075	2.66331	5e-05	0.000189926	yes
CXN00001949	chr2:889283-891925	DL24	D	7.53011	11.4852	0.609035	5e-05	0.000189926	yes
CXN00002017	chr2:1534044-1534616	DL24	D	13.4219	36.7208	1.45201	5e-05	0.000189926	yes
CXN00002028	chr2:1613644-1616984	DL24	D	1547.76	3964.71	1.35703	5e-05	0.000189926	yes
CXN00002038	chr2:1683800-1685483	DL24	D	15.3719	30.683	0.997142	5e-05	0.000189926	yes
CXN00002045	chr2:1716458-1717607	DL24	D	0.386864	2.11716	2.45223	0.02195	0.047077	yes
CXN00002058	chr2:1811219-1812689	DL24	D	2.31442	10.8155	2.22438	5e-05	0.000189926	yes
CXN00002060	chr2:1820087-1825141	DL24	D	49.8237	79.4164	0.672605	5e-05	0.000189926	yes
CXN00002065	chr2:1843534-1843849	DL24	D	381.428	662.269	0.796007	5e-05	0.000189926	yes
CXN00002067	chr2:1844441-1845689	DL24	D	72.2909	113.895	0.655817	5e-05	0.000189926	yes
CXN00002073	chr2:1887752-1895106	DL24	D	10.2921	28.5291	1.4709	5e-05	0.000189926	yes
CXN00002074	chr2:1902024-1902986	DL24	D	11.7285	26.6636	1.18485	5e-05	0.000189926	yes
CXN00002100	chr2:2107168-2111047	DL24	D	4.04956	8.30592	1.03638	5e-05	0.000189926	yes
CXN00002109	chr2:2187687-2191523	DL24	D	8.70094	13.7018	0.655121	5e-05	0.000189926	yes
CXN00002151	chr2:2427149-2428097	DL24	D	0.976449	3.88227	1.99129	0.00105	0.00317517	yes
CXN00002152	chr2:2428222-2429098	DL24	D	1.03128	4.70806	2.1907	0.00055	0.00176335	yes
CXN00002171	chr2:2583853-2588921	DL24	D	20.2123	67.8227	1.74653	5e-05	0.000189926	yes
CXN00002172	chr2:2591851-2592190	DL24	D	10.9544	29.4977	1.4291	0.00575	0.01458	yes
CXN00002173	chr2:2606303-2607808	DL24	D	34.7312	92.511	1.41339	5e-05	0.000189926	yes
CXN00002190	chr6:2515009-2518389	DL24	D	73.5795	148.818	1.01617	5e-05	0.000189926	yes
CXN00002209	chr6:2649148-2649622	DL24	D	72.244	134.915	0.901099	5e-05	0.000189926	yes
CXN00002210	chr6:2649890-2654740	DL24	D	75.966	136.841	0.849077	5e-05	0.000189926	yes
CXN00002217	chr6:2687801-2688673	DL24	D	12.4428	23.7274	0.931244	5e-05	0.000189926	yes
CXN00002224	chr6:2724710-2726300	DL24	D	1.47238	3.11457	1.08088	0.00015	0.000534297	yes
CXN00002226	chr6:2729918-2731491	DL24	D	2.93578	4.76028	0.697302	0.00075	0.00233467	yes
CXN00002240	chr6:2774729-2775137	DL24	D	47.3194	559.708	3.56417	5e-05	0.000189926	yes
CXN00002241	chr6:2777589-2778036	DL24	D	0	2.13214	inf	5e-05	0.000189926	yes
CXN00002242	chr6:2779662-2781700	DL24	D	41.4133	77.797	0.909621	5e-05	0.000189926	yes
CXN00002244	chr6:2785689-2786535	DL24	D	2.49604	7.49996	1.58724	5e-05	0.000189926	yes
CXN00002251	chr6:2825719-2827012	DL24	D	2.1926	3.48611	0.668979	0.0066	0.0164656	yes
CXN00002252	chr6:2839707-2842128	DL24	D	1.69161	2.72297	0.68678	0.0135	0.0309159	yes
CXN00002253	chr6:2848330-2850873	DL24	D	10.1173	16.2442	0.683109	5e-05	0.000189926	yes
CXN00002268	chr6:2907907-2916453	DL24	D	8.80249	22.651	1.36359	5e-05	0.000189926	yes
CXN00002274	chr6:2936237-2944932	DL24	D	2.91907	6.43925	1.14138	5e-05	0.000189926	yes
CXN00002284	chr6:2990531-2998423	DL24	D	45.1554	90.8501	1.00859	5e-05	0.000189926	yes
CXN00002313	chr6:3171686-3172498	DL24	D	10.7291	25.7275	1.26178	5e-05	0.000189926	yes
CXN00002314	chr6:3178767-3183903	DL24	D	19.8664	31.8136	0.679315	5e-05	0.000189926	yes
CXN00002324	chr6:3237171-3237456	DL24	D	19.996	48.2542	1.27094	0.01955	0.0425741	yes
CXN00002332	chr6:3272430-3273831	DL24	D	0.915348	1.83916	1.00666	0.00605	0.0152442	yes
CXN00002335	chr6:3282769-3284599	DL24	D	11.2352	28.9239	1.36424	5e-05	0.000189926	yes
CXN00002337	chr6:3289834-3292028	DL24	D	9.05274	21.3945	1.24081	5e-05	0.000189926	yes
CXN00002356	chr6:3414804-3419019	DL24	D	1.74547	2.80252	0.683107	0.01935	0.0422084	yes
CXN00002357	chr6:3419343-3427075	DL24	D	6.8335	12.1853	0.834441	5e-05	0.000189926	yes
CXN00002363	chr6:3460191-3464510	DL24	D	3.8614	9.15518	1.24547	5e-05	0.000189926	yes
CXN00002394	chr6:3631036-3635776	DL24	D	25.4264	44.829	0.818102	5e-05	0.000189926	yes
CXN00002413	chr18:2154671-2164685	DL24	D	6.91842	12.275	0.827209	5e-05	0.000189926	yes
CXN00002456	chr8:165937-168217	DL24	D	0.459365	1.94536	2.08232	5e-05	0.000189926	yes
CXN00002494	chr8:357048-357910	DL24	D	12.2842	25.2316	1.03843	5e-05	0.000189926	yes
CXN00002498	chr8:370195-371474	DL24	D	1091.87	2346.2	1.10352	5e-05	0.000189926	yes
CXN00002504	chr8:411853-412562	DL24	D	0	7.45403	inf	5e-05	0.000189926	yes
CXN00002513	chr8:465892-467541	DL24	D	4.20382	6.5115	0.631289	0.00195	0.00554532	yes
CXN00002515	chr8:472441-475637	DL24	D	60.1909	105.752	0.813064	5e-05	0.000189926	yes
CXN00002550	chr8:651274-652321	DL24	D	41.7942	70.4759	0.753827	5e-05	0.000189926	yes
CXN00002560	chr8:700406-703317	DL24	D	11.9952	20.1695	0.74972	5e-05	0.000189926	yes
CXN00002561	chr8:709605-710726	DL24	D	189.03	627.233	1.73039	5e-05	0.000189926	yes
CXN00002606	chr8:989758-990010	DL24	D	29.5832	153.397	2.37442	0.02205	0.0472529	yes
CXN00002650	chr8:1225156-1239512	DL24	D	0.55968	1.6571	1.56598	5e-05	0.000189926	yes
CXN00002651	chr8:1244593-1246212	DL24	D	140.078	216.016	0.624905	5e-05	0.000189926	yes
CXN00002660	chr10:1636384-1641349	DL24	D	2.81841	6.61936	1.23181	5e-05	0.000189926	yes
CXN00002679	chr10:1561593-1565670	DL24	D	0.914308	1.74186	0.929872	0.0023	0.00643043	yes
CXN00002701	chr10:1446786-1447674	DL24	D	16.3977	26.3757	0.685721	5e-05	0.000189926	yes
CXN00002703	chr10:1421077-1422858	DL24	D	2.37007	7.72745	1.70506	5e-05	0.000189926	yes
CXN00002707	chr10:1383298-1392451	DL24	D	6.56015	12.2895	0.905625	5e-05	0.000189926	yes
CXN00002715	chr10:1344479-1346520	DL24	D	81.7106	142.609	0.803472	5e-05	0.000189926	yes
CXN00002754	chr10:1155080-1155545	DL24	D	1.29901	13.1248	3.33681	0.00385	0.0102107	yes
CXN00002760	chr10:1130698-1133832	DL24	D	0.318391	6.61206	4.37623	5e-05	0.000189926	yes
CXN00002761	chr10:1126718-1129768	DL24	D	0.799733	3.28854	2.03986	5e-05	0.000189926	yes
CXN00002769	chr10:1085742-1087502	DL24	D	5.01132	10.7464	1.10058	5e-05	0.000189926	yes
CXN00002770	chr10:1081305-1083365	DL24	D	3.86519	12.2238	1.66108	5e-05	0.000189926	yes
CXN00002773	chr10:1059708-1061469	DL24	D	2.62325	11.8184	2.17161	5e-05	0.000189926	yes
CXN00002780	chr10:1024117-1026507	DL24	D	1.49714	3.12015	1.05941	5e-05	0.000189926	yes
CXN00002800	chr10:914724-915501	DL24	D	0.901257	3.34979	1.89406	0.00275	0.00752857	yes
CXN00002814	chr10:835166-836158	DL24	D	19.0991	35.2356	0.88353	5e-05	0.000189926	yes
CXN00002815	chr10:830356-831929	DL24	D	0.906242	2.23972	1.30535	0.0021	0.00593159	yes
CXN00002823	chr10:791824-795111	DL24	D	7.20144	10.9313	0.602103	5e-05	0.000189926	yes
CXN00002863	chr10:624433-624859	DL24	D	0	49.1118	inf	5e-05	0.000189926	yes
CXN00002864	chr10:617478-618524	DL24	D	26.9162	155.057	2.52625	5e-05	0.000189926	yes
CXN00002889	chr7:10591964-10593668	DL24	D	5.27178	9.33888	0.82496	5e-05	0.000189926	yes
CXN00002899	chr7:10513562-10516979	DL24	D	1.18581	2.73812	1.20731	5e-05	0.000189926	yes
CXN00002900	chr7:10502900-10506714	DL24	D	21.5343	36.6897	0.768739	5e-05	0.000189926	yes
CXN00002901	chr7:10493765-10501820	DL24	D	8.56742	16.2806	0.926219	5e-05	0.000189926	yes
CXN00002947	chr7:10216579-10220412	DL24	D	5.43246	8.52724	0.650474	5e-05	0.000189926	yes
CXN00002950	chr7:10203907-10206440	DL24	D	6.5898	10.268	0.639851	5e-05	0.000189926	yes
CXN00002961	chr7:10149850-10152723	DL24	D	45.3461	91.1715	1.00761	5e-05	0.000189926	yes
CXN00002965	chr7:10108189-10110381	DL24	D	3.56385	6.05432	0.764528	5e-05	0.000189926	yes
CXN00002967	chr7:10083808-10089839	DL24	D	11.6372	18.0599	0.634041	5e-05	0.000189926	yes
CXN00002980	chr7:9997584-10001748	DL24	D	29.9549	49.2724	0.717987	5e-05	0.000189926	yes
CXN00002985	chr7:9967123-9968843	DL24	D	1.07623	2.53639	1.2368	0.0002	0.000697425	yes
CXN00003004	chr7:9838273-9842947	DL24	D	41.6844	85.1042	1.02972	5e-05	0.000189926	yes
CXN00003021	chr7:9716188-9717627	DL24	D	3.77946	9.59216	1.34368	5e-05	0.000189926	yes
CXN00003023	chr7:9707781-9710270	DL24	D	14.1335	29.3612	1.05479	5e-05	0.000189926	yes
CXN00003040	chr7:9608714-9610982	DL24	D	5.61204	8.50459	0.599717	0.0021	0.00593159	yes
CXN00003047	chr7:9579378-9584895	DL24	D	0.89123	2.03859	1.1937	0.0014	0.00412784	yes
CXN00003064	chr3:7449729-7456461	DL24	D	424.903	687.929	0.695127	5e-05	0.000189926	yes
CXN00003081	chr3:7752138-7765445	DL24	D	1.60187	3.16723	0.983465	5e-05	0.000189926	yes
CXN00003082	chr3:7769831-7774948	DL24	D	20.05	35.9741	0.843358	5e-05	0.000189926	yes
CXN00003089	chr3:7993504-7996278	DL24	D	6.24897	9.83607	0.654464	5e-05	0.000189926	yes
CXN00003091	chr3:8033547-8035563	DL24	D	4.82813	8.23601	0.770482	0.0066	0.0164656	yes
CXN00003097	chr3:8059760-8066755	DL24	D	9.5646	17.7231	0.889856	5e-05	0.000189926	yes
CXN00003104	chr3:8210556-8211102	DL24	D	51.1604	88.6778	0.793547	5e-05	0.000189926	yes
CXN00003116	chr3:8394449-8399067	DL24	D	12.9376	29.4798	1.18816	5e-05	0.000189926	yes
CXN00003143	chr11:4307743-4312685	DL24	D	0.440551	1.28691	1.54653	0.00075	0.00233467	yes
CXN00003148	chr11:4333044-4337297	DL24	D	14.2941	21.7172	0.603419	5e-05	0.000189926	yes
CXN00003158	chr11:4374950-4377889	DL24	D	21.833	55.1776	1.33757	5e-05	0.000189926	yes
CXN00003161	chr11:4398327-4401012	DL24	D	2.61282	4.37163	0.742562	0.0003	0.00101092	yes
CXN00003166	chr11:4425004-4427059	DL24	D	101.762	235.628	1.21132	5e-05	0.000189926	yes
CXN00003188	chr11:4533660-4534828	DL24	D	10.0613	19.7401	0.97232	5e-05	0.000189926	yes
CXN00003197	chr11:4567454-4569045	DL24	D	9.649	47.8912	2.31131	5e-05	0.000189926	yes
CXN00003201	chr11:4579195-4583298	DL24	D	1.00108	2.31785	1.21123	0.0179	0.0394898	yes
CXN00003215	chr11:4992078-4994524	DL24	D	621.297	943.441	0.60265	5e-05	0.000189926	yes
CXN00003242	chr4:13044241-13046113	DL24	D	4.44306	41.6344	3.22815	5e-05	0.000189926	yes
CXN00003243	chr4:13040517-13042150	DL24	D	0.285524	2.19954	2.94552	0.001	0.00303543	yes
CXN00003250	chr4:13000353-13002644	DL24	D	0.306885	11.0921	5.17568	5e-05	0.000189926	yes
CXN00003251	chr4:12996293-12997303	DL24	D	6.53187	19.2408	1.5586	0.00015	0.000534297	yes
CXN00003255	chr4:12975409-12975898	DL24	D	76.8311	117.523	0.613177	5e-05	0.000189926	yes
CXN00003273	chr4:12852907-12854439	DL24	D	1.9215	3.12109	0.699813	0.0172	0.038119	yes
CXN00003276	chr4:12844419-12846141	DL24	D	0	2.83465	inf	5e-05	0.000189926	yes
CXN00003283	chr4:12778140-12778566	DL24	D	410.092	1019.67	1.31408	5e-05	0.000189926	yes
CXN00003284	chr4:12770082-12772405	DL24	D	15.4855	23.7716	0.61832	5e-05	0.000189926	yes
CXN00003286	chr4:12761582-12762320	DL24	D	54.7119	143.363	1.38975	5e-05	0.000189926	yes
CXN00003293	chr4:12709017-12713663	DL24	D	56.2162	92.7843	0.722895	5e-05	0.000189926	yes
CXN00003316	chr4:12591893-12593447	DL24	D	0	3.64689	inf	5e-05	0.000189926	yes
CXN00003333	chr4:12476912-12482559	DL24	D	7.92378	12.2416	0.627534	5e-05	0.000189926	yes
CXN00003349	chr4:12371949-12375127	DL24	D	1.5553	16.8859	3.44055	5e-05	0.000189926	yes
CXN00003351	chr4:12365853-12368218	DL24	D	1.59658	3.70326	1.21381	5e-05	0.000189926	yes
CXN00003422	chr20:7052847-7057573	DL24	D	3.30869	5.26662	0.670617	0.00095	0.00289559	yes
CXN00003472	chr20:6422563-6423519	DL24	D	6.20773	10.1773	0.713212	0.0008	0.00248151	yes
CXN00003504	chr4:851761-852220	DL24	D	242.108	409.853	0.759453	5e-05	0.000189926	yes
CXN00003509	chr4:825927-830242	DL24	D	23.2904	50.253	1.10947	5e-05	0.000189926	yes
CXN00003510	chr4:809387-823306	DL24	D	29.4258	46.5413	0.661431	5e-05	0.000189926	yes
CXN00003565	chr4:522167-525587	DL24	D	0.750348	1.75096	1.22252	5e-05	0.000189926	yes
CXN00003605	chr4:356235-361818	DL24	D	15.6741	24.7192	0.657254	5e-05	0.000189926	yes
CXN00003661	chr4:122446-123509	DL24	D	0.414379	3.94766	3.25197	0.0042	0.0110246	yes
CXN00003697	chr24:2256491-2260579	DL24	D	34.6855	108.324	1.64294	5e-05	0.000189926	yes
CXN00003703	chr24:2306880-2313102	DL24	D	5.70358	14.108	1.30657	5e-05	0.000189926	yes
CXN00003738	chr24:2704632-2705984	DL24	D	102.184	154.722	0.598512	5e-05	0.000189926	yes
CXN00003741	chr24:2723264-2726089	DL24	D	0.989838	6.79622	2.77947	5e-05	0.000189926	yes
CXN00003747	chr24:2823682-2827018	DL24	D	14.386	47.0526	1.70961	5e-05	0.000189926	yes
CXN00003799	chr7:4044869-4045679	DL24	D	6.72223	10.9043	0.697891	0.00035	0.0011666	yes
CXN00003810	chr17:4315305-4316317	DL24	D	60.3832	143.957	1.25342	5e-05	0.000189926	yes
CXN00003832	chr17:4171275-4173420	DL24	D	4.12416	6.40411	0.634899	0.007	0.017332	yes
CXN00003835	chr17:4134987-4140413	DL24	D	116.112	189.635	0.707711	5e-05	0.000189926	yes
CXN00003854	chr17:3997508-3998291	DL24	D	19.2932	32.4807	0.751489	5e-05	0.000189926	yes
CXN00003880	chr17:3794416-3800064	DL24	D	25.5004	48.1862	0.918101	5e-05	0.000189926	yes
CXN00003884	chr17:3769716-3772519	DL24	D	19.0324	134.447	2.82051	5e-05	0.000189926	yes
CXN00003892	chr17:3711715-3712791	DL24	D	6.33155	11.0864	0.808166	5e-05	0.000189926	yes
CXN00003936	chr17:3462434-3463479	DL24	D	18.4773	36.079	0.965409	0.00305	0.00826876	yes
CXN00003940	chr17:3438127-3440921	DL24	D	17.9357	39.8096	1.15028	5e-05	0.000189926	yes
CXN00003941	chr17:3436974-3437791	DL24	D	3.89753	7.52332	0.94881	0.00225	0.00630884	yes
CXN00003953	chr3:11533443-11535222	DL24	D	17.0529	29.1773	0.774829	5e-05	0.000189926	yes
CXN00003963	chr3:11459598-11461388	DL24	D	17.2737	84.9774	2.2985	5e-05	0.000189926	yes
CXN00003982	chr3:11298314-11301753	DL24	D	40.7919	65.1166	0.674744	5e-05	0.000189926	yes
CXN00003983	chr3:11287993-11288730	DL24	D	32.8988	51.9214	0.658296	5e-05	0.000189926	yes
CXN00003991	chr3:11232737-11233571	DL24	D	22.4592	36.931	0.717525	5e-05	0.000189926	yes
CXN00003994	chr3:11203991-11207722	DL24	D	11.7336	26.195	1.15865	5e-05	0.000189926	yes
CXN00004000	chr3:11163147-11165031	DL24	D	0.11116	3.67823	5.0483	0.0144	0.0326642	yes
CXN00004001	chr3:11148006-11158385	DL24	D	145.48	285.748	0.97392	5e-05	0.000189926	yes
CXN00004003	chr3:11145364-11147519	DL24	D	1.07039	6.59813	2.62392	5e-05	0.000189926	yes
CXN00004021	chr3:11041811-11042393	DL24	D	18.5606	45.3897	1.29012	5e-05	0.000189926	yes
CXN00004026	chr3:11013372-11020055	DL24	D	2.30368	3.96066	0.7818	5e-05	0.000189926	yes
CXN00004027	chr3:11010483-11011397	DL24	D	13.3472	27.2763	1.03111	5e-05	0.000189926	yes
CXN00004038	chr3:10913710-10918233	DL24	D	28.6489	46.9082	0.711362	5e-05	0.000189926	yes
CXN00004052	chr3:10853288-10859590	DL24	D	2.46109	3.80242	0.62762	0.00935	0.0224096	yes
CXN00004059	chr3:10786646-10787663	DL24	D	3.01922	14.1037	2.22382	5e-05	0.000189926	yes
CXN00004118	chr12:8575643-8578236	DL24	D	6.2479	11.9951	0.940999	5e-05	0.000189926	yes
CXN00004120	chr12:8606518-8609080	DL24	D	57.9828	91.8295	0.663332	5e-05	0.000189926	yes
CXN00004122	chr24:3153327-3157555	DL24	D	7.42762	14.2826	0.943288	0.0014	0.00412784	yes
CXN00004145	chr24:3442029-3447619	DL24	D	747.202	1218.93	0.706045	5e-05	0.000189926	yes
CXN00004166	chr24:3708567-3711003	DL24	D	66.9137	103.681	0.631779	5e-05	0.000189926	yes
CXN00004178	chr24:3938995-3944683	DL24	D	5.93862	10.3121	0.796135	5e-05	0.000189926	yes
CXN00004182	chr19:827117-831052	DL24	D	10.0996	22.1616	1.13375	5e-05	0.000189926	yes
CXN00004183	chr19:818387-819176	DL24	D	27.6991	59.5557	1.1044	5e-05	0.000189926	yes
CXN00004200	chr19:743394-745937	DL24	D	22.4557	37.6565	0.745816	5e-05	0.000189926	yes
CXN00004205	chr19:693871-698664	DL24	D	0	1.09514	inf	5e-05	0.000189926	yes
CXN00004206	chr19:693389-693845	DL24	D	0	1.19478	inf	5e-05	0.000189926	yes
CXN00004211	chr19:664887-670369	DL24	D	7.38281	14.037	0.926996	5e-05	0.000189926	yes
CXN00004225	chr19:595060-603670	DL24	D	86.8241	242.619	1.48253	5e-05	0.000189926	yes
CXN00004226	chr19:595060-603670	DL24	D	164.263	709.534	2.11087	5e-05	0.000189926	yes
CXN00004241	chr19:514735-517940	DL24	D	1.01969	2.597	1.34871	0.00015	0.000534297	yes
CXN00004243	chr19:504364-510221	DL24	D	3.0267	9.57604	1.66168	0.00035	0.0011666	yes
CXN00004247	chr19:482484-483462	DL24	D	13.3623	20.1747	0.594377	5e-05	0.000189926	yes
CXN00004257	chr19:403864-404797	DL24	D	4.08834	8.06261	0.979733	0.00145	0.00425347	yes
CXN00004271	chr19:353549-357478	DL24	D	0.760532	14.2748	4.23032	0.0001	0.000365094	yes
CXN00004276	chr19:318232-319421	DL24	D	5.15404	8.17911	0.66624	0.00065	0.00205499	yes
CXN00004289	chr19:240396-242985	DL24	D	3.45974	7.76744	1.16677	5e-05	0.000189926	yes
CXN00004295	chr19:208301-210638	DL24	D	20.4091	31.4269	0.622789	5e-05	0.000189926	yes
CXN00004306	chr19:141023-142373	DL24	D	153.376	230.088	0.585111	5e-05	0.000189926	yes
CXN00004319	chr19:18215-18935	DL24	D	14.7928	29.5447	0.998001	5e-05	0.000189926	yes
CXN00004323	chr22:7026228-7031311	DL24	D	3.88302	6.94973	0.839777	5e-05	0.000189926	yes
CXN00004341	chr22:7193734-7201484	DL24	D	3.8437	6.83954	0.831403	5e-05	0.000189926	yes
CXN00004372	chr22:7490626-7494685	DL24	D	5.5967	8.4812	0.599692	5e-05	0.000189926	yes
CXN00004398	chr22:7671794-7677054	DL24	D	11.4903	39.597	1.78498	5e-05	0.000189926	yes
CXN00004410	chr22:7731288-7734467	DL24	D	22.6518	34.5528	0.609174	5e-05	0.000189926	yes
CXN00004424	chr22:7828566-7830435	DL24	D	7.61324	11.9306	0.648085	5e-05	0.000189926	yes
CXN00004441	chr3:11631510-11635602	DL24	D	9.47186	16.0761	0.763194	5e-05	0.000189926	yes
CXN00004443	chr3:11646772-11649778	DL24	D	14.1007	33.7023	1.25708	5e-05	0.000189926	yes
CXN00004448	chr3:11671705-11674780	DL24	D	50.1967	84.7491	0.755607	5e-05	0.000189926	yes
CXN00004467	chr3:11764916-11765807	DL24	D	3.24931	5.07563	0.643452	0.01165	0.0271691	yes
CXN00004473	chr3:11796122-11796689	DL24	D	11.5983	30.6983	1.40425	5e-05	0.000189926	yes
CXN00004483	chr3:11830088-11830538	DL24	D	8.05568	20.2154	1.32738	0.00025	0.000854314	yes
CXN00004484	chr3:11831870-11832659	DL24	D	5.58292	16.485	1.56206	5e-05	0.000189926	yes
CXN00004492	chr3:11865458-11867054	DL24	D	23.1639	67.487	1.54273	5e-05	0.000189926	yes
CXN00004511	chr3:11958704-11960351	DL24	D	27.3773	72.6124	1.40723	5e-05	0.000189926	yes
CXN00004514	chr3:11972301-11975691	DL24	D	15.4687	23.5923	0.608965	5e-05	0.000189926	yes
CXN00004525	chr3:12009795-12010935	DL24	D	8.24154	17.9406	1.12224	5e-05	0.000189926	yes
CXN00004555	chr3:12219782-12222069	DL24	D	2.65587	5.6507	1.08925	5e-05	0.000189926	yes
CXN00004570	chr3:12306843-12310241	DL24	D	18.7265	30.9185	0.723391	5e-05	0.000189926	yes
CXN00004591	chr3:12392449-12396892	DL24	D	3.65257	6.31107	0.788973	5e-05	0.000189926	yes
CXN00004611	chr16:8708948-8713430	DL24	D	7.14424	47.3528	2.7286	5e-05	0.000189926	yes
CXN00004656	chr16:8927588-8929931	DL24	D	3.76937	5.84479	0.632828	0.0012	0.00359454	yes
CXN00004668	chr16:9001625-9002537	DL24	D	0.431525	9.94486	4.52643	0.0026	0.00717122	yes
CXN00004683	chr16:9083531-9084811	DL24	D	6.6485	11.9396	0.844652	5e-05	0.000189926	yes
CXN00004709	chr16:9210400-9212404	DL24	D	123.286	192.905	0.645884	5e-05	0.000189926	yes
CXN00004710	chr16:9216751-9218910	DL24	D	26.0612	62.6425	1.26524	5e-05	0.000189926	yes
CXN00004717	chr16:9246326-9252760	DL24	D	2.81712	5.54851	0.977883	5e-05	0.000189926	yes
CXN00004718	chr16:9246326-9252760	DL24	D	0.641563	1.96904	1.61783	0.0028	0.00765408	yes
CXN00004719	chr16:9252945-9253905	DL24	D	0.759801	2.88398	1.92437	0.00515	0.0132096	yes
CXN00004720	chr16:9253970-9254972	DL24	D	0.709183	3.25629	2.199	0.0027	0.00740821	yes
CXN00004734	chr16:9322408-9329784	DL24	D	20.5428	31.6087	0.62169	5e-05	0.000189926	yes
CXN00004755	chr16:9422192-9422894	DL24	D	1.95038	4.07918	1.06453	0.01975	0.0429537	yes
CXN00004756	chr16:9433456-9442211	DL24	D	2.12898	7.39712	1.7968	5e-05	0.000189926	yes
CXN00004764	chr16:9468824-9474357	DL24	D	0.529832	1.15912	1.12942	0.00265	0.00728295	yes
CXN00004785	chr11:9632127-9639218	DL24	D	5.44793	16.4391	1.59335	5e-05	0.000189926	yes
CXN00004797	chr11:9692267-9692834	DL24	D	6.71319	11.0448	0.718294	0.0074	0.0181977	yes
CXN00004816	chr11:9793071-9793488	DL24	D	28.5208	53.9121	0.918594	5e-05	0.000189926	yes
CXN00004819	chr11:9810331-9816050	DL24	D	56.903	133.818	1.2337	5e-05	0.000189926	yes
CXN00004832	chr11:9906241-9907641	DL24	D	6.03047	9.6564	0.679214	0.00395	0.0104308	yes
CXN00004848	chr11:9988690-9989023	DL24	D	7.1569	50.0657	2.80642	0.00245	0.00680437	yes
CXN00004893	chr11:10194504-10202094	DL24	D	7.36017	17.8472	1.27789	5e-05	0.000189926	yes
CXN00004894	chr11:10204862-10210373	DL24	D	26.5997	62.5654	1.23396	5e-05	0.000189926	yes
CXN00004916	chr11:10312190-10318041	DL24	D	1.36584	10.3993	2.92863	5e-05	0.000189926	yes
CXN00004969	chr1:3254231-3257309	DL24	D	0.312796	1.62521	2.37734	0.0017	0.00490865	yes
CXN00004974	chr1:3354050-3357104	DL24	D	0.547624	2.87669	2.39315	0.00025	0.000854314	yes
CXN00004976	chr1:3368025-3371529	DL24	D	0.530943	2.13306	2.0063	5e-05	0.000189926	yes
CXN00004982	chr1:3421208-3425948	DL24	D	64.6948	152.378	1.23594	5e-05	0.000189926	yes
CXN00004985	chr1:3511772-3521181	DL24	D	0.923487	1.51826	0.717257	0.0161	0.0359886	yes
CXN00005021	chr10:2301106-2308457	DL24	D	2.2054	4.49315	1.02669	5e-05	0.000189926	yes
CXN00005023	chr10:2295385-2300602	DL24	D	1.38261	2.23898	0.695444	0.00265	0.00728295	yes
CXN00005065	chr10:2053730-2065559	DL24	D	3.32415	7.86292	1.24208	5e-05	0.000189926	yes
CXN00005067	chr10:2049145-2053018	DL24	D	35.6998	91.0032	1.35	5e-05	0.000189926	yes
CXN00005097	chr10:1916699-1919926	DL24	D	50.4645	128.876	1.35264	5e-05	0.000189926	yes
CXN00005102	chr10:1881436-1882434	DL24	D	0.582832	2.77633	2.25202	0.00695	0.0172314	yes
CXN00005110	chr10:1844938-1846352	DL24	D	3.50238	30.5978	3.12702	5e-05	0.000189926	yes
CXN00005120	chr10:1787591-1790353	DL24	D	1.68552	2.72858	0.694955	0.0005	0.00161854	yes
CXN00005125	chr10:1751245-1755228	DL24	D	0.952921	1.58631	0.735247	0.0078	0.0190541	yes
CXN00005169	chr23:4185435-4188043	DL24	D	3.16844	5.59037	0.819172	0.0001	0.000365094	yes
CXN00005173	chr23:4245256-4256852	DL24	D	30.3818	51.8017	0.769791	5e-05	0.000189926	yes
CXN00005200	chr21:5491680-5492178	DL24	D	31.2447	64.8962	1.05452	5e-05	0.000189926	yes
CXN00005211	chr21:5667020-5667377	DL24	D	124.91	372.178	1.5751	5e-05	0.000189926	yes
CXN00005212	chr21:5669296-5669890	DL24	D	81.3017	212.782	1.38802	5e-05	0.000189926	yes
CXN00005225	chr21:5846233-5848013	DL24	D	2.76673	4.28276	0.63036	0.0068	0.0169027	yes
CXN00005234	chr7:11891489-11892536	DL24	D	34.4131	54.4664	0.662407	5e-05	0.000189926	yes
CXN00005245	chr7:11958872-11963275	DL24	D	104.229	159.685	0.615481	5e-05	0.000189926	yes
CXN00005256	chr7:12009904-12011490	DL24	D	3.57222	16.328	2.19245	5e-05	0.000189926	yes
CXN00005269	chr7:12074585-12075110	DL24	D	5.65753	13.7036	1.27631	0.00015	0.000534297	yes
CXN00005281	chr7:12146566-12149632	DL24	D	7.08925	12.3566	0.801575	5e-05	0.000189926	yes
CXN00005296	chr7:12212373-12213816	DL24	D	4.5793	12.2639	1.42122	5e-05	0.000189926	yes
CXN00005297	chr7:12213838-12224439	DL24	D	2.99285	8.33252	1.47723	0.02325	0.0494963	yes
CXN00005301	chr7:12232505-12233069	DL24	D	0.843273	4.16204	2.30322	0.0125	0.0289207	yes
CXN00005336	chr7:12433615-12437809	DL24	D	7.68706	12.088	0.653069	5e-05	0.000189926	yes
CXN00005339	chr7:12444728-12450329	DL24	D	23.5392	36.4138	0.62942	5e-05	0.000189926	yes
CXN00005361	chr7:12529210-12532271	DL24	D	5.06407	12.1657	1.26445	5e-05	0.000189926	yes
CXN00005405	chr16:754365-757992	DL24	D	20.3221	44.0472	1.116	5e-05	0.000189926	yes
CXN00005406	chr16:761134-767621	DL24	D	26.4795	41.3424	0.642745	5e-05	0.000189926	yes
CXN00005408	chr16:796385-800670	DL24	D	1.6621	4.7453	1.51349	0.0049	0.0126547	yes
CXN00005417	chr16:1001445-1007524	DL24	D	23.768	36.771	0.629549	5e-05	0.000189926	yes
CXN00005418	chr16:1007779-1011285	DL24	D	16.724	26.0739	0.640686	5e-05	0.000189926	yes
CXN00005420	chr16:1018279-1018798	DL24	D	5.18134	8.71191	0.749662	0.0221	0.047327	yes
CXN00005421	chr16:1043452-1045241	DL24	D	3.28232	7.70013	1.23017	5e-05	0.000189926	yes
CXN00005435	chr6:1701904-1703646	DL24	D	4.6748	11.4404	1.29116	5e-05	0.000189926	yes
CXN00005452	chr6:1787287-1800549	DL24	D	80.3543	150.249	0.902909	5e-05	0.000189926	yes
CXN00005461	chr6:1845383-1846903	DL24	D	21.3374	39.1093	0.874125	5e-05	0.000189926	yes
CXN00005470	chr6:1880396-1882297	DL24	D	0.614478	1.84939	1.58962	0.0039	0.0103195	yes
CXN00005483	chr6:1957340-1957688	DL24	D	164.115	299.552	0.868102	5e-05	0.000189926	yes
CXN00005500	chr6:2019531-2020914	DL24	D	1.45935	9.22623	2.66042	5e-05	0.000189926	yes
CXN00005505	chr6:2045535-2049229	DL24	D	7.21572	12.0043	0.734338	5e-05	0.000189926	yes
CXN00005508	chr6:2076573-2079862	DL24	D	0.598438	2.33404	1.96355	5e-05	0.000189926	yes
CXN00005516	chr6:2127924-2131646	DL24	D	0.444091	1.12727	1.34391	0.01045	0.0246767	yes
CXN00005517	chr6:2131918-2141927	DL24	D	61.581	93.2128	0.598042	5e-05	0.000189926	yes
CXN00005519	chr6:2147269-2152345	DL24	D	1.41509	5.7164	2.01421	5e-05	0.000189926	yes
CXN00005557	chr6:2362127-2362643	DL24	D	12.1984	31.4408	1.36595	5e-05	0.000189926	yes
CXN00005571	chr3:9454582-9459953	DL24	D	3.36437	5.74029	0.770788	5e-05	0.000189926	yes
CXN00005574	chr3:9474539-9477268	DL24	D	4.09074	8.70536	1.08954	5e-05	0.000189926	yes
CXN00005588	chr3:9562202-9569513	DL24	D	46.6481	79.4119	0.767537	5e-05	0.000189926	yes
CXN00005645	chr3:9966631-9969360	DL24	D	2.90539	12.4709	2.10176	5e-05	0.000189926	yes
CXN00005687	chr10:3519691-3522272	DL24	D	12.6229	22.7752	0.851421	5e-05	0.000189926	yes
CXN00005695	chr10:3462552-3464734	DL24	D	6.00488	12.7446	1.08568	5e-05	0.000189926	yes
CXN00005710	chr10:3336848-3337151	DL24	D	23.1628	72.2851	1.64189	0.00095	0.00289559	yes
CXN00005713	chr10:3331232-3331652	DL24	D	5.6041	12.1579	1.11734	0.01175	0.0273676	yes
CXN00005728	chr10:3212123-3213735	DL24	D	42.5944	74.3852	0.80435	5e-05	0.000189926	yes
CXN00005730	chr10:3195307-3197048	DL24	D	5.3746	11.2011	1.05942	5e-05	0.000189926	yes
CXN00005743	chr10:3128389-3130056	DL24	D	18.5339	29.38	0.664662	5e-05	0.000189926	yes
CXN00005756	chr10:3060026-3061632	DL24	D	6.62901	11.7557	0.826496	5e-05	0.000189926	yes
CXN00005763	chr10:3035740-3036169	DL24	D	17.0057	28.2455	0.732008	0.0019	0.00541903	yes
CXN00005771	chr10:2986281-2986611	DL24	D	28.6978	102.384	1.83498	5e-05	0.000189926	yes
CXN00005774	chr10:2974632-2976491	DL24	D	5.37244	9.4113	0.808816	0.00075	0.00233467	yes
CXN00005787	chr10:2907005-2908292	DL24	D	26.2288	46.3231	0.82058	5e-05	0.000189926	yes
CXN00005788	chr10:2898125-2900508	DL24	D	0.706623	2.00742	1.50633	5e-05	0.000189926	yes
CXN00005798	chr10:2839501-2839852	DL24	D	23.4824	54.9664	1.22697	0.00025	0.000854314	yes
CXN00005799	chr10:2834635-2837208	DL24	D	35.3113	68.3129	0.95203	5e-05	0.000189926	yes
CXN00005803	chr10:2812860-2815105	DL24	D	1.50048	2.49266	0.732259	0.0181	0.0398975	yes
CXN00005867	chr13:9955917-9959183	DL24	D	19.9138	29.9085	0.586784	5e-05	0.000189926	yes
CXN00005869	chr13:9941851-9945134	DL24	D	22.535	36.0343	0.677199	5e-05	0.000189926	yes
CXN00005874	chr13:9922004-9923513	DL24	D	8.30345	70.5212	3.08627	5e-05	0.000189926	yes
CXN00005875	chr13:9919110-9921912	DL24	D	15.147	113.21	2.90189	5e-05	0.000189926	yes
CXN00005876	chr13:9916585-9919061	DL24	D	8.62124	78.4438	3.18569	5e-05	0.000189926	yes
CXN00005885	chr13:9872383-9874707	DL24	D	616.22	1209.02	0.972316	5e-05	0.000189926	yes
CXN00005932	chr13:9605243-9609931	DL24	D	8.3584	17.3767	1.05585	5e-05	0.000189926	yes
CXN00005984	chr14:6976525-6980468	DL24	D	0.235634	7.03013	4.89893	0.0026	0.00717122	yes
CXN00006001	chr15:7027891-7031229	DL24	D	1.81399	4.6813	1.36774	0.0072	0.0177747	yes
CXN00006012	chr15:7078190-7079420	DL24	D	1.36143	2.66277	0.967803	0.0046	0.0119621	yes
CXN00006030	chr15:7179302-7180607	DL24	D	1.86396	45.8961	4.62193	5e-05	0.000189926	yes
CXN00006041	chr15:7243936-7246373	DL24	D	44.1859	72.0425	0.705261	5e-05	0.000189926	yes
CXN00006050	chr15:7304169-7306936	DL24	D	4.59077	10.4917	1.19243	5e-05	0.000189926	yes
CXN00006051	chr15:7312231-7316082	DL24	D	19.6372	50.1821	1.35358	5e-05	0.000189926	yes
CXN00006065	chr15:7402107-7403980	DL24	D	3.06631	7.93536	1.37179	5e-05	0.000189926	yes
CXN00006096	chr15:7626692-7628462	DL24	D	3.29964	15.0037	2.18493	5e-05	0.000189926	yes
CXN00006137	chr11:548057-558742	DL24	D	7.3019	12.7761	0.807108	5e-05	0.000189926	yes
CXN00006154	chr11:442562-444168	DL24	D	0.371307	8.74516	4.5578	0.0026	0.00717122	yes
CXN00006169	chr11:358616-359879	DL24	D	2.99451	7.73991	1.37	5e-05	0.000189926	yes
CXN00006206	chr11:55532-64900	DL24	D	1.58997	6.71532	2.07846	5e-05	0.000189926	yes
CXN00006227	chr3:13097601-13099449	DL24	D	1.64611	6.27083	1.92959	5e-05	0.000189926	yes
CXN00006279	chr3:12806511-12809171	DL24	D	0.363774	10.8242	4.89508	5e-05	0.000189926	yes
CXN00006283	chr3:12793488-12794702	DL24	D	38.5785	102.285	1.40673	5e-05	0.000189926	yes
CXN00006317	chr3:12719130-12720726	DL24	D	11.618	18.779	0.692753	0.0001	0.000365094	yes
CXN00006319	chr3:12712393-12714763	DL24	D	13.9807	22.9561	0.715442	5e-05	0.000189926	yes
CXN00006322	chr3:12703166-12705738	DL24	D	98.2993	170.169	0.791715	5e-05	0.000189926	yes
CXN00006323	chr3:12703166-12705738	DL24	D	529.068	916.255	0.792297	5e-05	0.000189926	yes
CXN00006346	chr3:12604677-12606947	DL24	D	0.993549	2.6932	1.43866	5e-05	0.000189926	yes
CXN00006350	chr3:12593465-12594371	DL24	D	2.77648	4.52265	0.703914	0.0199	0.043234	yes
CXN00006351	chr3:12586228-12590524	DL24	D	2.25275	4.1716	0.888911	5e-05	0.000189926	yes
CXN00006364	chr3:12513422-12515521	DL24	D	1.89896	4.2297	1.15535	5e-05	0.000189926	yes
CXN00006391	chr3:5760760-5764093	DL24	D	84.875	131.823	0.635193	5e-05	0.000189926	yes
CXN00006409	chr9:8479481-8480741	DL24	D	9.96891	15.9629	0.679211	5e-05	0.000189926	yes
CXN00006412	chr9:8545612-8553330	DL24	D	1.1525	2.56231	1.15268	0.02145	0.0461174	yes
CXN00006414	chr9:8588516-8589986	DL24	D	5.56385	16.6441	1.58086	5e-05	0.000189926	yes
CXN00006521	chr20:3313927-3316422	DL24	D	1.85738	4.4561	1.26252	0.00075	0.00233467	yes
CXN00006522	chr20:3317481-3318018	DL24	D	5.47691	9.31123	0.76561	0.0169	0.0375264	yes
CXN00006584	chr2:5293603-5296192	DL24	D	14.6268	27.6882	0.920652	5e-05	0.000189926	yes
CXN00006585	chr2:5296239-5296611	DL24	D	27.682	50.7571	0.874663	0.00025	0.000854314	yes
CXN00006605	chr2:12325117-12326435	DL24	D	4.44339	7.44939	0.745461	0.0008	0.00248151	yes
CXN00006614	chr2:12368262-12372024	DL24	D	1.32978	4.50365	1.75991	5e-05	0.000189926	yes
CXN00006645	chr2:12534732-12539169	DL24	D	8.00802	17.2613	1.10802	5e-05	0.000189926	yes
CXN00006650	chr2:12559833-12563879	DL24	D	13.2508	31.1852	1.23478	5e-05	0.000189926	yes
CXN00006670	chr2:12668829-12669947	DL24	D	4.37307	7.15643	0.710594	0.00335	0.00900652	yes
CXN00006677	chr2:12710324-12710915	DL24	D	16.7873	38.0069	1.1789	5e-05	0.000189926	yes
CXN00006678	chr2:12710997-12717567	DL24	D	8.55971	13.298	0.635573	5e-05	0.000189926	yes
CXN00006707	chr2:12833652-12835175	DL24	D	5.04281	9.62364	0.932354	5e-05	0.000189926	yes
CXN00006708	chr2:12835219-12839504	DL24	D	2.97996	5.75323	0.949079	5e-05	0.000189926	yes
CXN00006720	chr2:12879487-12881176	DL24	D	183.254	274.965	0.585406	5e-05	0.000189926	yes
CXN00006732	chr2:12921858-12925221	DL24	D	14.3973	25.3136	0.814116	5e-05	0.000189926	yes
CXN00006781	chr11:9341463-9342774	DL24	D	9.61214	17.9248	0.899025	5e-05	0.000189926	yes
CXN00006802	chr11:9189985-9190780	DL24	D	6.07282	96.1798	3.9853	5e-05	0.000189926	yes
CXN00006813	chr11:9128024-9128609	DL24	D	5.87523	10.7097	0.866205	0.00175	0.00503566	yes
CXN00006860	chr15:7979693-7982146	DL24	D	2.74166	10.4916	1.93611	5e-05	0.000189926	yes
CXN00006864	chr15:7998163-7999976	DL24	D	9.81773	20.4754	1.06043	5e-05	0.000189926	yes
CXN00006879	chr15:8091576-8092894	DL24	D	20.8953	49.4442	1.24262	5e-05	0.000189926	yes
CXN00006883	chr15:8124098-8127440	DL24	D	8.06261	22.8332	1.50182	5e-05	0.000189926	yes
CXN00006899	chr15:8229223-8232118	DL24	D	13.2507	19.8793	0.585193	5e-05	0.000189926	yes
CXN00006926	chr15:8351037-8352994	DL24	D	20.6391	96.8125	2.22982	5e-05	0.000189926	yes
CXN00006940	chr15:8416367-8417920	DL24	D	48.615	109.874	1.17638	5e-05	0.000189926	yes
CXN00006972	chr15:8595313-8595628	DL24	D	89.6462	152.734	0.768708	0.00015	0.000534297	yes
CXN00006975	chr15:8604846-8607513	DL24	D	1.39626	2.33791	0.743648	0.00165	0.00477851	yes
CXN00007064	chr24:6926401-6929452	DL24	D	20.3431	46.953	1.20668	5e-05	0.000189926	yes
CXN00007065	chr24:6929745-6931057	DL24	D	23.8557	45.1091	0.919087	5e-05	0.000189926	yes
CXN00007094	chr24:7253040-7255218	DL24	D	15.1321	34.1873	1.17585	5e-05	0.000189926	yes
CXN00007147	chr1:11488181-11491489	DL24	D	30.4552	68.1148	1.16128	5e-05	0.000189926	yes
CXN00007152	chr1:11522186-11524008	DL24	D	55.8228	94.9752	0.766696	5e-05	0.000189926	yes
CXN00007165	chr1:11602781-11603662	DL24	D	3.58023	15.5211	2.1161	0.00025	0.000854314	yes
CXN00007174	chr1:11642606-11645550	DL24	D	200.773	320.769	0.675968	5e-05	0.000189926	yes
CXN00007195	chr1:11743270-11746672	DL24	D	241.236	413.273	0.776652	5e-05	0.000189926	yes
CXN00007196	chr1:11743270-11746672	DL24	D	895.713	1484.57	0.728938	5e-05	0.000189926	yes
CXN00007234	chr5:3342863-3346683	DL24	D	3.43532	10.0793	1.55288	5e-05	0.000189926	yes
CXN00007236	chr5:3306564-3314378	DL24	D	6.55066	12.2523	0.903342	0.00615	0.0154518	yes
CXN00007257	chr16:3812535-3813699	DL24	D	14.6399	85.3522	2.54352	5e-05	0.000189926	yes
CXN00007263	chr16:4097760-4098504	DL24	D	13.3262	20.5099	0.622052	5e-05	0.000189926	yes
CXN00007321	chr16:2130558-2131605	DL24	D	1.51885	3.10394	1.03112	0.00375	0.00997563	yes
CXN00007332	chr16:1938543-1941715	DL24	D	8.51446	12.8844	0.597644	5e-05	0.000189926	yes
CXN00007336	chr16:1828995-1838989	DL24	D	2.02679	5.47161	1.43277	5e-05	0.000189926	yes
CXN00007367	chr1:10263801-10270531	DL24	D	5.75037	13.4873	1.22988	5e-05	0.000189926	yes
CXN00007368	chr1:10274763-10279442	DL24	D	5.64068	8.46979	0.586457	0.0002	0.000697425	yes
CXN00007372	chr1:10313960-10315747	DL24	D	12.9393	44.2578	1.77417	5e-05	0.000189926	yes
CXN00007373	chr1:10317924-10321564	DL24	D	19.2675	60.1798	1.64311	5e-05	0.000189926	yes
CXN00007436	chr16:8100340-8105801	DL24	D	3.16767	7.44161	1.23219	5e-05	0.000189926	yes
CXN00007444	chr16:8137985-8142636	DL24	D	6.60316	12.2254	0.888656	0.0009	0.00275871	yes
CXN00007450	chr16:8181384-8182313	DL24	D	24.5275	41.6767	0.764841	5e-05	0.000189926	yes
CXN00007451	chr16:8182357-8182972	DL24	D	25.0821	45.6008	0.862399	5e-05	0.000189926	yes
CXN00007471	chr16:8290045-8292591	DL24	D	3.64388	5.80324	0.671381	0.0015	0.00438478	yes
CXN00007499	chr16:8457219-8458712	DL24	D	20.193	31.5565	0.644083	0.0184	0.040462	yes
CXN00007506	chr16:8481622-8485583	DL24	D	17.5647	28.7582	0.711293	5e-05	0.000189926	yes
CXN00007574	chr8:5916707-5920883	DL24	D	130.16	339.443	1.38288	5e-05	0.000189926	yes
CXN00007578	chr8:5953564-5956597	DL24	D	3.52379	6.53723	0.891551	0.0057	0.0144692	yes
CXN00007579	chr8:5956681-5958308	DL24	D	4.89716	8.6521	0.821105	0.0009	0.00275871	yes
CXN00007610	chr18:8740733-8746896	DL24	D	20.6032	33.7061	0.71014	5e-05	0.000189926	yes
CXN00007611	chr18:8737979-8740442	DL24	D	5.13628	8.82957	0.781621	5e-05	0.000189926	yes
CXN00007617	chr18:8714238-8715086	DL24	D	49.099	92.5729	0.914897	5e-05	0.000189926	yes
CXN00007638	chr18:8551709-8554738	DL24	D	1.08747	3.84243	1.82104	5e-05	0.000189926	yes
CXN00007658	chr18:8416732-8417125	DL24	D	4.59354	14.963	1.70372	0.0105	0.0247789	yes
CXN00007687	chr18:8247372-8250994	DL24	D	1.89286	6.24563	1.72228	5e-05	0.000189926	yes
CXN00007688	chr21:8031289-8034447	DL24	D	3.46629	5.99807	0.791107	5e-05	0.000189926	yes
CXN00007695	chr21:7990305-7993159	DL24	D	1.85406	3.56165	0.941858	0.00105	0.00317517	yes
CXN00007703	chr21:7926417-7927197	DL24	D	104.319	182.191	0.804446	5e-05	0.000189926	yes
CXN00007704	chr21:7917532-7922957	DL24	D	20.2069	32.8735	0.702076	5e-05	0.000189926	yes
CXN00007723	chr21:7804021-7806667	DL24	D	1.78075	3.69534	1.05322	5e-05	0.000189926	yes
CXN00007727	chr21:7780726-7783300	DL24	D	203.045	499.178	1.29775	5e-05	0.000189926	yes
CXN00007728	chr21:7777477-7779530	DL24	D	297.031	515.347	0.79493	5e-05	0.000189926	yes
CXN00007731	chr21:7749432-7758864	DL24	D	33.9433	52.47	0.628366	5e-05	0.000189926	yes
CXN00007766	chr21:7547165-7547489	DL24	D	35.923	55.3792	0.624433	0.01865	0.0409433	yes
CXN00007778	chr21:7451208-7454517	DL24	D	8.25178	12.69	0.62091	5e-05	0.000189926	yes
CXN00007781	chr21:7435301-7436979	DL24	D	0.449888	9.92611	4.46359	0.0026	0.00717122	yes
CXN00007783	chr21:7422681-7429947	DL24	D	40.98	334.966	3.03102	5e-05	0.000189926	yes
CXN00007835	chr2:11661473-11662970	DL24	D	4.18956	8.20133	0.969061	5e-05	0.000189926	yes
CXN00007838	chr2:11646152-11647204	DL24	D	38.7753	62.3114	0.684357	5e-05	0.000189926	yes
CXN00007845	chr2:11583674-11584797	DL24	D	1.17681	3.50682	1.57528	0.01695	0.0376328	yes
CXN00007862	chr2:11454923-11457329	DL24	D	12.2554	35.8504	1.54857	5e-05	0.000189926	yes
CXN00007882	chr8:1878136-1882072	DL24	D	0.283657	3.17596	3.48498	5e-05	0.000189926	yes
CXN00007884	chr8:1890591-1892692	DL24	D	20.3904	106.866	2.38983	5e-05	0.000189926	yes
CXN00007898	chr8:1961163-1966397	DL24	D	406.876	694.078	0.770508	5e-05	0.000189926	yes
CXN00007905	chr8:2003175-2006222	DL24	D	16.6502	46.4478	1.48007	5e-05	0.000189926	yes
CXN00007908	chr8:2014736-2015536	DL24	D	11.6897	17.8016	0.60677	0.00025	0.000854314	yes
CXN00007914	chr8:2041065-2042913	DL24	D	1.83339	4.46053	1.2827	0.00025	0.000854314	yes
CXN00007918	chr8:2069419-2075738	DL24	D	21.8987	69.2858	1.66171	5e-05	0.000189926	yes
CXN00007943	chr8:2266196-2269586	DL24	D	2.15397	4.23282	0.97462	5e-05	0.000189926	yes
CXN00007946	chr8:2290243-2295246	DL24	D	8.92276	14.7467	0.724827	5e-05	0.000189926	yes
CXN00007947	chr8:2299726-2301344	DL24	D	0.738796	15.2785	4.37019	5e-05	0.000189926	yes
CXN00007968	chr8:2389870-2390593	DL24	D	26.2757	62.1999	1.24318	5e-05	0.000189926	yes
CXN00007969	chr8:2390640-2392182	DL24	D	25.0177	42.8244	0.775485	5e-05	0.000189926	yes
CXN00007975	chr8:2407892-2411852	DL24	D	44.1945	78.378	0.826584	5e-05	0.000189926	yes
CXN00008010	chr18:2895597-2897156	DL24	D	166.717	318.571	0.934213	5e-05	0.000189926	yes
CXN00008038	chr9:4139092-4139953	DL24	D	7883.41	13043.2	0.726409	5e-05	0.000189926	yes
CXN00008041	chr9:3993516-3994231	DL24	D	959.262	3782.24	1.97924	5e-05	0.000189926	yes
CXN00008082	chr5:180129-180907	DL24	D	1.38919	62.2349	5.48541	0.0001	0.000365094	yes
CXN00008097	chr5:226260-229730	DL24	D	6.46784	10.5947	0.711989	5e-05	0.000189926	yes
CXN00008111	chr5:320731-320962	DL24	D	184.945	510.575	1.46503	0.00105	0.00317517	yes
CXN00008170	chr11:1876220-1879999	DL24	D	2.8723	6.15122	1.09867	5e-05	0.000189926	yes
CXN00008171	chr11:1893524-1894813	DL24	D	11.571	20.6653	0.836694	5e-05	0.000189926	yes
CXN00008191	chr11:2125281-2127776	DL24	D	121.811	254.92	1.0654	5e-05	0.000189926	yes
CXN00008206	chr5:8731466-8732063	DL24	D	11.1769	26.8267	1.26314	0.0001	0.000365094	yes
CXN00008219	chr5:8943865-8948917	DL24	D	14.0647	21.4422	0.608377	5e-05	0.000189926	yes
CXN00008287	chr18:7815338-7823906	DL24	D	5.11191	10.6991	1.06555	0.00715	0.0176678	yes
CXN00008290	chr18:7807207-7808992	DL24	D	5.50662	25.2382	2.19637	5e-05	0.000189926	yes
CXN00008297	chr18:7768866-7770027	DL24	D	30.8091	48.7098	0.660856	5e-05	0.000189926	yes
CXN00008317	chr18:7655497-7662712	DL24	D	1.97962	3.97042	1.00407	5e-05	0.000189926	yes
CXN00008318	chr18:7647277-7653589	DL24	D	21.1359	127.952	2.59784	5e-05	0.000189926	yes
CXN00008331	chr18:7571768-7573085	DL24	D	5.62498	8.91354	0.664152	5e-05	0.000189926	yes
CXN00008368	chr4:11821657-11823196	DL24	D	15.7947	26.5147	0.747349	5e-05	0.000189926	yes
CXN00008370	chr4:11787892-11789764	DL24	D	37.9949	62.2239	0.711664	5e-05	0.000189926	yes
CXN00008387	chr4:11673106-11674840	DL24	D	0.983794	2.65833	1.43409	0.00015	0.000534297	yes
CXN00008432	chr15:9255071-9256022	DL24	D	4.55076	10.7728	1.24322	0.00015	0.000534297	yes
CXN00008435	chr15:9235548-9238335	DL24	D	0.930615	1.71444	0.881484	0.00215	0.00606074	yes
CXN00008444	chr15:9199929-9205934	DL24	D	5.74505	9.15676	0.67252	5e-05	0.000189926	yes
CXN00008446	chr15:9195200-9198185	DL24	D	35.5752	77.5059	1.12344	5e-05	0.000189926	yes
CXN00008447	chr15:9190774-9195145	DL24	D	34.8895	56.2943	0.690197	5e-05	0.000189926	yes
CXN00008450	chr15:9181490-9183436	DL24	D	6.22725	16.4803	1.40408	5e-05	0.000189926	yes
CXN00008484	chr15:9022613-9023322	DL24	D	2.86982	14.3964	2.32667	5e-05	0.000189926	yes
CXN00008501	chr15:8932752-8935713	DL24	D	256.484	413.318	0.688384	5e-05	0.000189926	yes
CXN00008551	chr7:1822210-1823666	DL24	D	13.4953	21.2682	0.656248	5e-05	0.000189926	yes
CXN00008554	chr7:1798877-1801253	DL24	D	113.28	197.639	0.802973	5e-05	0.000189926	yes
CXN00008556	chr7:1783776-1786001	DL24	D	3.58338	7.40656	1.04748	5e-05	0.000189926	yes
CXN00008557	chr7:1767838-1773770	DL24	D	0.197441	2.80344	3.8277	0.00315	0.00852356	yes
CXN00008558	chr7:1747832-1750378	DL24	D	33.6099	63.5688	0.91943	5e-05	0.000189926	yes
CXN00008559	chr7:1720861-1725599	DL24	D	105.751	259.905	1.29732	5e-05	0.000189926	yes
CXN00008565	chr7:1678833-1682577	DL24	D	2.82439	8.70687	1.62422	5e-05	0.000189926	yes
CXN00008579	chr7:1571606-1576869	DL24	D	6.85943	17.5531	1.35556	5e-05	0.000189926	yes
CXN00008581	chr7:1552864-1561174	DL24	D	28.9678	50.4913	0.801582	5e-05	0.000189926	yes
CXN00008587	chr7:1487563-1493078	DL24	D	121.382	191.093	0.654722	5e-05	0.000189926	yes
CXN00008590	chr7:1463817-1467032	DL24	D	45.7077	89.153	0.963846	5e-05	0.000189926	yes
CXN00008635	chr13:7106431-7107132	DL24	D	81.8322	414.74	2.34147	5e-05	0.000189926	yes
CXN00008636	chr13:7105717-7106320	DL24	D	59.9315	285.733	2.25328	5e-05	0.000189926	yes
CXN00008638	chr13:7068044-7069840	DL24	D	26.1246	39.8629	0.609635	5e-05	0.000189926	yes
CXN00008662	chr13:6865509-6870896	DL24	D	1.95872	6.42544	1.71388	5e-05	0.000189926	yes
CXN00008663	chr13:6865509-6870896	DL24	D	5.06344	9.10435	0.846437	5e-05	0.000189926	yes
CXN00008689	chr6:501125-502608	DL24	D	3.02414	5.83721	0.948755	0.0015	0.00438478	yes
CXN00008715	chr6:600767-603476	DL24	D	197.812	356.903	0.851397	5e-05	0.000189926	yes
CXN00008732	chr6:691105-693310	DL24	D	11.5625	23.089	0.997755	5e-05	0.000189926	yes
CXN00008740	chr6:727958-733970	DL24	D	18.5848	69.2704	1.89812	5e-05	0.000189926	yes
CXN00008752	chr6:779091-780053	DL24	D	4.91431	7.8365	0.673221	0.00325	0.00876068	yes
CXN00008785	chr6:930075-936750	DL24	D	15.6085	29.4277	0.914839	5e-05	0.000189926	yes
CXN00008789	chr6:954932-957761	DL24	D	69.7274	119.661	0.779151	5e-05	0.000189926	yes
CXN00008809	chr6:1040482-1041978	DL24	D	10.3331	17.6245	0.770311	5e-05	0.000189926	yes
CXN00008828	chr3:3718178-3720105	DL24	D	1.78242	2.99523	0.748833	0.0136	0.0311217	yes
CXN00008869	chr4:3481123-3481726	DL24	D	1.15862	5.54261	2.25815	0.0072	0.0177747	yes
CXN00008870	chr4:3480131-3481073	DL24	D	1.08413	9.35697	3.1095	5e-05	0.000189926	yes
CXN00008877	chr4:3384347-3401207	DL24	D	0	1.11177	inf	5e-05	0.000189926	yes
CXN00008898	chr19:3957090-3957660	DL24	D	3.31612	9.99386	1.59155	0.00055	0.00176335	yes
CXN00008900	chr19:3904957-3913378	DL24	D	0.934618	4.16633	2.15633	5e-05	0.000189926	yes
CXN00008914	chr4:11161233-11163449	DL24	D	14.2445	27.754	0.962292	5e-05	0.000189926	yes
CXN00008915	chr4:11154518-11155544	DL24	D	0	3.31556	inf	5e-05	0.000189926	yes
CXN00008935	chr4:10949788-10955780	DL24	D	4.03695	6.20728	0.620697	0.0167	0.0371405	yes
CXN00008937	chr4:10922107-10924949	DL24	D	0.537523	1.91401	1.8322	0.00455	0.0118421	yes
CXN00008947	chr4:10857739-10859540	DL24	D	493.435	764.79	0.632203	5e-05	0.000189926	yes
CXN00008952	chr4:10807202-10809243	DL24	D	6.25778	10.5573	0.754523	5e-05	0.000189926	yes
CXN00008958	chr4:10747563-10748949	DL24	D	4.86754	8.42614	0.791677	0.00015	0.000534297	yes
CXN00008962	chr4:10702465-10702930	DL24	D	48.0993	75.3835	0.648231	5e-05	0.000189926	yes
CXN00009004	chr9:593114-595937	DL24	D	28.6383	62.6701	1.12983	5e-05	0.000189926	yes
CXN00009022	chr9:503130-505277	DL24	D	2.23258	4.04691	0.858106	0.00405	0.0106658	yes
CXN00009048	chr9:328038-330066	DL24	D	5.64408	8.63527	0.613503	5e-05	0.000189926	yes
CXN00009059	chr9:265326-267180	DL24	D	0	5.90595	inf	5e-05	0.000189926	yes
CXN00009061	chr9:249074-257417	DL24	D	20.3597	31.0612	0.609394	5e-05	0.000189926	yes
CXN00009066	chr9:231264-234342	DL24	D	3.72967	6.24041	0.742594	5e-05	0.000189926	yes
CXN00009069	chr9:210272-211252	DL24	D	41.7391	72.052	0.787639	5e-05	0.000189926	yes
CXN00009112	chr6:1590895-1594428	DL24	D	16.4897	27.6378	0.745074	5e-05	0.000189926	yes
CXN00009124	chr6:1516125-1524576	DL24	D	36.1215	76.0987	1.07502	5e-05	0.000189926	yes
CXN00009125	chr6:1516125-1524576	DL24	D	98.1455	225.685	1.20132	5e-05	0.000189926	yes
CXN00009126	chr6:1516125-1524576	DL24	D	72.7686	153.816	1.07982	0.00925	0.022193	yes
CXN00009132	chr6:1474493-1478012	DL24	D	2.02547	3.26223	0.687602	0.0005	0.00161854	yes
CXN00009148	chr6:1409175-1411576	DL24	D	64.391	114.883	0.835236	0.0094	0.0225177	yes
CXN00009150	chr6:1396493-1398328	DL24	D	66.6691	102.182	0.616059	5e-05	0.000189926	yes
CXN00009151	chr6:1394237-1396154	DL24	D	0.836783	1.79939	1.10458	0.0035	0.00937286	yes
CXN00009192	chr6:1190951-1191840	DL24	D	2.56207	6.35988	1.31169	0.00035	0.0011666	yes
CXN00009208	chr6:1114296-1115181	DL24	D	10.5899	27.3559	1.36916	5e-05	0.000189926	yes
CXN00009248	chr10:3984505-3988634	DL24	D	27.0305	82.2044	1.60463	5e-05	0.000189926	yes
CXN00009285	chr10:3677048-3677657	DL24	D	14.81	27.5015	0.89294	5e-05	0.000189926	yes
CXN00009294	chr10:3604739-3608353	DL24	D	27.7082	43.9333	0.665002	5e-05	0.000189926	yes
CXN00009303	chr8:3067769-3068921	DL24	D	22.185	53.5825	1.27218	5e-05	0.000189926	yes
CXN00009307	chr8:3044921-3051610	DL24	D	7.45129	12.7524	0.775212	5e-05	0.000189926	yes
CXN00009309	chr8:3042189-3043155	DL24	D	3.19637	11.9592	1.90361	5e-05	0.000189926	yes
CXN00009335	chr8:2902899-2905421	DL24	D	3.85007	6.21689	0.691309	0.0045	0.0117236	yes
CXN00009342	chr8:2876387-2877942	DL24	D	13.5377	24.4261	0.851443	5e-05	0.000189926	yes
CXN00009347	chr8:2835193-2836942	DL24	D	9.59082	15.069	0.651859	0.0004	0.00131682	yes
CXN00009364	chr8:2731567-2732599	DL24	D	344.01	1053.55	1.61473	5e-05	0.000189926	yes
CXN00009387	chr8:2614334-2622191	DL24	D	37.0022	55.7876	0.592331	5e-05	0.000189926	yes
CXN00009408	chr8:2506104-2511798	DL24	D	98.6347	184.614	0.904344	5e-05	0.000189926	yes
CXN00009421	chr1:13678511-13680267	DL24	D	15.5934	23.5388	0.594111	5e-05	0.000189926	yes
CXN00009424	chr1:13667528-13674482	DL24	D	4.44719	9.17546	1.04489	5e-05	0.000189926	yes
CXN00009427	chr1:13654166-13656598	DL24	D	90.1004	189.384	1.07171	5e-05	0.000189926	yes
CXN00009435	chr1:13616947-13622658	DL24	D	8.95833	18.8124	1.07039	5e-05	0.000189926	yes
CXN00009442	chr1:13582247-13584547	DL24	D	36.1945	62.4493	0.786915	5e-05	0.000189926	yes
CXN00009490	chr1:13383605-13388805	DL24	D	2.35942	3.63617	0.623992	0.00665	0.0165746	yes
CXN00009502	chr1:13293829-13300736	DL24	D	2.47165	4.07239	0.7204	5e-05	0.000189926	yes
CXN00009513	chr1:13238100-13241601	DL24	D	9.49036	17.7393	0.902415	5e-05	0.000189926	yes
CXN00009527	chr1:13163015-13164537	DL24	D	5.90133	9.26871	0.651327	0.00065	0.00205499	yes
CXN00009528	chr1:13161092-13161647	DL24	D	74.961	147.127	0.972847	5e-05	0.000189926	yes
CXN00009576	chr7:11384043-11386266	DL24	D	11.0397	17.497	0.6644	5e-05	0.000189926	yes
CXN00009579	chr7:11407386-11409314	DL24	D	29.7025	47.8615	0.688283	5e-05	0.000189926	yes
CXN00009580	chr7:11409489-11410385	DL24	D	27.1671	41.4893	0.610875	5e-05	0.000189926	yes
CXN00009581	chr7:11411019-11412588	DL24	D	3.03607	6.82409	1.16843	5e-05	0.000189926	yes
CXN00009582	chr7:11415225-11417433	DL24	D	9.06295	18.8892	1.05951	5e-05	0.000189926	yes
CXN00009585	chr7:11432648-11438391	DL24	D	16.1178	25.9236	0.685614	5e-05	0.000189926	yes
CXN00009607	chr7:11532469-11533009	DL24	D	72.0805	124.701	0.790796	5e-05	0.000189926	yes
CXN00009613	chr7:11560564-11564890	DL24	D	6.41619	10.6083	0.72541	5e-05	0.000189926	yes
CXN00009624	chr7:11598661-11606348	DL24	D	3.97891	6.71018	0.753978	5e-05	0.000189926	yes
CXN00009638	chr7:11681276-11688659	DL24	D	1.57939	3.52232	1.15716	0.00165	0.00477851	yes
CXN00009652	chr7:11738104-11740733	DL24	D	0.910598	1.56561	0.781838	0.00375	0.00997563	yes
CXN00009656	chr7:11773398-11775644	DL24	D	16.6002	30.0763	0.857423	5e-05	0.000189926	yes
CXN00009663	chr7:11813243-11814915	DL24	D	16.6349	34.8495	1.06692	5e-05	0.000189926	yes
CXN00009664	chr7:11817907-11827546	DL24	D	0.837957	12.6933	3.92105	5e-05	0.000189926	yes
CXN00009665	chr7:11817907-11827546	DL24	D	1.30699	23.4973	4.16818	5e-05	0.000189926	yes
CXN00009679	chr24:2081696-2082845	DL24	D	33.2955	157.113	2.2384	5e-05	0.000189926	yes
CXN00009697	chr24:1943145-1945525	DL24	D	5.41474	12.8919	1.25151	5e-05	0.000189926	yes
CXN00009699	chr24:1909527-1914901	DL24	D	48.3928	133.465	1.4636	5e-05	0.000189926	yes
CXN00009702	chr24:1884535-1887887	DL24	D	16.3958	32.2152	0.974412	5e-05	0.000189926	yes
CXN00009708	chr24:1832778-1834906	DL24	D	19.0193	34.0323	0.839441	5e-05	0.000189926	yes
CXN00009711	chr24:1815548-1819872	DL24	D	24.0165	38.9311	0.696899	5e-05	0.000189926	yes
CXN00009721	chr24:1712096-1712873	DL24	D	29.0965	46.4134	0.673695	5e-05	0.000189926	yes
CXN00009725	chr24:1683033-1686168	DL24	D	55.3196	95.1793	0.782856	5e-05	0.000189926	yes
CXN00009751	chr2:9616165-9616546	DL24	D	87.397	141.001	0.690045	5e-05	0.000189926	yes
CXN00009762	chr2:9674888-9675973	DL24	D	28.0703	43.0315	0.61635	5e-05	0.000189926	yes
CXN00009773	chr2:9774796-9782796	DL24	D	13.9957	27.8719	0.993828	5e-05	0.000189926	yes
CXN00009774	chr2:9787359-9788962	DL24	D	0.911975	1.86844	1.03477	0.0025	0.00692756	yes
CXN00009785	chr2:9885460-9888477	DL24	D	3.50147	12.032	1.78085	5e-05	0.000189926	yes
CXN00009796	chr23:7138455-7143388	DL24	D	3.01526	4.85106	0.68602	0.00065	0.00205499	yes
CXN00009855	chr1:9725504-9726908	DL24	D	3.47158	11.2156	1.69184	5e-05	0.000189926	yes
CXN00009867	chr1:9580482-9589661	DL24	D	18.2377	31.4757	0.787318	5e-05	0.000189926	yes
CXN00009888	chr1:9388889-9391324	DL24	D	0.679004	22.7656	5.06729	5e-05	0.000189926	yes
CXN00009896	chr19:8778343-8784131	DL24	D	40.8915	80.9637	0.985473	5e-05	0.000189926	yes
CXN00009897	chr19:8772290-8778185	DL24	D	56.4898	98.7071	0.805165	5e-05	0.000189926	yes
CXN00009936	chr19:8530591-8533420	DL24	D	69.0589	107.744	0.641708	5e-05	0.000189926	yes
CXN00009962	chr19:8379079-8381151	DL24	D	3.25202	13.3418	2.03655	5e-05	0.000189926	yes
CXN00009972	chr19:8285679-8289512	DL24	D	3.63906	14.2729	1.97163	5e-05	0.000189926	yes
CXN00009993	chr12:7365280-7369262	DL24	D	7.99441	12.5831	0.654421	0.00015	0.000534297	yes
CXN00009998	chr12:7491682-7493059	DL24	D	3.51253	7.70376	1.13305	5e-05	0.000189926	yes
CXN00010008	chr8:1359191-1360587	DL24	D	17.1666	124.189	2.85485	5e-05	0.000189926	yes
CXN00010009	chr8:1370194-1382696	DL24	D	0.0501347	4.24947	6.40533	0.01625	0.0362711	yes
CXN00010010	chr8:1384817-1386473	DL24	D	2.01811	3.20316	0.666491	0.00515	0.0132096	yes
CXN00010050	chr8:1636281-1639708	DL24	D	10.3266	16.5017	0.676248	5e-05	0.000189926	yes
CXN00010070	chr8:1778491-1782264	DL24	D	1.13253	1.70576	0.590864	0.0044	0.0114825	yes
CXN00010075	chr8:1804387-1806246	DL24	D	0.10638	14.2424	7.06482	0.01365	0.0312283	yes
CXN00010114	chr5:5415774-5422534	DL24	D	30.0469	45.3299	0.593247	5e-05	0.000189926	yes
CXN00010135	chr18:6976791-6978822	DL24	D	4.11695	10.0397	1.28607	5e-05	0.000189926	yes
CXN00010136	chr18:6982141-6984227	DL24	D	2.34396	4.5592	0.959831	0.00015	0.000534297	yes
CXN00010139	chr18:7000975-7010417	DL24	D	9.53145	14.318	0.58706	5e-05	0.000189926	yes
CXN00010188	chr18:7365192-7367491	DL24	D	11.9306	23.2566	0.962971	5e-05	0.000189926	yes
CXN00010234	chr13:2037571-2037913	DL24	D	80.0745	185.864	1.21483	5e-05	0.000189926	yes
CXN00010259	chr13:2408995-2409883	DL24	D	7.88196	20.6776	1.39144	5e-05	0.000189926	yes
CXN00010261	chr13:2430028-2430325	DL24	D	0	15.8796	inf	5e-05	0.000189926	yes
CXN00010262	chr13:2430557-2432143	DL24	D	3.79607	9.40834	1.30943	0.0003	0.00101092	yes
CXN00010272	chr17:1732876-1734813	DL24	D	1.99509	4.03122	1.01476	0.0001	0.000365094	yes
CXN00010274	chr17:1737984-1741222	DL24	D	4.60579	7.34791	0.673884	5e-05	0.000189926	yes
CXN00010277	chr17:1758413-1760466	DL24	D	1.12447	2.2233	0.983463	0.0051	0.0130977	yes
CXN00010306	chr17:1892418-1893247	DL24	D	0.947281	2.4079	1.34591	0.0155	0.0348037	yes
CXN00010308	chr17:1898242-1901283	DL24	D	2.57801	4.99428	0.95402	5e-05	0.000189926	yes
CXN00010319	chr17:1951225-1954201	DL24	D	1.96628	31.2251	3.98917	5e-05	0.000189926	yes
CXN00010334	chr17:2031381-2031726	DL24	D	241.173	1375.05	2.51134	5e-05	0.000189926	yes
CXN00010337	chr17:2046151-2047720	DL24	D	13.4253	22.8083	0.764609	5e-05	0.000189926	yes
CXN00010346	chr17:2074951-2079325	DL24	D	6.53472	12.9424	0.985912	5e-05	0.000189926	yes
CXN00010348	chr17:2080485-2085066	DL24	D	19.6448	39.0002	0.989333	5e-05	0.000189926	yes
CXN00010376	chr17:2251905-2252541	DL24	D	0	3.91626	inf	5e-05	0.000189926	yes
CXN00010393	chr18:9399760-9401334	DL24	D	1.1306	3.63475	1.68476	5e-05	0.000189926	yes
CXN00010438	chr18:9191707-9192055	DL24	D	0	3.49882	inf	0.00145	0.00425347	yes
CXN00010489	chr18:8916092-8917207	DL24	D	103.378	159.48	0.625445	5e-05	0.000189926	yes
CXN00010513	chr1:998764-999730	DL24	D	1.3935	2.88117	1.04794	0.01335	0.0306104	yes
CXN00010516	chr1:980105-982589	DL24	D	12.7654	21.7706	0.770149	5e-05	0.000189926	yes
CXN00010554	chr1:769541-778820	DL24	D	3.14782	9.73887	1.6294	5e-05	0.000189926	yes
CXN00010587	chr19:1044296-1044737	DL24	D	8.55801	14.0091	0.71102	0.02235	0.0477902	yes
CXN00010601	chr19:1111776-1118096	DL24	D	5.27134	8.82269	0.743049	0.0005	0.00161854	yes
CXN00010605	chr19:1154631-1157070	DL24	D	4.75965	8.97095	0.914404	5e-05	0.000189926	yes
CXN00010625	chr19:1322149-1323756	DL24	D	0.774453	2.70667	1.80527	0.0211	0.0454764	yes
CXN00010641	chr19:1497599-1501457	DL24	D	27.416	76.3783	1.47814	5e-05	0.000189926	yes
CXN00010654	chr6:6754077-6755525	DL24	D	2.03341	10.7782	2.40615	5e-05	0.000189926	yes
CXN00010665	chr6:6513044-6515945	DL24	D	3.26435	9.08294	1.47636	5e-05	0.000189926	yes
CXN00010666	chr6:6490990-6496775	DL24	D	63.5568	126.893	0.997493	5e-05	0.000189926	yes
CXN00010667	chr6:6480981-6488026	DL24	D	3.1845	5.46266	0.778535	0.00195	0.00554532	yes
CXN00010693	chr4:8921908-8922929	DL24	D	3.06941	5.876	0.93687	0.0006	0.00191035	yes
CXN00010697	chr4:8857335-8859520	DL24	D	10.4875	51.2898	2.29	5e-05	0.000189926	yes
CXN00010703	chr8:4801358-4804571	DL24	D	19.6213	34.2098	0.801987	5e-05	0.000189926	yes
CXN00010716	chr8:4896778-4897939	DL24	D	275.194	481.57	0.807295	5e-05	0.000189926	yes
CXN00010725	chr8:4947458-4948451	DL24	D	44.5121	118.311	1.41031	5e-05	0.000189926	yes
CXN00010765	chr1:11958757-11959876	DL24	D	31.2436	55.6884	0.833815	5e-05	0.000189926	yes
CXN00010768	chr1:11967592-11971636	DL24	D	9.1571	14.0698	0.619644	5e-05	0.000189926	yes
CXN00010782	chr1:12050249-12056940	DL24	D	1.10256	3.90204	1.82337	0.0002	0.000697425	yes
CXN00010786	chr1:12076393-12079266	DL24	D	6.02419	28.1415	2.22386	5e-05	0.000189926	yes
CXN00010790	chr1:12096940-12098560	DL24	D	14.911	25.5953	0.779505	5e-05	0.000189926	yes
CXN00010849	chr1:12380751-12382307	DL24	D	6.85858	11.6947	0.769869	5e-05	0.000189926	yes
CXN00010857	chr1:12429959-12433931	DL24	D	47.6713	85.8061	0.847959	5e-05	0.000189926	yes
CXN00010858	chr1:12439874-12443349	DL24	D	89.4311	139.087	0.637137	5e-05	0.000189926	yes
CXN00010861	chr5:3976934-3980220	DL24	D	84.0708	143.08	0.767149	5e-05	0.000189926	yes
CXN00010894	chr10:134722-140357	DL24	D	20.8319	36.1644	0.795773	5e-05	0.000189926	yes
CXN00010942	chr10:364946-365642	DL24	D	6.26895	57.5174	3.1977	5e-05	0.000189926	yes
CXN00010943	chr10:368616-370149	DL24	D	0.273823	19.4229	6.14838	0.0001	0.000365094	yes
CXN00010944	chr10:372465-373941	DL24	D	59.8603	93.6665	0.645934	5e-05	0.000189926	yes
CXN00010968	chr10:488882-493641	DL24	D	45.0166	77.1978	0.778105	5e-05	0.000189926	yes
CXN00010988	chr11:2774740-2779460	DL24	D	1.18525	2.02299	0.771296	0.00065	0.00205499	yes
CXN00010989	chr11:2762664-2764434	DL24	D	0.82496	4.6812	2.50448	5e-05	0.000189926	yes
CXN00011015	chr2:6782419-6785861	DL24	D	20.028	32.1715	0.68376	5e-05	0.000189926	yes
CXN00011026	chr14:2229310-2233112	DL24	D	103.228	207.068	1.00428	5e-05	0.000189926	yes
CXN00011101	chr7:289455-293327	DL24	D	0.918596	1.72801	0.91161	0.00575	0.01458	yes
CXN00011109	chr7:341350-342487	DL24	D	2.00012	9.91845	2.31003	5e-05	0.000189926	yes
CXN00011118	chr7:394410-401479	DL24	D	39.9135	63.7675	0.675944	5e-05	0.000189926	yes
CXN00011124	chr7:436448-437774	DL24	D	1.25655	2.70696	1.1072	0.0035	0.00937286	yes
CXN00011141	chr7:522040-525662	DL24	D	2.06436	3.5631	0.787441	0.00875	0.0211144	yes
CXN00011180	chr20:8031051-8034298	DL24	D	3.84358	6.54114	0.767091	0.0001	0.000365094	yes
CXN00011206	chr20:8218239-8221696	DL24	D	0.390012	3.97466	3.34924	5e-05	0.000189926	yes
CXN00011238	chr5:7177589-7179659	DL24	D	0.600362	2.94559	2.29465	0.00015	0.000534297	yes
CXN00011316	chr4:8441480-8443463	DL24	D	13.9682	31.3486	1.16625	5e-05	0.000189926	yes
CXN00011324	chr2:3992694-3995514	DL24	D	10.0884	15.2499	0.596096	5e-05	0.000189926	yes
CXN00011370	chr6:12027475-12028401	DL24	D	1.78464	3.19512	0.840234	0.0202	0.0438031	yes
CXN00011378	chr6:12094399-12094732	DL24	D	19.2669	36.3951	0.917617	0.00735	0.0180965	yes
CXN00011383	chr6:12125061-12128620	DL24	D	1.65219	3.78245	1.19494	0.01425	0.0323678	yes
CXN00011396	chr6:12210219-12213092	DL24	D	0.379704	12.3858	5.02766	0.0001	0.000365094	yes
CXN00011399	chr6:12237965-12242681	DL24	D	2.77033	4.73813	0.774257	0.00165	0.00477851	yes
CXN00011417	chr12:1941561-1945652	DL24	D	7.04319	11.0526	0.65009	5e-05	0.000189926	yes
CXN00011438	chr12:1765221-1766938	DL24	D	13.7344	22.3224	0.700704	5e-05	0.000189926	yes
CXN00011441	chr12:1746812-1750387	DL24	D	162.53	244.361	0.58831	5e-05	0.000189926	yes
CXN00011447	chr12:1710976-1712690	DL24	D	46.8137	76.4813	0.708174	5e-05	0.000189926	yes
CXN00011457	chr12:1648932-1652130	DL24	D	17.3377	26.664	0.62098	5e-05	0.000189926	yes
CXN00011459	chr12:1619530-1622256	DL24	D	0.370753	2.06851	2.48006	5e-05	0.000189926	yes
CXN00011485	chr4:3235826-3240836	DL24	D	2.03721	4.78914	1.23317	5e-05	0.000189926	yes
CXN00011499	chr4:3126777-3129076	DL24	D	194.671	301.804	0.632577	5e-05	0.000189926	yes
CXN00011501	chr4:3093446-3103814	DL24	D	10.7651	22.5166	1.06462	5e-05	0.000189926	yes
CXN00011507	chr4:3025564-3028180	DL24	D	2.50696	5.13246	1.03371	0.00605	0.0152442	yes
CXN00011525	chr4:2906382-2911743	DL24	D	0.535354	1.67583	1.64631	0.00355	0.0094902	yes
CXN00011531	chr4:2865796-2867599	DL24	D	2.98823	4.94056	0.725383	5e-05	0.000189926	yes
CXN00011532	chr4:2856014-2859082	DL24	D	1.44344	2.41085	0.740029	0.0034	0.00913028	yes
CXN00011539	chr16:7983948-7986970	DL24	D	50.7664	135.097	1.41205	5e-05	0.000189926	yes
CXN00011541	chr16:7973354-7973708	DL24	D	886.893	1617.17	0.86664	5e-05	0.000189926	yes
CXN00011542	chr16:7972773-7973328	DL24	D	817.136	1558.91	0.931887	5e-05	0.000189926	yes
CXN00011552	chr16:7893312-7910878	DL24	D	21.0777	48.2717	1.19546	5e-05	0.000189926	yes
CXN00011574	chr16:7774223-7776216	DL24	D	15.8048	26.2479	0.731843	5e-05	0.000189926	yes
CXN00011575	chr16:7771785-7774157	DL24	D	4.47557	10.3935	1.21554	5e-05	0.000189926	yes
CXN00011577	chr16:7760762-7763885	DL24	D	13.1068	26.8127	1.0326	5e-05	0.000189926	yes
CXN00011580	chr16:7745469-7747390	DL24	D	67.3313	101.431	0.591153	5e-05	0.000189926	yes
CXN00011592	chr16:7672882-7677215	DL24	D	1.73937	3.31481	0.930361	0.00015	0.000534297	yes
CXN00011603	chr16:7594386-7599469	DL24	D	2.42297	3.91838	0.693482	0.01285	0.029604	yes
CXN00011615	chr16:7538435-7540258	DL24	D	5.13742	8.70587	0.760945	5e-05	0.000189926	yes
CXN00011616	chr16:7525935-7530225	DL24	D	2.44592	4.01279	0.714226	0.00025	0.000854314	yes
CXN00011619	chr16:7505012-7506021	DL24	D	8.97881	49.7933	2.47136	5e-05	0.000189926	yes
CXN00011626	chr14:4361317-4363436	DL24	D	3.29468	29.5839	3.1666	5e-05	0.000189926	yes
CXN00011636	chr14:7193148-7196037	DL24	D	0.0803671	2.26606	4.81744	0.01575	0.0353091	yes
CXN00011637	chr14:7205208-7208887	DL24	D	0.605544	2.9147	2.26705	0.0005	0.00161854	yes
CXN00011641	chr14:7286494-7312649	DL24	D	19.6545	50.9646	1.37464	5e-05	0.000189926	yes
CXN00011659	chr14:7499401-7502585	DL24	D	8.57266	14.5807	0.766248	5e-05	0.000189926	yes
CXN00011667	chr14:7573319-7589753	DL24	D	7.06394	13.5144	0.935947	5e-05	0.000189926	yes
CXN00011679	chr21:3026149-3033505	DL24	D	2.69087	7.17538	1.41498	5e-05	0.000189926	yes
CXN00011682	chr1:10207905-10211204	DL24	D	1.33181	4.51423	1.7611	0.00155	0.00451946	yes
CXN00011685	chr1:10177802-10179045	DL24	D	84.8639	129.435	0.609006	5e-05	0.000189926	yes
CXN00011688	chr1:10146266-10148782	DL24	D	12.0907	23.3462	0.949283	5e-05	0.000189926	yes
CXN00011726	chr6:6012388-6012856	DL24	D	3.13214	8.05319	1.36241	0.0138	0.0315323	yes
CXN00011727	chr6:5968891-5972851	DL24	D	194.162	817.795	2.07448	5e-05	0.000189926	yes
CXN00011803	chr17:3109358-3110477	DL24	D	2.37014	5.94458	1.3266	5e-05	0.000189926	yes
CXN00011832	chr17:3263205-3264605	DL24	D	3.43834	9.63618	1.48675	5e-05	0.000189926	yes
CXN00011860	chr17:3373849-3379845	DL24	D	43.0468	81.5957	0.922588	0.00025	0.000854314	yes
CXN00011869	chr23:6031714-6032122	DL24	D	18.908	47.2642	1.32175	5e-05	0.000189926	yes
CXN00011890	chr23:5826180-5832158	DL24	D	53.2888	88.6193	0.733787	5e-05	0.000189926	yes
CXN00011911	chr23:5647624-5651974	DL24	D	1.3681	3.64408	1.41338	5e-05	0.000189926	yes
CXN00011937	chr4:2402398-2404798	DL24	D	33.3228	59.2443	0.830168	5e-05	0.000189926	yes
CXN00011938	chr4:2393347-2395570	DL24	D	3.47669	22.7916	2.71272	5e-05	0.000189926	yes
CXN00011974	chr4:2143635-2144638	DL24	D	142.349	218.666	0.619298	5e-05	0.000189926	yes
CXN00011993	chr4:2021598-2022480	DL24	D	0	5.65846	inf	5e-05	0.000189926	yes
CXN00012024	chr14:1193023-1194704	DL24	D	8.57519	21.9473	1.3558	5e-05	0.000189926	yes
CXN00012052	chr14:1027626-1028304	DL24	D	11.0952	17.6008	0.665708	5e-05	0.000189926	yes
CXN00012057	chr14:1002814-1004248	DL24	D	1176.85	1887.54	0.681584	5e-05	0.000189926	yes
CXN00012069	chr14:882617-887133	DL24	D	121.309	274.422	1.17771	5e-05	0.000189926	yes
CXN00012080	chr14:839523-840327	DL24	D	3.19391	6.97394	1.12665	5e-05	0.000189926	yes
CXN00012081	chr14:838516-839413	DL24	D	2.38201	6.22359	1.38556	0.0001	0.000365094	yes
CXN00012128	chr14:9205668-9206364	DL24	D	18.7951	55.4734	1.56144	5e-05	0.000189926	yes
CXN00012138	chr14:9096212-9099672	DL24	D	16.9272	36.2315	1.0979	5e-05	0.000189926	yes
CXN00012141	chr14:9047265-9049472	DL24	D	28.3886	52.7186	0.893002	5e-05	0.000189926	yes
CXN00012162	chr14:8886623-8887976	DL24	D	0.3523	21.9508	5.96133	0.0001	0.000365094	yes
CXN00012184	chr3:10620683-10627730	DL24	D	9.10526	20.5332	1.17319	5e-05	0.000189926	yes
CXN00012185	chr3:10608375-10608753	DL24	D	6.40245	21.4364	1.74336	0.00395	0.0104308	yes
CXN00012239	chr3:10323709-10325557	DL24	D	9.02354	20.1123	1.15631	5e-05	0.000189926	yes
CXN00012242	chr3:10316241-10318883	DL24	D	3.13387	11.2067	1.83834	5e-05	0.000189926	yes
CXN00012243	chr3:10303311-10314217	DL24	D	12.1497	19.9681	0.716783	5e-05	0.000189926	yes
CXN00012245	chr3:10300294-10300678	DL24	D	111.017	192.512	0.794166	5e-05	0.000189926	yes
CXN00012291	chr9:10498342-10499784	DL24	D	54.3713	152.455	1.48747	5e-05	0.000189926	yes
CXN00012295	chr9:10513161-10515975	DL24	D	1.21547	16.1162	3.72893	5e-05	0.000189926	yes
CXN00012301	chr9:10554607-10561677	DL24	D	1.77329	3.93283	1.14914	5e-05	0.000189926	yes
CXN00012307	chr9:10609732-10612154	DL24	D	3.36264	6.90437	1.03791	5e-05	0.000189926	yes
CXN00012310	chr9:10627061-10628728	DL24	D	0.491626	9.34207	4.24811	0.0026	0.00717122	yes
CXN00012392	chr24:5467698-5488644	DL24	D	77.7083	125.46	0.691082	5e-05	0.000189926	yes
CXN00012399	chr24:5632366-5634489	DL24	D	15.8831	87.6674	2.46455	5e-05	0.000189926	yes
CXN00012436	chr17:2594757-2595477	DL24	D	5.44892	12.816	1.23391	5e-05	0.000189926	yes
CXN00012438	chr17:2602370-2610068	DL24	D	4.00912	8.79592	1.13355	5e-05	0.000189926	yes
CXN00012461	chr17:2734292-2740804	DL24	D	1.83263	11.3671	2.63287	5e-05	0.000189926	yes
CXN00012462	chr17:2734292-2740804	DL24	D	3.31252	33.6045	3.34265	0.02135	0.0459345	yes
CXN00012463	chr17:2734292-2740804	DL24	D	4.7097	48.736	3.37128	5e-05	0.000189926	yes
CXN00012484	chr17:2851807-2852347	DL24	D	18.1078	27.5499	0.605436	0.00315	0.00852356	yes
CXN00012540	chr9:9647647-9649590	DL24	D	106.667	175.24	0.716223	5e-05	0.000189926	yes
CXN00012549	chr9:9772176-9773714	DL24	D	3879.58	6963.42	0.843895	5e-05	0.000189926	yes
CXN00012550	chr9:9781853-9783069	DL24	D	6.06626	11.4688	0.918838	5e-05	0.000189926	yes
CXN00012556	chr9:9854325-9861167	DL24	D	8.91122	16.9929	0.931237	5e-05	0.000189926	yes
CXN00012558	chr9:9874594-9875047	DL24	D	1.37498	4.98635	1.85858	0.0232	0.0494012	yes
CXN00012587	chr4:9320057-9323088	DL24	D	29.7525	64.9289	1.12585	5e-05	0.000189926	yes
CXN00012589	chr4:9348198-9348834	DL24	D	9.05758	13.866	0.614358	0.00255	0.00705232	yes
CXN00012607	chr4:4930375-4935874	DL24	D	26.3776	56.3186	1.0943	5e-05	0.000189926	yes
CXN00012644	chr5:12088392-12097131	DL24	D	6.39835	11.6427	0.863656	5e-05	0.000189926	yes
CXN00012645	chr5:12088392-12097131	DL24	D	12.1516	71.3419	2.5536	5e-05	0.000189926	yes
CXN00012648	chr5:12067616-12075254	DL24	D	2.96046	7.37254	1.31634	5e-05	0.000189926	yes
CXN00012680	chr5:11837679-11840336	DL24	D	1.43821	2.18947	0.606305	0.00975	0.0232353	yes
CXN00012681	chr5:11833351-11835841	DL24	D	3.75226	6.88778	0.87628	5e-05	0.000189926	yes
CXN00012685	chr13:7563933-7564392	DL24	D	60.3993	96.0389	0.669088	5e-05	0.000189926	yes
CXN00012686	chr13:7565911-7566739	DL24	D	2.88372	6.58004	1.19016	0.00035	0.0011666	yes
CXN00012692	chr13:7641230-7642664	DL24	D	28.7589	45.9351	0.675587	5e-05	0.000189926	yes
CXN00012709	chr13:7756071-7758641	DL24	D	66.5784	113.406	0.768368	5e-05	0.000189926	yes
CXN00012713	chr13:7783015-7785488	DL24	D	4.2107	9.80839	1.21996	5e-05	0.000189926	yes
CXN00012718	chr13:7864497-7865087	DL24	D	5.85319	16.3074	1.47823	0.00405	0.0106658	yes
CXN00012719	chr13:7867609-7868688	DL24	D	0	1.25235	inf	5e-05	0.000189926	yes
CXN00012722	chr13:7879953-7882745	DL24	D	2.14731	3.95855	0.882444	0.0016	0.00465053	yes
CXN00012740	chr13:7989010-7990585	DL24	D	1.70746	3.73831	1.13053	0.0191	0.0417422	yes
CXN00012770	chr3:1238546-1247062	DL24	D	14.4253	22.3057	0.628806	5e-05	0.000189926	yes
CXN00012774	chr3:1215786-1217070	DL24	D	3.87836	6.35889	0.713327	0.0026	0.00717122	yes
CXN00012792	chr3:1123943-1132709	DL24	D	9.17956	14.5854	0.66803	5e-05	0.000189926	yes
CXN00012845	chr22:605062-607932	DL24	D	2.48548	4.01316	0.691214	0.0019	0.00541903	yes
CXN00012881	chr22:855908-858669	DL24	D	5.37527	9.03383	0.749	5e-05	0.000189926	yes
CXN00012884	chr22:883013-885465	DL24	D	0	15.3701	inf	5e-05	0.000189926	yes
CXN00012885	chr22:885490-886997	DL24	D	0	16.1511	inf	5e-05	0.000189926	yes
CXN00012895	chr22:957744-963155	DL24	D	7.87121	24.4539	1.63541	5e-05	0.000189926	yes
CXN00012930	chr5:11226750-11235988	DL24	D	3.08902	6.20978	1.00739	0.00445	0.0116015	yes
CXN00012934	chr5:11261231-11265751	DL24	D	0.105416	1.74693	4.05066	0.01495	0.0337208	yes
CXN00012935	chr5:11266119-11266918	DL24	D	5.53346	26.6242	2.26649	5e-05	0.000189926	yes
CXN00012937	chr5:11285548-11287990	DL24	D	2.71629	4.50134	0.728715	0.00025	0.000854314	yes
CXN00012944	chr5:11381252-11383164	DL24	D	70.5567	131.051	0.893276	5e-05	0.000189926	yes
CXN00012964	chr4:6811239-6813206	DL24	D	22.4762	39.1301	0.799882	5e-05	0.000189926	yes
CXN00012979	chr8:8444512-8447335	DL24	D	3.10399	4.97596	0.680851	5e-05	0.000189926	yes
CXN00012981	chr8:8476901-8478700	DL24	D	9.80933	15.5211	0.662002	5e-05	0.000189926	yes
CXN00012983	chr8:8558450-8560077	DL24	D	17.9346	58.8865	1.71519	5e-05	0.000189926	yes
CXN00012984	chr8:8597972-8611743	DL24	D	2.55374	8.49103	1.73333	5e-05	0.000189926	yes
CXN00013018	chr13:4953279-4955948	DL24	D	1.85713	5.15392	1.47259	5e-05	0.000189926	yes
CXN00013042	chr6:406572-408263	DL24	D	2.19418	4.15111	0.919818	0.00075	0.00233467	yes
CXN00013044	chr6:402116-404447	DL24	D	13.5504	33.9963	1.32704	5e-05	0.000189926	yes
CXN00013049	chr6:388080-388503	DL24	D	147.406	276.118	0.90549	5e-05	0.000189926	yes
CXN00013073	chr6:267120-269421	DL24	D	0.284119	1.49487	2.39545	0.00475	0.0123052	yes
CXN00013105	chr6:139852-140487	DL24	D	4.45027	8.24331	0.88933	0.01025	0.0242542	yes
CXN00013113	chr6:111912-112595	DL24	D	9.28468	29.6386	1.67455	5e-05	0.000189926	yes
CXN00013114	chr6:110073-111844	DL24	D	4.70708	21.1209	2.16577	5e-05	0.000189926	yes
CXN00013121	chr6:73142-74732	DL24	D	20.6909	46.9174	1.18113	5e-05	0.000189926	yes
CXN00013124	chr6:60054-60345	DL24	D	342.349	680.923	0.992024	5e-05	0.000189926	yes
CXN00013137	chr11:1347117-1348219	DL24	D	8.12216	12.6952	0.644346	5e-05	0.000189926	yes
CXN00013143	chr11:1273028-1273328	DL24	D	4387.37	7724.09	0.816007	5e-05	0.000189926	yes
CXN00013161	chr11:1065784-1072123	DL24	D	22.3682	44.9991	1.00845	5e-05	0.000189926	yes
CXN00013166	chr11:1006737-1014959	DL24	D	1.74475	3.49079	1.00054	0.00065	0.00205499	yes
CXN00013260	chr2:2892792-2897752	DL24	D	4.64164	8.9917	0.953961	5e-05	0.000189926	yes
CXN00013265	chr2:2876864-2881122	DL24	D	1.53461	2.79452	0.864734	0.0001	0.000365094	yes
CXN00013271	chr2:2839442-2839781	DL24	D	11.4969	32.1359	1.48295	0.00565	0.0143601	yes
CXN00013293	chr9:10457862-10461147	DL24	D	22.5853	44.9473	0.992847	5e-05	0.000189926	yes
CXN00013297	chr9:10433726-10435661	DL24	D	1.30572	2.01404	0.62525	0.0154	0.0346044	yes
CXN00013310	chr9:10363575-10366968	DL24	D	53.0356	81.6891	0.623183	5e-05	0.000189926	yes
CXN00013312	chr9:10351212-10351862	DL24	D	119.816	220.43	0.879504	5e-05	0.000189926	yes
CXN00013333	chr9:10210280-10213645	DL24	D	132.954	235.447	0.824478	5e-05	0.000189926	yes
CXN00013344	chr9:10105778-10111230	DL24	D	25.1486	93.7127	1.89777	5e-05	0.000189926	yes
CXN00013374	chr12:3427913-3436172	DL24	D	1.89364	4.23039	1.15963	0.0001	0.000365094	yes
CXN00013398	chr7:9142576-9148797	DL24	D	1.1999	2.23407	0.896762	5e-05	0.000189926	yes
CXN00013410	chr7:9212866-9214117	DL24	D	11.2554	17.0211	0.596705	5e-05	0.000189926	yes
CXN00013428	chr7:9330566-9332548	DL24	D	23.9858	43.755	0.867268	5e-05	0.000189926	yes
CXN00013450	chr7:9466430-9469278	DL24	D	1.90692	4.67572	1.29395	5e-05	0.000189926	yes
CXN00013468	chr12:3883602-3886531	DL24	D	287.784	512.118	0.831492	5e-05	0.000189926	yes
CXN00013493	chr20:4496178-4497399	DL24	D	0.650761	1.80707	1.47345	0.0113	0.0264567	yes
CXN00013516	chr20:4638416-4640425	DL24	D	13.762	21.0764	0.614936	5e-05	0.000189926	yes
CXN00013535	chr20:4729701-4732498	DL24	D	10.3347	16.1355	0.64274	5e-05	0.000189926	yes
CXN00013597	chr2:10026741-10030410	DL24	D	188.802	350.992	0.894559	5e-05	0.000189926	yes
CXN00013599	chr2:10040762-10043070	DL24	D	2.4391	26.2539	3.42811	5e-05	0.000189926	yes
CXN00013601	chr2:10048620-10049796	DL24	D	3.87106	6.21136	0.68218	0.00085	0.00262028	yes
CXN00013604	chr2:10065558-10067381	DL24	D	4.75355	7.28357	0.615639	5e-05	0.000189926	yes
CXN00013613	chr2:10138209-10142118	DL24	D	6.68051	10.0792	0.593348	0.00045	0.00147117	yes
CXN00013626	chr2:10281234-10286494	DL24	D	18.3011	28.2485	0.626244	5e-05	0.000189926	yes
CXN00013644	chr2:10385901-10389601	DL24	D	70.1493	108.694	0.631775	5e-05	0.000189926	yes
CXN00013652	chr15:1696380-1705320	DL24	D	4.49288	7.52145	0.743369	5e-05	0.000189926	yes
CXN00013682	chr5:4877176-4878343	DL24	D	117.086	201.249	0.781412	5e-05	0.000189926	yes
CXN00013683	chr5:4863257-4868190	DL24	D	7.52326	12.1032	0.685955	5e-05	0.000189926	yes
CXN00013735	chr16:5238190-5241110	DL24	D	2.30474	4.3195	0.90626	0.0006	0.00191035	yes
CXN00013738	chr16:5292950-5295489	DL24	D	4.90786	7.84734	0.677108	0.0001	0.000365094	yes
CXN00013752	chr16:5440645-5445715	DL24	D	29.9009	45.0924	0.592698	5e-05	0.000189926	yes
CXN00013781	chr4:1395297-1398164	DL24	D	9.6534	19.1772	0.990285	5e-05	0.000189926	yes
CXN00013808	chr4:1248878-1249781	DL24	D	8.91253	15.0764	0.758383	5e-05	0.000189926	yes
CXN00013816	chr4:1222094-1225753	DL24	D	1.48331	2.46965	0.735485	0.003	0.00814519	yes
CXN00013840	chr4:1104284-1105514	DL24	D	0.400068	5.00608	3.64537	0.00065	0.00205499	yes
CXN00013845	chr4:1060977-1064820	DL24	D	13.7187	27.261	0.990697	5e-05	0.000189926	yes
CXN00013851	chr9:7345953-7349519	DL24	D	0.128134	1.44091	3.49126	0.01305	0.0300085	yes
CXN00013875	chr5:10426734-10428879	DL24	D	86.7196	199.145	1.19939	5e-05	0.000189926	yes
CXN00013887	chr5:10545206-10547258	DL24	D	0.660142	1.42988	1.11504	0.0177	0.039086	yes
CXN00013893	chr5:10595931-10598182	DL24	D	5.62292	9.68946	0.785097	5e-05	0.000189926	yes
CXN00013937	chr5:12903028-12906614	DL24	D	3.10799	5.78099	0.895336	5e-05	0.000189926	yes
CXN00013952	chr5:12766604-12768999	DL24	D	3.75192	6.92921	0.885062	5e-05	0.000189926	yes
CXN00013955	chr5:12739027-12747547	DL24	D	72.2804	118.3	0.710771	5e-05	0.000189926	yes
CXN00013963	chr6:9305928-9311137	DL24	D	0.390623	2.04373	2.38736	0.0003	0.00101092	yes
CXN00013972	chr8:3579883-3583582	DL24	D	4.69161	10.4878	1.16055	5e-05	0.000189926	yes
CXN00013979	chr8:3606857-3608344	DL24	D	0.429527	3.06769	2.83633	0.0001	0.000365094	yes
CXN00013991	chr8:3687200-3692282	DL24	D	61.1858	311.763	2.34918	5e-05	0.000189926	yes
CXN00013994	chr8:3714038-3716338	DL24	D	0.950141	33.5012	5.13993	5e-05	0.000189926	yes
CXN00014001	chr8:3752734-3755993	DL24	D	22.1505	33.8938	0.61368	5e-05	0.000189926	yes
CXN00014026	chr8:3917237-3919741	DL24	D	26.0972	87.8539	1.75121	5e-05	0.000189926	yes
CXN00014040	chr14:9587719-9589360	DL24	D	54.7775	91.9122	0.746671	5e-05	0.000189926	yes
CXN00014057	chr14:9464210-9467391	DL24	D	3.77495	11.6197	1.62205	5e-05	0.000189926	yes
CXN00014072	chr14:9344513-9345488	DL24	D	3.54781	6.27577	0.822863	0.0013	0.00386392	yes
CXN00014075	chr14:9323103-9325970	DL24	D	8.64199	13.8537	0.680836	5e-05	0.000189926	yes
CXN00014081	chr14:9273231-9275508	DL24	D	2.14187	29.0628	3.76223	5e-05	0.000189926	yes
CXN00014086	chr6:12673723-12677067	DL24	D	1.84204	4.02486	1.12763	5e-05	0.000189926	yes
CXN00014101	chr6:12579140-12584084	DL24	D	12.2397	19.3379	0.659858	5e-05	0.000189926	yes
CXN00014126	chr6:12339544-12347567	DL24	D	0.418177	1.6304	1.96304	0.0145	0.0328385	yes
CXN00014141	chr24:7409014-7411547	DL24	D	326.494	529.657	0.698002	5e-05	0.000189926	yes
CXN00014162	chr24:7569920-7570511	DL24	D	9.19438	26.3571	1.51937	5e-05	0.000189926	yes
CXN00014173	chr24:7678430-7683615	DL24	D	15.8637	27.6416	0.801114	5e-05	0.000189926	yes
CXN00014175	chr24:7691086-7694040	DL24	D	2.61127	4.20563	0.687572	0.0032	0.00864235	yes
CXN00014187	chr20:513482-516524	DL24	D	47.5521	89.6545	0.914867	5e-05	0.000189926	yes
CXN00014210	chr13:661301-662667	DL24	D	1.65219	20.0155	3.59866	5e-05	0.000189926	yes
CXN00014245	chr13:398485-403201	DL24	D	4.31391	7.49872	0.79765	5e-05	0.000189926	yes
CXN00014272	chr20:4883559-4888001	DL24	D	10.0513	16.6102	0.724687	5e-05	0.000189926	yes
CXN00014273	chr20:4888745-4890889	DL24	D	6.60817	24.1982	1.87257	5e-05	0.000189926	yes
CXN00014294	chr20:5025900-5026600	DL24	D	13.1334	20.8781	0.668748	0.0005	0.00161854	yes
CXN00014298	chr20:5044004-5047125	DL24	D	4.29614	15.1497	1.81817	5e-05	0.000189926	yes
CXN00014300	chr20:5052969-5057400	DL24	D	1.37894	4.21873	1.61325	5e-05	0.000189926	yes
CXN00014381	chr13:8225617-8228454	DL24	D	5.12012	12.0311	1.23251	5e-05	0.000189926	yes
CXN00014405	chr13:8393280-8396703	DL24	D	54.8566	108.227	0.980321	5e-05	0.000189926	yes
CXN00014406	chr13:8397796-8402212	DL24	D	1.97251	3.3887	0.780701	0.0037	0.00985828	yes
CXN00014430	chr13:8535067-8539880	DL24	D	2.18571	15.3037	2.80771	5e-05	0.000189926	yes
CXN00014455	chr14:5313198-5314979	DL24	D	2.87813	5.49455	0.93287	0.0083	0.0201181	yes
CXN00014479	chr24:5194389-5196071	DL24	D	1.84551	5.65384	1.61521	0.0002	0.000697425	yes
CXN00014576	chr11:7846425-7851260	DL24	D	0	1.25166	inf	5e-05	0.000189926	yes
CXN00014592	chr11:8023054-8026738	DL24	D	2.91442	6.03682	1.05058	5e-05	0.000189926	yes
CXN00014600	chr8:4763905-4770748	DL24	D	3.42965	5.38434	0.650707	5e-05	0.000189926	yes
CXN00014620	chr8:4619189-4621661	DL24	D	398.715	599.085	0.587402	5e-05	0.000189926	yes
CXN00014621	chr8:4608417-4609684	DL24	D	28.4247	69.1353	1.28227	5e-05	0.000189926	yes
CXN00014623	chr8:4570836-4571937	DL24	D	767.097	2352.7	1.61684	5e-05	0.000189926	yes
CXN00014653	chr20:3982285-3982645	DL24	D	43.8647	100.974	1.20284	5e-05	0.000189926	yes
CXN00014654	chr20:3980358-3982210	DL24	D	20.2862	49.4716	1.2861	5e-05	0.000189926	yes
CXN00014658	chr20:3952318-3954722	DL24	D	2.16512	3.92953	0.859906	0.00165	0.00477851	yes
CXN00014679	chr20:3743718-3756434	DL24	D	16.9756	26.6703	0.651768	0.0004	0.00131682	yes
CXN00014696	chr14:281446-282685	DL24	D	5.91159	51.071	3.11089	5e-05	0.000189926	yes
CXN00014701	chr14:322827-325149	DL24	D	4.58948	7.54479	0.717148	0.00015	0.000534297	yes
CXN00014702	chr14:330278-334089	DL24	D	18.5023	31.5864	0.771599	5e-05	0.000189926	yes
CXN00014703	chr14:334785-337433	DL24	D	0.717916	1.4392	1.00337	0.00245	0.00680437	yes
CXN00014716	chr14:398126-406196	DL24	D	19.6979	34.9175	0.82591	5e-05	0.000189926	yes
CXN00014719	chr14:413492-414701	DL24	D	0.850554	1.81956	1.09711	0.01375	0.0314337	yes
CXN00014726	chr14:433332-436496	DL24	D	4.21467	9.06514	1.10491	5e-05	0.000189926	yes
CXN00014792	chr8:7887890-7891154	DL24	D	5.94089	27.1064	2.18988	5e-05	0.000189926	yes
CXN00014799	chr17:9107688-9109598	DL24	D	12.1122	28.8272	1.25098	5e-05	0.000189926	yes
CXN00014834	chr2:10982914-10983625	DL24	D	12.2536	20.8726	0.7684	5e-05	0.000189926	yes
CXN00014835	chr2:10988903-10989896	DL24	D	21.0978	37.7556	0.839595	5e-05	0.000189926	yes
CXN00014846	chr2:11036990-11038493	DL24	D	8.1626	13.8814	0.766053	5e-05	0.000189926	yes
CXN00014847	chr2:11049862-11051511	DL24	D	0.990883	1.96163	0.985267	0.0034	0.00913028	yes
CXN00014849	chr2:11087572-11088142	DL24	D	95.5082	227.635	1.25302	5e-05	0.000189926	yes
CXN00014850	chr2:11088350-11089154	DL24	D	39.2574	95.3751	1.28065	5e-05	0.000189926	yes
CXN00014851	chr2:11121548-11126311	DL24	D	20.6808	42.0383	1.02342	5e-05	0.000189926	yes
CXN00014859	chr2:11206219-11207262	DL24	D	44.9868	75.7821	0.752358	5e-05	0.000189926	yes
CXN00014903	chr20:1156386-1159856	DL24	D	20.3914	52.9859	1.37765	5e-05	0.000189926	yes
CXN00014907	chr4:3910893-3918629	DL24	D	1.96331	3.64904	0.894228	0.0051	0.0130977	yes
CXN00014936	chr8:9295652-9298800	DL24	D	27.1495	52.4552	0.950159	5e-05	0.000189926	yes
CXN00014945	chr4:9817042-9817324	DL24	D	21.8517	99.201	2.18261	0.0027	0.00740821	yes
CXN00014952	chr4:9896093-9896558	DL24	D	11.4265	19.9978	0.807461	0.00215	0.00606074	yes
CXN00014967	chr13:35771-43256	DL24	D	1.36441	2.62453	0.943782	0.00015	0.000534297	yes
CXN00014989	chr13:218059-219905	DL24	D	677.561	1750.54	1.36938	5e-05	0.000189926	yes
CXN00014990	chr13:223331-225354	DL24	D	256.778	1071.85	2.0615	5e-05	0.000189926	yes
CXN00015024	chr19:2779538-2783422	DL24	D	16.0056	25.5032	0.672101	5e-05	0.000189926	yes
CXN00015056	chr15:9791699-9797601	DL24	D	5.72309	11.4508	1.00058	5e-05	0.000189926	yes
CXN00015065	chr15:9838263-9840482	DL24	D	14.1472	24.5634	0.795991	5e-05	0.000189926	yes
CXN00015097	chr8:4278516-4281250	DL24	D	1.6058	2.44222	0.604901	0.0151	0.0339967	yes
CXN00015107	chr8:4184979-4186487	DL24	D	100.69	272.643	1.43709	5e-05	0.000189926	yes
CXN00015152	chr18:3500967-3504052	DL24	D	7.09689	10.6557	0.586363	5e-05	0.000189926	yes
CXN00015177	chr24:849064-852109	DL24	D	889.795	2085.28	1.2287	5e-05	0.000189926	yes
CXN00015206	chr24:701516-705530	DL24	D	11.4221	22.5234	0.979601	5e-05	0.000189926	yes
CXN00015209	chr24:696302-697298	DL24	D	5.64175	8.78912	0.639576	0.0011	0.00331385	yes
CXN00015220	chr24:637524-641832	DL24	D	1.32302	3.46042	1.38711	5e-05	0.000189926	yes
CXN00015223	chr24:630454-632236	DL24	D	23.6173	37.6121	0.671353	5e-05	0.000189926	yes
CXN00015230	chr24:600524-605226	DL24	D	12.7096	50.9563	2.00334	5e-05	0.000189926	yes
CXN00015235	chr24:580093-581725	DL24	D	7.00441	11.9227	0.767373	5e-05	0.000189926	yes
CXN00015237	chr24:572852-573617	DL24	D	8.12848	19.0937	1.23204	5e-05	0.000189926	yes
CXN00015241	chr24:561872-563383	DL24	D	77.37	144.062	0.896841	5e-05	0.000189926	yes
CXN00015258	chr5:8367970-8368468	DL24	D	2.03045	7.01052	1.78772	0.00265	0.00728295	yes
CXN00015271	chr22:321958-328182	DL24	D	8.86935	14.3511	0.694264	5e-05	0.000189926	yes
CXN00015272	chr22:316790-317336	DL24	D	3.77577	7.85024	1.05597	0.0044	0.0114825	yes
CXN00015280	chr22:266930-270828	DL24	D	19.3376	29.2362	0.596346	5e-05	0.000189926	yes
CXN00015282	chr22:249897-255502	DL24	D	29.5929	52.3398	0.82266	5e-05	0.000189926	yes
CXN00015284	chr22:241399-245948	DL24	D	4.7131	37.3832	2.98764	5e-05	0.000189926	yes
CXN00015298	chr22:178655-179102	DL24	D	9.02706	16.8827	0.903219	0.00325	0.00876068	yes
CXN00015360	chr23:1007291-1008911	DL24	D	5.14404	30.898	2.58654	5e-05	0.000189926	yes
CXN00015385	chr3:4966231-4967739	DL24	D	0.680328	4.02799	2.56576	5e-05	0.000189926	yes
CXN00015424	chr9:718547-721258	DL24	D	4.46358	8.19027	0.87571	5e-05	0.000189926	yes
CXN00015426	chr9:681327-681690	DL24	D	12.5488	44.9765	1.84162	5e-05	0.000189926	yes
CXN00015429	chr9:654225-657534	DL24	D	24.2084	38.143	0.655911	5e-05	0.000189926	yes
CXN00015431	chr9:638033-645135	DL24	D	9.40132	43.1155	2.19727	5e-05	0.000189926	yes
CXN00015445	chr16:3165532-3166006	DL24	D	36.6894	79.5638	1.11675	5e-05	0.000189926	yes
CXN00015450	chr24:6158353-6162403	DL24	D	21.5361	36.4213	0.758027	5e-05	0.000189926	yes
CXN00015463	chr24:6293904-6294714	DL24	D	4.46945	15.1718	1.76322	5e-05	0.000189926	yes
CXN00015468	chr24:6368692-6372856	DL24	D	11.0762	24.6089	1.15171	5e-05	0.000189926	yes
CXN00015478	chr24:6465935-6471013	DL24	D	2.51125	8.40107	1.74217	5e-05	0.000189926	yes
CXN00015490	chr5:7794604-7795965	DL24	D	43.0245	67.242	0.644204	5e-05	0.000189926	yes
CXN00015502	chr5:7891455-7893044	DL24	D	2.74844	5.40677	0.976156	0.0202	0.0438031	yes
CXN00015509	chr24:1270593-1271085	DL24	D	1.64173	8.01117	2.28679	0.00295	0.00802482	yes
CXN00015527	chr24:1412951-1416427	DL24	D	4.63201	8.8879	0.940203	5e-05	0.000189926	yes
CXN00015529	chr24:1443834-1444884	DL24	D	3.81329	7.25878	0.92869	0.00015	0.000534297	yes
CXN00015543	chr15:9277040-9277648	DL24	D	100.815	769.713	2.93261	5e-05	0.000189926	yes
CXN00015546	chr15:9297290-9305750	DL24	D	3.55024	10.0311	1.49849	5e-05	0.000189926	yes
CXN00015557	chr15:9336961-9338070	DL24	D	9.75509	20.4547	1.0682	0.0001	0.000365094	yes
CXN00015577	chr15:9436707-9438851	DL24	D	27.9268	64.9558	1.21781	5e-05	0.000189926	yes
CXN00015628	chr14:9928889-9929117	DL24	D	0	17.1534	inf	0.00505	0.0129874	yes
CXN00015633	chr14:9910542-9912195	DL24	D	0.653265	40.9057	5.96849	5e-05	0.000189926	yes
CXN00015634	chr14:9902458-9904278	DL24	D	374.886	839.417	1.16294	5e-05	0.000189926	yes
CXN00015635	chr14:9894084-9895871	DL24	D	120.832	272.215	1.17175	5e-05	0.000189926	yes
CXN00015637	chr14:9856942-9858860	DL24	D	508.36	1275.61	1.32726	5e-05	0.000189926	yes
CXN00015638	chr14:9840508-9841854	DL24	D	771.586	1323.26	0.778202	5e-05	0.000189926	yes
CXN00015667	chr14:9641616-9644487	DL24	D	234.045	383.437	0.712202	5e-05	0.000189926	yes
CXN00015671	chr12:4550688-4552001	DL24	D	5.68344	10.2059	0.844561	0.00525	0.0134399	yes
CXN00015700	chr7:989633-992490	DL24	D	11.6167	17.4974	0.590938	5e-05	0.000189926	yes
CXN00015727	chr7:1168181-1172713	DL24	D	1.15279	3.35816	1.54254	5e-05	0.000189926	yes
CXN00015728	chr7:1183107-1183878	DL24	D	2.73925	8.71768	1.67017	5e-05	0.000189926	yes
CXN00015760	chr1:2672131-2676713	DL24	D	0.747888	1.23885	0.728111	0.019	0.0415729	yes
CXN00015789	chr15:1081258-1083976	DL24	D	21.1407	49.4092	1.22476	5e-05	0.000189926	yes
CXN00015804	chr15:1327325-1331640	DL24	D	2.12145	3.95164	0.897403	5e-05	0.000189926	yes
CXN00015838	chr23:1605188-1605554	DL24	D	37.9238	99.0191	1.3846	5e-05	0.000189926	yes
CXN00015858	chr23:1396462-1400673	DL24	D	24.7159	49.0182	0.987879	5e-05	0.000189926	yes
CXN00015870	chr11:8259879-8262472	DL24	D	1.44293	2.57434	0.835205	0.00125	0.00372673	yes
CXN00015880	chr11:8444155-8457489	DL24	D	40.4886	64.1811	0.664631	5e-05	0.000189926	yes
CXN00015889	chr11:8525191-8531447	DL24	D	100.872	176.375	0.806117	5e-05	0.000189926	yes
CXN00015993	chr17:5627530-5628136	DL24	D	10.1948	17.9968	0.819899	5e-05	0.000189926	yes
CXN00016036	chr3:434482-435166	DL24	D	6.65721	59.0273	3.14839	5e-05	0.000189926	yes
CXN00016097	chr5:2101842-2108133	DL24	D	13.0485	20.8681	0.67741	0.00025	0.000854314	yes
CXN00016122	chr14:3485124-3485901	DL24	D	10.6304	24.4923	1.20413	5e-05	0.000189926	yes
CXN00016132	chr14:8445546-8448909	DL24	D	37.2837	63.2201	0.761839	5e-05	0.000189926	yes
CXN00016163	chr14:8717120-8717618	DL24	D	61.4726	103.148	0.746705	5e-05	0.000189926	yes
CXN00016164	chr14:8717649-8718415	DL24	D	127.661	220.54	0.788717	5e-05	0.000189926	yes
CXN00016169	chr10:4431360-4433042	DL24	D	13.0453	23.8731	0.871856	5e-05	0.000189926	yes
CXN00016174	chr10:4364920-4365169	DL24	D	0	32.4274	inf	5e-05	0.000189926	yes
CXN00016223	chr1:199595-202026	DL24	D	24.1364	40.027	0.729764	5e-05	0.000189926	yes
CXN00016227	chr1:213326-223822	DL24	D	12.8091	19.7694	0.626101	5e-05	0.000189926	yes
CXN00016240	chr1:282135-282975	DL24	D	39.1708	62.8037	0.681071	5e-05	0.000189926	yes
CXN00016264	chr2:8390668-8391004	DL24	D	14.9554	29.1986	0.965232	0.0133	0.0305148	yes
CXN00016295	chr1:14490522-14490813	DL24	D	4.71882	38.3549	3.02291	0.0172	0.038119	yes
CXN00016310	chr1:14414733-14421974	DL24	D	1.62348	3.69982	1.18836	5e-05	0.000189926	yes
CXN00016311	chr1:14411965-14413294	DL24	D	13.7608	70.0435	2.34769	5e-05	0.000189926	yes
CXN00016313	chr1:14404539-14405540	DL24	D	6.84821	20.5909	1.58821	5e-05	0.000189926	yes
CXN00016315	chr1:14390514-14391803	DL24	D	15.5898	37.6116	1.27057	5e-05	0.000189926	yes
CXN00016325	chr1:14346373-14359323	DL24	D	5.95096	11.3828	0.935659	5e-05	0.000189926	yes
CXN00016412	chr1:6072145-6076064	DL24	D	30.7596	65.4694	1.08978	5e-05	0.000189926	yes
CXN00016427	chr6:7093374-7097204	DL24	D	69.4191	163.947	1.23983	5e-05	0.000189926	yes
CXN00016428	chr6:7118853-7119551	DL24	D	23.9453	42.8106	0.838225	5e-05	0.000189926	yes
CXN00016455	chr14:1551457-1556644	DL24	D	0.78304	1.84053	1.23296	0.0003	0.00101092	yes
CXN00016459	chr14:1584114-1586609	DL24	D	4.45908	13.98	1.64855	5e-05	0.000189926	yes
CXN00016504	chr24:1125108-1127865	DL24	D	2.33563	3.6804	0.656054	5e-05	0.000189926	yes
CXN00016507	chr24:1151180-1153239	DL24	D	2.24144	4.75379	1.08465	5e-05	0.000189926	yes
CXN00016526	chr2:13225327-13226629	DL24	D	1.21086	74.7429	5.94784	5e-05	0.000189926	yes
CXN00016558	chr2:13376729-13377083	DL24	D	21.3043	33.8211	0.66678	0.022	0.0471622	yes
CXN00016595	chr18:6538415-6541547	DL24	D	0.311697	2.2185	2.83137	0.0001	0.000365094	yes
CXN00016603	chr18:6585311-6587527	DL24	D	24.2279	38.1882	0.65646	5e-05	0.000189926	yes
CXN00016631	chr4:1903549-1904047	DL24	D	80.3034	137.697	0.777968	5e-05	0.000189926	yes
CXN00016640	chr4:1847851-1854375	DL24	D	367.105	690.303	0.911038	5e-05	0.000189926	yes
CXN00016650	chr4:1777039-1781902	DL24	D	1.59657	3.2696	1.03414	5e-05	0.000189926	yes
CXN00016651	chr4:1772772-1774243	DL24	D	25.5657	50.5169	0.982554	5e-05	0.000189926	yes
CXN00016665	chr4:1636887-1638277	DL24	D	0.77487	3.54573	2.19406	0.00705	0.0174418	yes
CXN00016713	chr5:1665768-1668120	DL24	D	20.6355	41.2337	0.998696	5e-05	0.000189926	yes
CXN00016737	chr5:1839217-1844809	DL24	D	2.31929	5.00408	1.10942	5e-05	0.000189926	yes
CXN00016788	chr1:4728410-4730003	DL24	D	47.1614	75.9498	0.687439	5e-05	0.000189926	yes
CXN00016824	chr23:6211236-6212504	DL24	D	17.5007	26.6282	0.605544	5e-05	0.000189926	yes
CXN00016830	chr23:6172928-6177311	DL24	D	4.56133	8.56556	0.909094	5e-05	0.000189926	yes
CXN00016849	chr3:306772-311361	DL24	D	28.6886	62.9405	1.13351	5e-05	0.000189926	yes
CXN00016858	chr3:263086-270722	DL24	D	0.19936	1.19642	2.58528	0.01325	0.0304076	yes
CXN00016940	chr24:177550-179343	DL24	D	2.18204	3.63274	0.73538	0.006	0.015141	yes
CXN00016984	chr1:12749264-12752140	DL24	D	28.622	46.0794	0.686994	5e-05	0.000189926	yes
CXN00017005	chr1:12647530-12648555	DL24	D	176.044	845.434	2.26375	5e-05	0.000189926	yes
CXN00017053	chr6:8209495-8219623	DL24	D	1.93158	11.3293	2.5522	5e-05	0.000189926	yes
CXN00017061	chr2:5742111-5745052	DL24	D	5.24216	9.67467	0.884051	5e-05	0.000189926	yes
CXN00017080	chr21:158513-162562	DL24	D	2.22787	7.47456	1.74632	5e-05	0.000189926	yes
CXN00017097	chr12:9008746-9011265	DL24	D	1.07927	2.2594	1.06589	0.01255	0.0290145	yes
CXN00017109	chr12:8924825-8927667	DL24	D	30.8362	60.0842	0.962359	5e-05	0.000189926	yes
CXN00017112	chr12:8906631-8910658	DL24	D	34.558	83.5933	1.27437	5e-05	0.000189926	yes
CXN00017153	chr2:8069073-8070639	DL24	D	3.8253	9.7076	1.34354	5e-05	0.000189926	yes
CXN00017161	chr5:10104438-10108041	DL24	D	7.39404	12.29	0.733047	5e-05	0.000189926	yes
CXN00017176	chr5:10236934-10241116	DL24	D	8.48473	15.5545	0.874388	5e-05	0.000189926	yes
CXN00017179	chr5:10283267-10284776	DL24	D	4.1507	6.56573	0.661603	0.0001	0.000365094	yes
CXN00017181	chr5:10311989-10312424	DL24	D	0	2.2516	inf	5e-05	0.000189926	yes
CXN00017217	chr7:10730970-10750969	DL24	D	113.573	329.108	1.53494	5e-05	0.000189926	yes
CXN00017264	chr12:2563514-2566187	DL24	D	37.0504	86.6686	1.22602	5e-05	0.000189926	yes
CXN00017267	chr12:2584359-2587492	DL24	D	0.457248	2.54883	2.47879	0.00025	0.000854314	yes
CXN00017270	chr12:2619008-2620075	DL24	D	7.03338	137.234	4.28628	5e-05	0.000189926	yes
CXN00017271	chr12:2628025-2629722	DL24	D	21.8391	117.46	2.42719	5e-05	0.000189926	yes
CXN00017279	chr12:2690992-2703136	DL24	D	2.94581	64.3933	4.45017	5e-05	0.000189926	yes
CXN00017295	chr3:3422481-3425812	DL24	D	42.0541	94.2436	1.16415	5e-05	0.000189926	yes
CXN00017317	chr20:7558004-7558340	DL24	D	15.1327	255.232	4.07606	5e-05	0.000189926	yes
CXN00017319	chr20:7572520-7574931	DL24	D	5.49299	9.61605	0.807854	0.00025	0.000854314	yes
CXN00017323	chr20:7613832-7620452	DL24	D	13.5522	23.8917	0.817975	5e-05	0.000189926	yes
CXN00017338	chr23:7448402-7455099	DL24	D	2.12805	3.62853	0.769853	0.00055	0.00176335	yes
CXN00017346	chr23:7376566-7378072	DL24	D	0	5.9926	inf	5e-05	0.000189926	yes
CXN00017347	chr23:7373057-7373860	DL24	D	4.65732	8.07839	0.794569	0.00295	0.00802482	yes
CXN00017348	chr23:7368067-7368562	DL24	D	4.89044	9.46458	0.952575	0.0112	0.0262392	yes
CXN00017385	chr8:3100720-3104615	DL24	D	0.263239	3.03627	3.52786	0.0042	0.0110246	yes
CXN00017391	chr8:3152565-3153910	DL24	D	73.8404	135.486	0.875667	5e-05	0.000189926	yes
CXN00017396	chr8:3173581-3176192	DL24	D	3.12414	4.6958	0.587912	0.0038	0.0100926	yes
CXN00017452	chr6:3818394-3823111	DL24	D	5.38176	10.5827	0.975551	5e-05	0.000189926	yes
CXN00017453	chr6:3823711-3824326	DL24	D	45.9208	98.7012	1.10392	5e-05	0.000189926	yes
CXN00017459	chr6:3841995-3846063	DL24	D	45.0328	85.9143	0.931923	5e-05	0.000189926	yes
CXN00017464	chr6:3891201-3896903	DL24	D	9.35465	77.1924	3.0447	5e-05	0.000189926	yes
CXN00017474	chr6:3956171-3957236	DL24	D	0	2.03823	inf	5e-05	0.000189926	yes
CXN00017492	chr23:381197-390369	DL24	D	0.874115	3.01441	1.78598	5e-05	0.000189926	yes
CXN00017522	chr23:162849-165681	DL24	D	2.59874	17.824	2.77794	5e-05	0.000189926	yes
CXN00017523	chr23:161508-162827	DL24	D	3.14923	25.3477	3.00878	0.0001	0.000365094	yes
CXN00017529	chr16:3648903-3654932	DL24	D	28.7866	98.4554	1.77407	5e-05	0.000189926	yes
CXN00017531	chr16:3678116-3679161	DL24	D	29.8341	143.989	2.27092	5e-05	0.000189926	yes
CXN00017532	chr16:3712454-3715326	DL24	D	9.83278	58.9275	2.58327	5e-05	0.000189926	yes
CXN00017535	chr16:3767692-3774242	DL24	D	5.80468	11.3536	0.967865	5e-05	0.000189926	yes
CXN00017536	chr16:3777984-3779031	DL24	D	6.12828	50.1308	3.03214	5e-05	0.000189926	yes
CXN00017554	chr6:5601649-5606491	DL24	D	3.22977	10.1247	1.64838	5e-05	0.000189926	yes
CXN00017562	chr6:5493081-5494856	DL24	D	11.2063	21.9719	0.971352	5e-05	0.000189926	yes
CXN00017572	chr4:2534682-2537814	DL24	D	5.3805	8.25899	0.618224	0.0009	0.00275871	yes
CXN00017591	chr4:2667477-2670151	DL24	D	7.29654	15.3565	1.07356	5e-05	0.000189926	yes
CXN00017592	chr4:2671729-2675582	DL24	D	52.1495	88.1606	0.757479	5e-05	0.000189926	yes
CXN00017627	chr10:5030433-5034028	DL24	D	0.249956	1.28278	2.35952	0.00225	0.00630884	yes
CXN00017634	chr6:11221296-11225954	DL24	D	3.01597	34.1871	3.50276	5e-05	0.000189926	yes
CXN00017651	chr19:2117190-2117544	DL24	D	10.7035	22.7907	1.09036	0.01855	0.0407578	yes
CXN00017738	chr7:8774611-8777700	DL24	D	68.8222	110.401	0.681805	5e-05	0.000189926	yes
CXN00017740	chr7:8795322-8799587	DL24	D	3.76398	7.02718	0.900686	5e-05	0.000189926	yes
CXN00017747	chr7:8858751-8861024	DL24	D	59.3134	91.5188	0.625709	5e-05	0.000189926	yes
CXN00017766	chr12:10100369-10103055	DL24	D	2.83516	67.0883	4.56456	5e-05	0.000189926	yes
CXN00017767	chr12:10116417-10120510	DL24	D	73.0219	276.614	1.92147	5e-05	0.000189926	yes
CXN00017804	chr12:10361697-10363069	DL24	D	0.295671	2.38931	3.01453	0.00475	0.0123052	yes
CXN00017805	chr12:10366688-10368534	DL24	D	5.65163	10.9142	0.949461	0.00045	0.00147117	yes
CXN00017822	chr13:6233141-6240445	DL24	D	0.529548	1.57103	1.56888	0.0064	0.0160231	yes
CXN00017837	chr17:4600513-4610499	DL24	D	9.05509	49.5466	2.45198	5e-05	0.000189926	yes
CXN00017843	chr17:4574282-4574833	DL24	D	25.7882	50.7303	0.976136	0.0001	0.000365094	yes
CXN00017844	chr17:4568745-4571487	DL24	D	26.3735	50.6027	0.940128	5e-05	0.000189926	yes
CXN00017866	chr17:4373099-4374680	DL24	D	11.6456	23.0895	0.987445	5e-05	0.000189926	yes
CXN00017880	chr2:12062382-12063178	DL24	D	239.764	450.266	0.909161	5e-05	0.000189926	yes
CXN00017899	chr2:12147624-12152741	DL24	D	40.8179	82.8045	1.02051	5e-05	0.000189926	yes
CXN00017907	chr2:12184096-12186585	DL24	D	1.88962	3.15502	0.739555	0.0004	0.00131682	yes
CXN00017958	chr13:8830741-8833842	DL24	D	30.3937	46.7819	0.622177	5e-05	0.000189926	yes
CXN00017993	chr7:1923378-1929405	DL24	D	3.50125	10.2536	1.55018	5e-05	0.000189926	yes
CXN00017998	chr7:1892049-1897432	DL24	D	0.318297	3.50332	3.46028	5e-05	0.000189926	yes
CXN00018000	chr7:1880118-1885285	DL24	D	0.732255	2.40686	1.71673	0.0001	0.000365094	yes
CXN00018061	chr1:2310907-2313302	DL24	D	4.12718	6.21379	0.590318	5e-05	0.000189926	yes
CXN00018067	chr9:3192283-3196277	DL24	D	37.1176	57.5552	0.632844	5e-05	0.000189926	yes
CXN00018094	chr3:905366-906801	DL24	D	14.0889	27.4174	0.960527	5e-05	0.000189926	yes
CXN00018095	chr3:902623-904837	DL24	D	6.5145	13.1718	1.01572	5e-05	0.000189926	yes
CXN00018104	chr3:836102-842781	DL24	D	403.229	910.427	1.17495	5e-05	0.000189926	yes
CXN00018115	chr3:786693-789945	DL24	D	6.6518	13.5893	1.03065	5e-05	0.000189926	yes
CXN00018131	chr3:707217-710627	DL24	D	1.56699	2.94611	0.910814	0.00085	0.00262028	yes
CXN00018183	chr8:9623694-9626947	DL24	D	155.94	261.068	0.743436	5e-05	0.000189926	yes
CXN00018201	chr7:12663654-12672907	DL24	D	43.8145	78.1958	0.835684	5e-05	0.000189926	yes
CXN00018210	chr7:12716850-12718637	DL24	D	59.8462	116.23	0.957651	5e-05	0.000189926	yes
CXN00018213	chr7:12727664-12730255	DL24	D	4.92103	8.77943	0.835165	5e-05	0.000189926	yes
CXN00018225	chr7:12792550-12795537	DL24	D	4.72725	9.12087	0.948172	0.0011	0.00331385	yes
CXN00018232	chr7:12812606-12814995	DL24	D	9.78205	16.4281	0.747956	5e-05	0.000189926	yes
CXN00018244	chr7:12878537-12880499	DL24	D	0.709855	2.03148	1.51694	0.01075	0.0253073	yes
CXN00018260	chr4:4656424-4659356	DL24	D	1.96226	5.59991	1.51288	5e-05	0.000189926	yes
CXN00018271	chr12:7114748-7125709	DL24	D	1.63948	2.75192	0.747197	0.00185	0.00528789	yes
CXN00018272	chr12:7107241-7107638	DL24	D	47.1121	89.9014	0.932247	0.0005	0.00161854	yes
CXN00018316	chr1:1897900-1904119	DL24	D	53.8197	118.377	1.13718	5e-05	0.000189926	yes
CXN00018351	chr21:6898616-6902799	DL24	D	131.084	202.278	0.625841	5e-05	0.000189926	yes
CXN00018353	chr21:6886491-6890763	DL24	D	54.5702	124.607	1.1912	5e-05	0.000189926	yes
CXN00018354	chr21:6884422-6886376	DL24	D	1.60677	6.57143	2.03204	5e-05	0.000189926	yes
CXN00018360	chr3:4282148-4283839	DL24	D	7.93251	12.2632	0.628482	0.0002	0.000697425	yes
CXN00018372	chr13:3573116-3576335	DL24	D	0.583009	3.13281	2.42587	0.002	0.00567437	yes
CXN00018376	chr9:9396799-9397135	DL24	D	76.3166	134.211	0.814439	5e-05	0.000189926	yes
CXN00018384	chr9:9271914-9274758	DL24	D	4.45836	13.3655	1.58392	5e-05	0.000189926	yes
CXN00018386	chr9:9247873-9250678	DL24	D	35.4793	74.2471	1.06536	5e-05	0.000189926	yes
CXN00018387	chr9:9240294-9241463	DL24	D	3.37659	13.3721	1.98558	0.00145	0.00425347	yes
CXN00018390	chr9:9223433-9229614	DL24	D	29.2041	45.6987	0.645981	5e-05	0.000189926	yes
CXN00018397	chr23:1117532-1118129	DL24	D	4.79478	22.1661	2.20882	5e-05	0.000189926	yes
CXN00018429	chr1:13757419-13758519	DL24	D	25.7003	56.6113	1.13931	5e-05	0.000189926	yes
CXN00018434	chr1:13787042-13794315	DL24	D	29.606	57.6622	0.961738	5e-05	0.000189926	yes
CXN00018443	chr1:13846316-13847467	DL24	D	17.6333	28.3358	0.684322	5e-05	0.000189926	yes
CXN00018448	chr1:13871499-13873183	DL24	D	2.70002	14.8041	2.45496	5e-05	0.000189926	yes
CXN00018461	chr1:13960160-13961971	DL24	D	23.5164	44.9426	0.934415	5e-05	0.000189926	yes
CXN00018462	chr1:13970065-13971300	DL24	D	23.5706	93.6001	1.98952	5e-05	0.000189926	yes
CXN00018498	chr5:1392113-1395710	DL24	D	2.02573	3.25791	0.685507	0.0023	0.00643043	yes
CXN00018504	chr2:3235470-3236355	DL24	D	0.268226	5.42443	4.33795	0.013	0.0299084	yes
CXN00018523	chr2:3410247-3415037	DL24	D	0	15.5566	inf	5e-05	0.000189926	yes
CXN00018609	chr17:9279444-9280059	DL24	D	11.8706	69.7131	2.55404	5e-05	0.000189926	yes
CXN00018615	chr3:13200857-13203047	DL24	D	1.57678	2.67608	0.763143	0.0026	0.00717122	yes
CXN00018626	chr3:13242757-13243315	DL24	D	27.2418	54.3464	0.996363	5e-05	0.000189926	yes
CXN00018677	chr3:2564876-2575791	DL24	D	1.12152	1.85552	0.726363	0.0166	0.0369538	yes
CXN00018698	chr10:4815975-4820122	DL24	D	2.9592	53.722	4.18223	5e-05	0.000189926	yes
CXN00018702	chr2:10742641-10743466	DL24	D	32.4136	64.4204	0.990919	5e-05	0.000189926	yes
CXN00018723	chr2:10882566-10895272	DL24	D	284.322	492.302	0.792016	5e-05	0.000189926	yes
CXN00018725	chr2:10904918-10907233	DL24	D	24.0001	57.95	1.27177	5e-05	0.000189926	yes
CXN00018729	chr2:10933490-10934009	DL24	D	27.6942	54.1859	0.968332	5e-05	0.000189926	yes
CXN00018848	chr23:5350048-5351116	DL24	D	0.870442	1.83275	1.07419	0.0226	0.0482799	yes
CXN00018854	chr23:5255972-5256638	DL24	D	0.985344	4.03788	2.0349	0.01155	0.0269803	yes
CXN00018875	chr15:5637791-5640807	DL24	D	26.8851	49.7126	0.886806	5e-05	0.000189926	yes
CXN00018893	chr18:6121508-6123671	DL24	D	0	1.38317	inf	5e-05	0.000189926	yes
CXN00018960	chr10:2761561-2762137	DL24	D	10.7222	16.6528	0.635163	0.0024	0.00668061	yes
CXN00018969	chr10:2714315-2717325	DL24	D	2.69958	6.61432	1.29286	5e-05	0.000189926	yes
CXN00018978	chr10:2678602-2680467	DL24	D	15.1936	23.369	0.621134	5e-05	0.000189926	yes
CXN00018982	chr10:2653738-2661185	DL24	D	11.1206	20.6362	0.89194	0.00125	0.00372673	yes
CXN00018997	chr10:2591572-2593321	DL24	D	3.57492	6.87145	0.942704	5e-05	0.000189926	yes
CXN00019005	chr7:7228314-7230620	DL24	D	19.5174	34.5159	0.822503	5e-05	0.000189926	yes
CXN00019132	chr18:6468506-6469190	DL24	D	15.5484	27.223	0.808055	5e-05	0.000189926	yes
CXN00019133	chr18:6461645-6468193	DL24	D	11.7169	18.7609	0.67914	5e-05	0.000189926	yes
CXN00019182	chr20:1533924-1537265	DL24	D	97.9689	150.157	0.61608	5e-05	0.000189926	yes
CXN00019186	chr20:1473291-1473897	DL24	D	3.70175	18.8579	2.34889	5e-05	0.000189926	yes
CXN00019199	chr12:6738352-6747603	DL24	D	1.4834	2.44955	0.723612	0.0011	0.00331385	yes
CXN00019215	chr22:1173829-1176529	DL24	D	0.985101	2.33209	1.24328	5e-05	0.000189926	yes
CXN00019259	chr12:9790580-9793044	DL24	D	3.3323	71.5443	4.42425	5e-05	0.000189926	yes
CXN00019261	chr12:9785647-9786139	DL24	D	20.3684	30.9801	0.605011	0.00095	0.00289559	yes
CXN00019262	chr12:9777738-9780553	DL24	D	136.549	263.14	0.946407	5e-05	0.000189926	yes
CXN00019264	chr12:9765941-9767540	DL24	D	6.58638	13.2053	1.00356	5e-05	0.000189926	yes
CXN00019275	chr12:9658311-9659214	DL24	D	25.7135	40.6637	0.661217	5e-05	0.000189926	yes
CXN00019282	chr17:4754752-4759699	DL24	D	31.0033	124.129	2.00135	5e-05	0.000189926	yes
CXN00019301	chr15:4264349-4265297	DL24	D	63.7854	96.357	0.595164	5e-05	0.000189926	yes
CXN00019330	chr19:1842038-1844637	DL24	D	12.5479	29.3929	1.22802	5e-05	0.000189926	yes
CXN00019335	chr19:1813972-1814506	DL24	D	12.1911	20.446	0.745996	0.0005	0.00161854	yes
CXN00019336	chr19:1813574-1813940	DL24	D	26.8683	40.9878	0.609291	0.00895	0.021535	yes
CXN00019338	chr19:1797058-1798844	DL24	D	4.36782	10.8568	1.31361	5e-05	0.000189926	yes
CXN00019341	chr19:1769807-1772067	DL24	D	3.77909	7.81275	1.04779	5e-05	0.000189926	yes
CXN00019374	chr1:14257533-14266159	DL24	D	42.6801	74.6058	0.805724	5e-05	0.000189926	yes
CXN00019395	chr2:9112113-9112962	DL24	D	11.5365	111.044	3.26685	5e-05	0.000189926	yes
CXN00019421	chr9:1151131-1156350	DL24	D	16.8728	27.6918	0.714759	5e-05	0.000189926	yes
CXN00019474	chr13:1405296-1406801	DL24	D	15.6929	25.1744	0.681847	0.0003	0.00101092	yes
CXN00019506	chr13:1581737-1594203	DL24	D	33.0038	67.8693	1.04013	5e-05	0.000189926	yes
CXN00019516	chr20:5434352-5441606	DL24	D	128.71	209.439	0.702401	5e-05	0.000189926	yes
CXN00019541	chr19:9021074-9022007	DL24	D	0.575667	2.10544	1.87082	0.0182	0.0400748	yes
CXN00019561	chr7:715214-719909	DL24	D	2.94681	10.2884	1.8038	5e-05	0.000189926	yes
CXN00019572	chr7:782697-789129	DL24	D	0.32273	1.18993	1.88248	0.00565	0.0143601	yes
CXN00019576	chr7:798333-799915	DL24	D	0.931107	3.08408	1.72782	0.00175	0.00503566	yes
CXN00019577	chr7:822949-824611	DL24	D	10.6192	42.2863	1.99352	5e-05	0.000189926	yes
CXN00019579	chr7:832110-834695	DL24	D	1.01	3.40256	1.75226	0.02085	0.0450218	yes
CXN00019587	chr1:13108057-13109919	DL24	D	2.8179	5.19957	0.883773	0.0092	0.0220846	yes
CXN00019591	chr1:13088756-13089829	DL24	D	20.7172	39.7332	0.939515	5e-05	0.000189926	yes
CXN00019592	chr1:13081754-13086377	DL24	D	1.06543	2.38931	1.16516	5e-05	0.000189926	yes
CXN00019627	chr5:5033625-5039478	DL24	D	94.6428	156.197	0.722804	5e-05	0.000189926	yes
CXN00019637	chr5:5130424-5132414	DL24	D	7.2338	18.267	1.33642	0.01065	0.0250943	yes
CXN00019689	chr22:4222975-4223614	DL24	D	4.21228	11.3962	1.43588	5e-05	0.000189926	yes
CXN00019690	chr22:4223667-4224372	DL24	D	2.74666	6.82824	1.31383	0.0007	0.00219573	yes
CXN00019711	chr9:1408176-1409115	DL24	D	21.339	61.6976	1.53172	5e-05	0.000189926	yes
CXN00019738	chr1:11205654-11207151	DL24	D	9.42631	19.0262	1.01323	0.00015	0.000534297	yes
CXN00019756	chr1:11085515-11088625	DL24	D	3.85399	6.17274	0.679558	0.00415	0.0109043	yes
CXN00019765	chr1:11024046-11025756	DL24	D	89.6697	140.139	0.644166	5e-05	0.000189926	yes
CXN00019822	chr23:2527229-2533788	DL24	D	7.89358	12.1932	0.62732	5e-05	0.000189926	yes
CXN00019866	chr13:9413807-9418857	DL24	D	3.4742	6.33687	0.867089	5e-05	0.000189926	yes
CXN00019868	chr13:9425644-9425908	DL24	D	170.569	288.325	0.757337	0.00145	0.00425347	yes
CXN00019869	chr13:9426819-9428517	DL24	D	66.7003	128.353	0.944346	5e-05	0.000189926	yes
CXN00019877	chr13:9465475-9467059	DL24	D	38.8232	58.2843	0.586189	5e-05	0.000189926	yes
CXN00019891	chr13:9525815-9537775	DL24	D	13.1762	26.9231	1.03091	0.0001	0.000365094	yes
CXN00019969	chr15:1858205-1863149	DL24	D	65.0037	120.175	0.886544	5e-05	0.000189926	yes
CXN00019988	chr7:2393475-2398653	DL24	D	67.7015	166.198	1.29564	5e-05	0.000189926	yes
CXN00020000	chr1:1650501-1661861	DL24	D	70.9552	122.596	0.788928	5e-05	0.000189926	yes
CXN00020045	chr23:2119690-2125532	DL24	D	720.363	1147.38	0.671547	0.0004	0.00131682	yes
CXN00020057	chr23:2010078-2017098	DL24	D	24.388	50.1027	1.03872	5e-05	0.000189926	yes
CXN00020060	chr23:1977814-1978870	DL24	D	10.6444	22.8481	1.10198	5e-05	0.000189926	yes
CXN00020071	chr19:9254136-9256864	DL24	D	1.43881	6.08396	2.08013	5e-05	0.000189926	yes
CXN00020089	chr19:9133344-9136916	DL24	D	7.52968	16.603	1.14078	5e-05	0.000189926	yes
CXN00020098	chr2:13168502-13168883	DL24	D	24.812	42.3602	0.771673	0.00095	0.00289559	yes
CXN00020110	chr2:13134987-13136568	DL24	D	0.553262	1.39262	1.33177	0.01065	0.0250943	yes
CXN00020136	chr2:12997142-12999079	DL24	D	5.07289	8.1299	0.680429	5e-05	0.000189926	yes
CXN00020187	chr14:5282267-5284375	DL24	D	7.86614	50.5527	2.68406	5e-05	0.000189926	yes
CXN00020204	chr5:822507-824870	DL24	D	0.820975	3.36159	2.03373	0.0007	0.00219573	yes
CXN00020208	chr5:846848-850209	DL24	D	0.901547	1.41396	0.649269	0.0199	0.043234	yes
CXN00020209	chr5:851580-854674	DL24	D	2.6593	4.297	0.692285	0.0021	0.00593159	yes
CXN00020214	chr5:889046-889898	DL24	D	2.8771	5.71665	0.990552	0.00115	0.00345431	yes
CXN00020228	tig00001122:34855-35983	DL24	D	0	2.44874	inf	5e-05	0.000189926	yes
CXN00020230	tig00001122:40757-42434	DL24	D	0	2.5884	inf	5e-05	0.000189926	yes
CXN00020236	tig00001122:83789-100466	DL24	D	12.709	19.3912	0.609551	5e-05	0.000189926	yes
CXN00020254	chr3:1896064-1897994	DL24	D	0.586209	5.00556	3.09404	5e-05	0.000189926	yes
CXN00020280	chr7:7659807-7661157	DL24	D	555.309	978.452	0.817209	5e-05	0.000189926	yes
CXN00020290	chr23:1747147-1749572	DL24	D	2.16468	3.25731	0.589524	0.0103	0.0243569	yes
CXN00020297	chr23:1787297-1789311	DL24	D	10.3746	23.6682	1.18989	5e-05	0.000189926	yes
CXN00020313	chr4:8024315-8025629	DL24	D	2.41385	3.99438	0.726635	0.00345	0.00924972	yes
CXN00020337	chr5:12567112-12570338	DL24	D	6.70858	15.9216	1.24691	0.00075	0.00233467	yes
CXN00020349	chr5:12643058-12644413	DL24	D	0.485171	5.21009	3.42474	0.01665	0.0370472	yes
CXN00020402	chr21:6434456-6437055	DL24	D	3.73181	6.02568	0.69125	0.0007	0.00219573	yes
CXN00020442	chr1:504615-510413	DL24	D	6.09963	9.44362	0.630618	5e-05	0.000189926	yes
CXN00020472	chr2:7167387-7171426	DL24	D	2.63682	4.42451	0.746718	0.0001	0.000365094	yes
CXN00020484	chr17:2398911-2399499	DL24	D	0.893554	8.77943	3.2965	0.00745	0.0182986	yes
CXN00020500	chr17:2287984-2289583	DL24	D	0.46704	1.11107	1.25033	0.02335	0.049669	yes
CXN00020509	chr19:3248769-3252876	DL24	D	18.802	31.8996	0.762652	5e-05	0.000189926	yes
CXN00020535	chr16:7310200-7313085	DL24	D	5.60164	10.9452	0.966376	5e-05	0.000189926	yes
CXN00020571	chr14:10049957-10052152	DL24	D	3.23116	10.5345	1.705	5e-05	0.000189926	yes
CXN00020582	chr10:6739694-6745672	DL24	D	29.0675	45.4562	0.645073	5e-05	0.000189926	yes
CXN00020591	chr15:7809448-7811019	DL24	D	0.498015	4.63783	3.21919	0.0009	0.00275871	yes
CXN00020595	chr15:7832358-7836333	DL24	D	8.34914	22.9431	1.45836	5e-05	0.000189926	yes
CXN00020597	chr15:7842825-7843512	DL24	D	6.40822	16.4346	1.35874	5e-05	0.000189926	yes
CXN00020601	chr15:7857218-7861464	DL24	D	16.6697	31.2219	0.905331	5e-05	0.000189926	yes
CXN00020602	chr15:7862431-7864903	DL24	D	13.5303	26.9197	0.992473	5e-05	0.000189926	yes
CXN00020603	chr15:7865361-7868684	DL24	D	9.62302	14.785	0.619571	5e-05	0.000189926	yes
CXN00020606	chr15:7894608-7898818	DL24	D	4.59117	8.99245	0.969852	5e-05	0.000189926	yes
CXN00020607	chr15:7899133-7899872	DL24	D	7.24887	11.0232	0.604714	0.0113	0.0264567	yes
CXN00020609	chr15:7901545-7901941	DL24	D	19.887	171.668	3.10973	5e-05	0.000189926	yes
CXN00020644	chr2:6550798-6556068	DL24	D	72.8867	111.93	0.618864	5e-05	0.000189926	yes
CXN00020713	chr15:6701740-6706367	DL24	D	0.320047	1.3042	2.02681	0.00385	0.0102107	yes
CXN00020714	chr15:6699932-6701675	DL24	D	0.590024	1.44393	1.29115	0.0075	0.0184018	yes
CXN00020762	chr13:9304573-9308284	DL24	D	20.7351	31.4601	0.601448	5e-05	0.000189926	yes
CXN00020785	chr13:9196124-9196685	DL24	D	8.89487	21.5722	1.27813	5e-05	0.000189926	yes
CXN00020786	chr13:9195696-9196077	DL24	D	16.5073	31.6236	0.937899	0.0018	0.00516099	yes
CXN00020788	chr3:4405088-4405778	DL24	D	46.6998	83.6621	0.841158	5e-05	0.000189926	yes
CXN00020789	chr3:4406071-4406905	DL24	D	23.3785	36.6066	0.64692	0.00205	0.00580639	yes
CXN00020811	chr21:6240022-6245757	DL24	D	21.3156	35.0153	0.716075	5e-05	0.000189926	yes
CXN00020823	chr21:6369226-6371784	DL24	D	16.6315	26.9042	0.693907	5e-05	0.000189926	yes
CXN00020824	chr21:6372093-6374243	DL24	D	19.0532	29.3585	0.62375	5e-05	0.000189926	yes
CXN00020826	chr5:11761327-11767766	DL24	D	21.118	57.2105	1.43781	5e-05	0.000189926	yes
CXN00020947	chr13:7473483-7475466	DL24	D	9.05244	14.2785	0.657465	5e-05	0.000189926	yes
CXN00020953	chr13:7520498-7522344	DL24	D	4.09521	11.0152	1.42748	5e-05	0.000189926	yes
CXN00021018	chr4:12092672-12093251	DL24	D	2.62998	7.48945	1.50981	0.0019	0.00541903	yes
CXN00021054	chr5:1493038-1493356	DL24	D	35.6982	68.4522	0.939245	0.0023	0.00643043	yes
CXN00021055	chr5:1493890-1494340	DL24	D	57.4771	99.4479	0.790955	5e-05	0.000189926	yes
CXN00021056	chr5:1496176-1501547	DL24	D	11.2551	20.117	0.837834	5e-05	0.000189926	yes
CXN00021068	chr5:1604735-1607116	DL24	D	22.0408	39.6642	0.847663	5e-05	0.000189926	yes
CXN00021090	chr5:7339570-7341468	DL24	D	13.3655	20.6462	0.627366	0.002	0.00567437	yes
CXN00021127	chr17:1657894-1659126	DL24	D	0.547151	4.43817	3.01995	0.0002	0.000697425	yes
CXN00021130	chr17:1642842-1645045	DL24	D	2.07039	5.54257	1.42065	5e-05	0.000189926	yes
CXN00021147	chr17:1565632-1566907	DL24	D	5.14428	15.2303	1.5659	5e-05	0.000189926	yes
CXN00021155	chr14:1210976-1216613	DL24	D	1.74272	3.03665	0.801138	5e-05	0.000189926	yes
CXN00021180	chr4:1447197-1450601	DL24	D	49.2804	135.906	1.46352	5e-05	0.000189926	yes
CXN00021193	chr4:1531464-1533423	DL24	D	1.95737	3.21827	0.717373	0.0191	0.0417422	yes
CXN00021199	chr4:1587671-1587935	DL24	D	227.485	346.22	0.605918	0.00215	0.00606074	yes
CXN00021204	chr4:1607870-1611534	DL24	D	9.58561	14.6439	0.611361	5e-05	0.000189926	yes
CXN00021227	chr19:944442-947477	DL24	D	8.59554	15.0293	0.806119	5e-05	0.000189926	yes
CXN00021284	chr11:884868-889725	DL24	D	20.8685	34.3675	0.719715	5e-05	0.000189926	yes
CXN00021298	chr2:1398728-1402414	DL24	D	1.33138	5.80401	2.12413	5e-05	0.000189926	yes
CXN00021325	chr2:1265254-1275100	DL24	D	1.07639	1.70882	0.666801	0.007	0.017332	yes
CXN00021336	chr1:12569529-12571565	DL24	D	2.46648	9.05675	1.87654	5e-05	0.000189926	yes
CXN00021344	chr1:12540302-12542959	DL24	D	2.96727	4.88361	0.718812	0.00235	0.00655629	yes
CXN00021351	chr1:12512079-12516456	DL24	D	2.29137	5.18878	1.17918	5e-05	0.000189926	yes
CXN00021357	chr1:12474795-12478358	DL24	D	2.47316	14.0318	2.50427	5e-05	0.000189926	yes
CXN00021389	chr20:3593123-3595191	DL24	D	3.31174	7.85956	1.24686	5e-05	0.000189926	yes
CXN00021430	chr14:7873900-7874698	DL24	D	2.68275	9.23542	1.78347	0.00025	0.000854314	yes
CXN00021448	chr22:3871705-3880120	DL24	D	1.30451	3.66115	1.48879	5e-05	0.000189926	yes
CXN00021461	chr20:5295069-5299268	DL24	D	22.2176	84.0212	1.91905	5e-05	0.000189926	yes
CXN00021475	chr20:5189613-5191380	DL24	D	2.8951	24.3362	3.07142	5e-05	0.000189926	yes
CXN00021476	chr20:5188201-5188672	DL24	D	16.7152	29.9174	0.839825	5e-05	0.000189926	yes
CXN00021478	chr20:5181895-5183203	DL24	D	17.4704	33.9947	0.9604	5e-05	0.000189926	yes
CXN00021479	chr20:5179419-5181243	DL24	D	2.85351	6.07392	1.08989	5e-05	0.000189926	yes
CXN00021494	chr19:1653922-1656926	DL24	D	6.67608	13.3806	1.00307	5e-05	0.000189926	yes
CXN00021504	chr19:1605115-1605400	DL24	D	123.984	252.66	1.02705	5e-05	0.000189926	yes
CXN00021508	chr24:4662586-4663960	DL24	D	192.679	374.565	0.959016	5e-05	0.000189926	yes
CXN00021509	chr24:4660382-4661565	DL24	D	184.234	606.57	1.71913	0.00025	0.000854314	yes
CXN00021514	tig00001381:41042-41579	DL24	D	3.90513	7.28336	0.899234	0.0115	0.0268771	yes
CXN00021531	tig00001381:155335-158459	DL24	D	426.43	859.45	1.01111	5e-05	0.000189926	yes
CXN00021533	chr22:1500941-1504981	DL24	D	1.94917	4.48546	1.2024	5e-05	0.000189926	yes
CXN00021601	chr16:9643392-9647213	DL24	D	14.1351	24.5944	0.799043	5e-05	0.000189926	yes
CXN00021610	chr16:9585306-9589292	DL24	D	81.1739	135.968	0.744182	5e-05	0.000189926	yes
CXN00021614	chr16:9559834-9561945	DL24	D	0.102416	5.10102	5.63828	0.01625	0.0362711	yes
CXN00021616	chr16:9549904-9550507	DL24	D	21.0641	42.3894	1.00892	5e-05	0.000189926	yes
CXN00021617	chr16:9544724-9545306	DL24	D	28.2345	159.4	2.49712	5e-05	0.000189926	yes
CXN00021626	chr16:9513973-9517646	DL24	D	37.3583	82.2396	1.13841	5e-05	0.000189926	yes
CXN00021655	chr18:8157738-8162835	DL24	D	27.0545	45.7295	0.757255	5e-05	0.000189926	yes
CXN00021656	chr18:8157738-8162835	DL24	D	40.2854	65.7982	0.707789	5e-05	0.000189926	yes
CXN00021657	chr18:8155374-8156418	DL24	D	176.771	419.828	1.24792	5e-05	0.000189926	yes
CXN00021678	chr18:8065452-8065926	DL24	D	48.6833	76.6779	0.655385	5e-05	0.000189926	yes
CXN00021680	chr18:8062497-8063031	DL24	D	105.407	185.651	0.816619	5e-05	0.000189926	yes
CXN00021798	chr3:1442442-1443864	DL24	D	18.8366	28.6104	0.603	5e-05	0.000189926	yes
CXN00021801	chr3:1458953-1460245	DL24	D	12.8349	19.4265	0.597947	5e-05	0.000189926	yes
CXN00021803	chr3:1482207-1482986	DL24	D	23.8466	38.0985	0.675951	5e-05	0.000189926	yes
CXN00021806	chr3:1492153-1495427	DL24	D	3.80001	15.0434	1.98506	5e-05	0.000189926	yes
CXN00021829	tig00005588:80249-80852	DL24	D	2.00459	5.10064	1.34737	0.01295	0.029812	yes
CXN00021836	tig00005588:126761-129211	DL24	D	1.52629	2.86969	0.91087	0.0005	0.00161854	yes
CXN00021838	tig00005588:140376-142571	DL24	D	0.11665	3.48774	4.90203	0.013	0.0299084	yes
CXN00021844	chr20:4060946-4062721	DL24	D	5.3521	13.1394	1.29573	5e-05	0.000189926	yes
CXN00021858	chr20:8332478-8333946	DL24	D	1.10354	6.2822	2.50914	5e-05	0.000189926	yes
CXN00021868	chr20:8370874-8374087	DL24	D	3.38795	5.59756	0.724386	0.0002	0.000697425	yes
CXN00021885	chr13:1100150-1103485	DL24	D	13.4175	28.0473	1.06375	5e-05	0.000189926	yes
CXN00021890	chr13:1143130-1143586	DL24	D	167.084	345.386	1.04764	5e-05	0.000189926	yes
CXN00021905	chr13:1216313-1220265	DL24	D	25.3682	79.4891	1.64774	5e-05	0.000189926	yes
CXN00021913	tig00005625:45951-49332	DL24	D	79.888	135.677	0.764129	5e-05	0.000189926	yes
CXN00022028	tig00001396:54804-57160	DL24	D	27.5507	45.1422	0.712389	5e-05	0.000189926	yes
CXN00022033	tig00001396:81626-86052	DL24	D	54.8838	83.1734	0.599742	5e-05	0.000189926	yes
CXN00022088	chr19:2573283-2576071	DL24	D	1.39866	14.3356	3.35749	5e-05	0.000189926	yes
CXN00022093	chr22:3039988-3040423	DL24	D	53.9327	96.1184	0.833652	5e-05	0.000189926	yes
CXN00022123	chr12:9057847-9063059	DL24	D	4.56052	8.38747	0.879037	5e-05	0.000189926	yes
CXN00022183	chr15:5862235-5863393	DL24	D	2.22347	4.02872	0.85751	0.0021	0.00593159	yes
CXN00022219	chr12:9975936-9976461	DL24	D	12.3771	19.4879	0.654911	0.003	0.00814519	yes
CXN00022245	chr2:10700329-10702255	DL24	D	3.61345	7.44684	1.04325	5e-05	0.000189926	yes
CXN00022249	chr2:10665126-10669305	DL24	D	0.555094	14.0751	4.66427	5e-05	0.000189926	yes
CXN00022250	chr2:10641027-10645720	DL24	D	11.2925	18.8934	0.742511	5e-05	0.000189926	yes
CXN00022269	chr8:10965962-10966829	DL24	D	45.1844	68.6645	0.603739	5e-05	0.000189926	yes
CXN00022316	chr20:7275851-7277551	DL24	D	111.103	186.943	0.750694	5e-05	0.000189926	yes
CXN00022320	chr11:3107125-3109461	DL24	D	2.68453	10.869	2.01748	5e-05	0.000189926	yes
CXN00022322	chr11:3166510-3181040	DL24	D	20.3524	32.1742	0.660708	0.0083	0.0201181	yes
CXN00022345	chr9:9542887-9544488	DL24	D	130.102	214.512	0.721417	5e-05	0.000189926	yes
CXN00022363	chr15:894634-902533	DL24	D	5.21149	8.12834	0.641265	5e-05	0.000189926	yes
CXN00022371	chr15:800533-802157	DL24	D	2.26767	7.4665	1.71922	5e-05	0.000189926	yes
CXN00022374	chr13:8567037-8575084	DL24	D	1.23356	2.75924	1.16145	5e-05	0.000189926	yes
CXN00022376	chr13:8586087-8592692	DL24	D	0.318279	1.33208	2.06532	5e-05	0.000189926	yes
CXN00022381	chr13:8621224-8621533	DL24	D	16.5048	54.0825	1.71228	0.00275	0.00752857	yes
CXN00022400	chr13:1948981-1974768	DL24	D	9.33929	14.6409	0.648621	5e-05	0.000189926	yes
CXN00022408	chr13:1895262-1909229	DL24	D	0.938158	3.92401	2.06443	0.0164	0.036566	yes
CXN00022410	chr13:1877021-1882351	DL24	D	4.66552	14.6606	1.65184	5e-05	0.000189926	yes
CXN00022429	tig00001395:58644-61409	DL24	D	97.0509	157.855	0.701782	5e-05	0.000189926	yes
CXN00022471	chr21:8152893-8155120	DL24	D	6.82991	10.2893	0.591201	0.02145	0.0461174	yes
CXN00022484	chr19:9306935-9309692	DL24	D	0.660723	2.1478	1.70074	5e-05	0.000189926	yes
CXN00022567	chr7:2202279-2205984	DL24	D	1.46012	6.71205	2.20066	5e-05	0.000189926	yes
CXN00022576	chr13:6355831-6367741	DL24	D	0.492872	1.42088	1.5275	5e-05	0.000189926	yes
CXN00022630	chr5:750663-752332	DL24	D	19.6315	34.5485	0.815456	5e-05	0.000189926	yes
CXN00022642	chr5:688167-688899	DL24	D	7.96354	17.6115	1.14504	5e-05	0.000189926	yes
CXN00022651	chr6:7471300-7471708	DL24	D	5.02646	13.9585	1.47353	0.0083	0.0201181	yes
CXN00022660	chr21:7156708-7157199	DL24	D	131.917	198.051	0.586238	5e-05	0.000189926	yes
CXN00022662	chr21:7173888-7186111	DL24	D	5.96117	11.9245	1.00026	5e-05	0.000189926	yes
CXN00022673	chr21:7263712-7268203	DL24	D	6.44701	11.1954	0.796202	5e-05	0.000189926	yes
CXN00022685	tig00005375:33124-34254	DL24	D	8.93279	15.6878	0.812458	5e-05	0.000189926	yes
CXN00022686	tig00005375:41137-54164	DL24	D	1.63309	3.98455	1.28681	0.0013	0.00386392	yes
CXN00022690	tig00005375:99671-105363	DL24	D	59.329	90.3821	0.6073	5e-05	0.000189926	yes
CXN00022720	chr13:5829620-5831731	DL24	D	21.5076	35.2613	0.713241	5e-05	0.000189926	yes
CXN00022733	tig00000731:87930-89096	DL24	D	22.8942	49.259	1.1054	5e-05	0.000189926	yes
CXN00022776	chr19:3423616-3424261	DL24	D	1.39997	13.1343	3.22987	0.0001	0.000365094	yes
CXN00022806	tig00001588:65689-71416	DL24	D	1.05162	3.16261	1.58851	5e-05	0.000189926	yes
CXN00022809	tig00001588:95433-98323	DL24	D	10.2199	24.8283	1.28061	5e-05	0.000189926	yes
CXN00022810	tig00001588:98350-103593	DL24	D	5.09737	9.60445	0.913951	5e-05	0.000189926	yes
CXN00022814	tig00001588:122094-124260	DL24	D	3.07086	5.14817	0.745417	0.0228	0.0486507	yes
CXN00022854	chr5:1160174-1163527	DL24	D	49.4699	156.683	1.66323	5e-05	0.000189926	yes
CXN00022867	chr2:3787957-3791114	DL24	D	0.412539	11.0605	4.74474	5e-05	0.000189926	yes
CXN00022883	chr22:6206207-6211503	DL24	D	1.72122	4.11281	1.25669	5e-05	0.000189926	yes
CXN00022900	tig00005798:105219-107865	DL24	D	219.015	328.546	0.585069	5e-05	0.000189926	yes
CXN00022915	chr23:5403856-5406162	DL24	D	19.108	40.5435	1.08529	5e-05	0.000189926	yes
CXN00022931	chr21:6653467-6654369	DL24	D	2.32429	4.27058	0.87764	0.01405	0.0319964	yes
CXN00022957	chr22:1422929-1426535	DL24	D	5.7994	12.5098	1.10908	5e-05	0.000189926	yes
CXN00022959	chr22:1371564-1376042	DL24	D	8.68226	40.6901	2.22854	5e-05	0.000189926	yes
CXN00022963	chr22:1345393-1346230	DL24	D	5.2641	8.56065	0.701535	0.0091	0.0218673	yes
CXN00022975	tig00000561:35083-36915	DL24	D	1.60918	4.37643	1.44342	0.00035	0.0011666	yes
CXN00022992	chr5:10776633-10777008	DL24	D	0	5.56543	inf	5e-05	0.000189926	yes
CXN00023082	tig00000155:113686-118650	DL24	D	3.17976	11.1528	1.81042	5e-05	0.000189926	yes
CXN00023099	chr15:6222087-6226106	DL24	D	2.15623	3.4242	0.667254	0.00745	0.0182986	yes
CXN00023139	chr2:9349728-9352855	DL24	D	7.76619	42.8371	2.46358	5e-05	0.000189926	yes
CXN00023167	tig00001675:103614-104771	DL24	D	15.208	57.2917	1.9135	5e-05	0.000189926	yes
CXN00023192	tig00000493:85938-89763	DL24	D	91.5053	139.703	0.610436	5e-05	0.000189926	yes
CXN00023200	chr7:7745633-7755755	DL24	D	113.181	183.837	0.699804	5e-05	0.000189926	yes
CXN00023202	chr14:8281708-8282491	DL24	D	2455.72	4330.77	0.818476	5e-05	0.000189926	yes
CXN00023263	chr1:14003923-14006279	DL24	D	168.921	283.586	0.747439	5e-05	0.000189926	yes
CXN00023264	chr1:14007401-14008589	DL24	D	20.5107	31.8457	0.634725	5e-05	0.000189926	yes
CXN00023265	chr1:14010724-14011929	DL24	D	17.3695	89.8452	2.37088	5e-05	0.000189926	yes
CXN00023267	chr1:14014648-14015388	DL24	D	271.608	667.414	1.29706	5e-05	0.000189926	yes
CXN00023316	chr13:1038212-1040626	DL24	D	1.6122	2.99355	0.892833	0.0007	0.00219573	yes
CXN00023330	tig00000897:44617-48406	DL24	D	14.9536	45.7978	1.61478	5e-05	0.000189926	yes
CXN00023359	chr9:1280280-1287702	DL24	D	11.6989	19.8767	0.764708	5e-05	0.000189926	yes
CXN00023360	chr9:1296827-1297673	DL24	D	2.72627	9.02511	1.72702	5e-05	0.000189926	yes
CXN00023363	chr21:4549308-4549743	DL24	D	7.05221	167.06	4.56615	5e-05	0.000189926	yes
CXN00023364	chr21:4549796-4550144	DL24	D	8.12708	216.242	4.73377	5e-05	0.000189926	yes
CXN00023380	chr17:1465424-1467266	DL24	D	3.88706	6.93729	0.835694	5e-05	0.000189926	yes
CXN00023391	chr17:1519431-1523070	DL24	D	37.8386	63.9111	0.756208	5e-05	0.000189926	yes
CXN00023405	chr9:3763055-3765788	DL24	D	2.2434	4.02846	0.844539	0.0008	0.00248151	yes
CXN00023409	chr15:6429599-6442025	DL24	D	1.87946	6.38859	1.76518	5e-05	0.000189926	yes
CXN00023419	chr12:9284747-9287126	DL24	D	0.239315	7.65312	4.99907	0.0144	0.0326642	yes
CXN00023420	chr12:9313524-9317224	DL24	D	3.1238	8.62718	1.46559	5e-05	0.000189926	yes
CXN00023429	chr24:352287-353520	DL24	D	3.35942	5.28504	0.653699	0.0034	0.00913028	yes
CXN00023439	chr24:406999-407593	DL24	D	3.39446	13.6377	2.00635	5e-05	0.000189926	yes
CXN00023463	tig00001701:51766-53880	DL24	D	2.67331	7.62336	1.5118	0.0001	0.000365094	yes
CXN00023464	tig00001701:54096-54783	DL24	D	8.36922	18.7033	1.16012	5e-05	0.000189926	yes
CXN00023466	tig00001701:56049-57330	DL24	D	4.19554	11.1722	1.41299	5e-05	0.000189926	yes
CXN00023541	chr12:3763397-3770313	DL24	D	1.12115	4.02515	1.84406	5e-05	0.000189926	yes
CXN00023548	tig00001814:34218-35193	DL24	D	3.58383	10.8265	1.59499	5e-05	0.000189926	yes
CXN00023593	tig00001757:42758-46292	DL24	D	7.45847	16.4421	1.14044	5e-05	0.000189926	yes
CXN00023611	chr24:5929407-5932074	DL24	D	2.32269	4.08141	0.813267	0.0011	0.00331385	yes
CXN00023620	chr13:1313999-1314371	DL24	D	0	8.77585	inf	5e-05	0.000189926	yes
CXN00023645	tig00001721:96859-100408	DL24	D	1.18302	2.36795	1.00117	0.00625	0.0156816	yes
CXN00023647	chr8:8205956-8207728	DL24	D	18.4351	31.6229	0.778511	5e-05	0.000189926	yes
CXN00023659	chr1:10949020-10950721	DL24	D	335.799	1007.75	1.58547	5e-05	0.000189926	yes
CXN00023670	chr2:10519855-10523493	DL24	D	3.11224	4.74827	0.60945	0.012	0.0278794	yes
CXN00023719	tig00001577:31381-34031	DL24	D	28.7476	50.9197	0.824782	5e-05	0.000189926	yes
CXN00023728	tig00001577:91643-94352	DL24	D	4.78315	7.44674	0.638649	0.00175	0.00503566	yes
CXN00023729	chr1:9078798-9084124	DL24	D	6.19812	12.974	1.06572	5e-05	0.000189926	yes
CXN00023730	chr1:9105206-9106028	DL24	D	14.5291	21.9781	0.597117	5e-05	0.000189926	yes
CXN00023744	chr14:657074-659737	DL24	D	7.88492	12.1838	0.627798	5e-05	0.000189926	yes
CXN00023763	tig00001730:13050-16223	DL24	D	56.0406	110.775	0.983092	5e-05	0.000189926	yes
CXN00023765	tig00001730:19515-20691	DL24	D	1.06839	6.32214	2.56497	5e-05	0.000189926	yes
CXN00023779	chr15:6612988-6613720	DL24	D	31.8686	51.943	0.704792	5e-05	0.000189926	yes
CXN00023784	chr15:6641573-6645887	DL24	D	9.58175	14.4515	0.592855	5e-05	0.000189926	yes
CXN00023787	chr23:718441-718825	DL24	D	2.57152	13.6292	2.40601	0.02205	0.0472529	yes
CXN00023795	chr23:654411-654717	DL24	D	0	13.3547	inf	5e-05	0.000189926	yes
CXN00023798	chr14:1711167-1714360	DL24	D	0.208804	10.2388	5.61576	0.0001	0.000365094	yes
CXN00023807	chr21:7268413-7270522	DL24	D	7.68125	13.313	0.793427	5e-05	0.000189926	yes
CXN00023808	chr21:7272754-7275164	DL24	D	44.3327	73.6016	0.731366	5e-05	0.000189926	yes
CXN00023811	chr21:7287439-7289701	DL24	D	23.493	38.7076	0.72039	5e-05	0.000189926	yes
CXN00023813	chr21:7301555-7306232	DL24	D	37.5889	72.0348	0.938387	5e-05	0.000189926	yes
CXN00023819	chr21:7332794-7340253	DL24	D	19.0852	38.933	1.02854	5e-05	0.000189926	yes
CXN00023829	chr10:9938095-9939532	DL24	D	1.00674	6.49676	2.69003	5e-05	0.000189926	yes
CXN00023866	chr2:3126465-3126877	DL24	D	9.38686	27.5819	1.55501	0.00985	0.0234463	yes
CXN00023878	chr11:8793749-8803417	DL24	D	3.11567	7.27945	1.22429	5e-05	0.000189926	yes
CXN00023885	chr19:4864971-4867232	DL24	D	28.4696	46.1992	0.698445	5e-05	0.000189926	yes
CXN00023903	tig00005545:17393-23074	DL24	D	37.3581	69.1469	0.888244	5e-05	0.000189926	yes
CXN00023916	chr8:3526977-3529303	DL24	D	8.54157	18.858	1.1426	5e-05	0.000189926	yes
CXN00023919	chr8:3536220-3538621	DL24	D	9.01767	15.6011	0.790825	5e-05	0.000189926	yes
CXN00023983	chr22:6376049-6388674	DL24	D	38.181	63.4478	0.732716	5e-05	0.000189926	yes
CXN00023990	chr6:11638509-11650528	DL24	D	11.0186	16.5291	0.585063	5e-05	0.000189926	yes
CXN00023994	chr16:1521897-1522296	DL24	D	0	2.14351	inf	0.00145	0.00425347	yes
CXN00023999	chr8:8338437-8340606	DL24	D	1.32768	46.8276	5.14038	5e-05	0.000189926	yes
CXN00024000	chr8:8319988-8321153	DL24	D	0	2.80087	inf	5e-05	0.000189926	yes
CXN00024002	chr7:7463123-7465282	DL24	D	3.45344	8.53886	1.30601	5e-05	0.000189926	yes
CXN00024006	chr17:5015183-5015675	DL24	D	56.7052	89.5582	0.659345	5e-05	0.000189926	yes
CXN00024022	tig00001796:75024-76146	DL24	D	12.5022	27.5156	1.13806	5e-05	0.000189926	yes
CXN00024080	chr17:5362113-5366306	DL24	D	0.600125	3.37823	2.49293	5e-05	0.000189926	yes
CXN00024093	chr14:5078783-5088167	DL24	D	4.68925	20.5674	2.13293	5e-05	0.000189926	yes
CXN00024112	chr11:1568981-1572900	DL24	D	0.867576	2.45249	1.49918	5e-05	0.000189926	yes
CXN00024149	chr22:519299-521779	DL24	D	210.165	319.405	0.603868	5e-05	0.000189926	yes
CXN00024202	tig00001722:29842-34321	DL24	D	4.00476	12.9944	1.69811	5e-05	0.000189926	yes
CXN00024231	chr21:6853068-6857438	DL24	D	36.1484	67.5533	0.902093	5e-05	0.000189926	yes
CXN00024253	chr11:1386526-1390145	DL24	D	2.63017	6.93087	1.39788	5e-05	0.000189926	yes
CXN00024262	chr18:5835243-5836416	DL24	D	358.023	1646.22	2.20103	5e-05	0.000189926	yes
CXN00024263	chr18:5849122-5849974	DL24	D	9.54835	19.3501	1.01901	5e-05	0.000189926	yes
CXN00024324	chr15:6502139-6506286	DL24	D	125.88	251.781	1.00011	5e-05	0.000189926	yes
CXN00024365	chr22:1031725-1035513	DL24	D	3.85222	6.1426	0.673162	0.00065	0.00205499	yes
CXN00024367	chr22:1041682-1044595	DL24	D	3.78534	6.55861	0.792969	5e-05	0.000189926	yes
CXN00024368	chr22:1041682-1044595	DL24	D	5.31386	35.0677	2.72231	5e-05	0.000189926	yes
CXN00024406	chr18:6808740-6809693	DL24	D	18.4987	30.1431	0.704404	5e-05	0.000189926	yes
CXN00024407	chr18:6806857-6808699	DL24	D	5.46744	10.9615	1.00351	5e-05	0.000189926	yes
CXN00024463	tig00002067:13788-15849	DL24	D	3.38215	5.6419	0.738241	0.00515	0.0132096	yes
CXN00024486	tig00005769:19947-23253	DL24	D	11.5684	33.2651	1.52382	5e-05	0.000189926	yes
CXN00024564	tig00001948:57517-59594	DL24	D	3.71365	5.87265	0.661175	0.0009	0.00275871	yes
CXN00024581	chr15:6355302-6358461	DL24	D	66.1992	180.009	1.44318	5e-05	0.000189926	yes
CXN00024607	chr20:7747344-7752108	DL24	D	9.51588	23.9059	1.32896	5e-05	0.000189926	yes
CXN00024628	chr16:7291029-7291431	DL24	D	1.09092	13.0256	3.57774	0.0143	0.0324694	yes
CXN00024663	chr2:6166646-6167144	DL24	D	8.38159	19.9208	1.24898	5e-05	0.000189926	yes
CXN00024707	tig00000865:44837-46626	DL24	D	7.85176	133.016	4.08244	5e-05	0.000189926	yes
CXN00024732	chr21:6729859-6732629	DL24	D	31.0433	55.6445	0.841954	5e-05	0.000189926	yes
CXN00024733	chr21:6728325-6729722	DL24	D	10.7114	18.4074	0.781138	5e-05	0.000189926	yes
CXN00024742	tig00005538:26345-32422	DL24	D	9.11436	16.0806	0.819111	5e-05	0.000189926	yes
CXN00024762	chr3:1963197-1971379	DL24	D	332.534	1176.62	1.82307	5e-05	0.000189926	yes
CXN00024784	chr18:5922369-5925812	DL24	D	16.5164	26.6092	0.688027	5e-05	0.000189926	yes
CXN00024785	chr18:5912592-5921988	DL24	D	19.2585	45.2303	1.23179	5e-05	0.000189926	yes
CXN00024805	chr11:4155179-4158642	DL24	D	4.58931	11.8023	1.36272	5e-05	0.000189926	yes
CXN00024825	tig00002064:14457-19078	DL24	D	10.0991	25.1351	1.31547	5e-05	0.000189926	yes
CXN00024840	chr22:443632-445308	DL24	D	4.88157	8.89316	0.865351	0.0024	0.00668061	yes
CXN00024877	chr11:4090093-4092476	DL24	D	4.64098	8.45899	0.866056	5e-05	0.000189926	yes
CXN00024893	tig00000468:9359-14354	DL24	D	2.43105	7.97116	1.71321	5e-05	0.000189926	yes
CXN00024894	tig00000468:9359-14354	DL24	D	2.5705	14.3755	2.48349	5e-05	0.000189926	yes
CXN00024896	tig00000468:14357-19221	DL24	D	6.74058	21.0879	1.64547	5e-05	0.000189926	yes
CXN00024930	chr11:8168070-8171940	DL24	D	1.71809	3.53549	1.0411	5e-05	0.000189926	yes
CXN00024943	chr24:505701-507088	DL24	D	0.699971	2.54449	1.86201	0.0011	0.00331385	yes
CXN00025006	tig00002066:4005-7447	DL24	D	1.61236	7.88941	2.29075	5e-05	0.000189926	yes
CXN00025008	tig00002066:12054-12513	DL24	D	4.85127	13.476	1.47396	0.00225	0.00630884	yes
CXN00025017	chr16:445145-445665	DL24	D	16.9164	35.719	1.07826	0.00025	0.000854314	yes
CXN00025019	chr6:5457684-5458534	DL24	D	444.861	1045.05	1.23215	5e-05	0.000189926	yes
CXN00025033	chr22:1470597-1473443	DL24	D	29.3452	45.7235	0.639809	5e-05	0.000189926	yes
CXN00025046	chr22:7908653-7909981	DL24	D	1.11572	3.93943	1.82001	0.0001	0.000365094	yes
CXN00025086	chr13:6004036-6006359	DL24	D	26.035	39.5391	0.602826	5e-05	0.000189926	yes
CXN00025109	tig00002283:36195-37134	DL24	D	165.883	341.831	1.04312	5e-05	0.000189926	yes
CXN00025167	chr11:918932-919476	DL24	D	5.25053	12.3609	1.23525	0.00095	0.00289559	yes
CXN00025168	tig00005796:5630-10145	DL24	D	24.2812	42.7497	0.816072	5e-05	0.000189926	yes
CXN00025194	chr24:473735-474224	DL24	D	55.9709	85.7271	0.615073	5e-05	0.000189926	yes
CXN00025195	chr24:474354-475199	DL24	D	28.2032	46.558	0.723173	5e-05	0.000189926	yes
CXN00025219	chr13:2021686-2023457	DL24	D	5.47883	13.8445	1.33738	5e-05	0.000189926	yes
CXN00025220	chr13:2020089-2021140	DL24	D	2.98175	9.54563	1.67868	5e-05	0.000189926	yes
CXN00025223	chr13:1991297-1992765	DL24	D	2.82641	11.3568	2.00652	5e-05	0.000189926	yes
CXN00025224	chr20:7737484-7738654	DL24	D	1.33762	2.56482	0.939193	0.00915	0.0219789	yes
CXN00025227	chr20:7708319-7715890	DL24	D	1.41528	5.17271	1.86983	5e-05	0.000189926	yes
CXN00025244	chr2:9985769-9994849	DL24	D	24.2532	57.796	1.2528	5e-05	0.000189926	yes
CXN00025245	chr2:10447749-10451124	DL24	D	0.852123	2.23857	1.39344	0.0005	0.00161854	yes
CXN00025263	chr6:2460614-2467645	DL24	D	5.67096	9.26005	0.707427	5e-05	0.000189926	yes
CXN00025287	tig00005415:22255-24921	DL24	D	2.53895	4.99461	0.976142	0.0001	0.000365094	yes
CXN00025291	chr19:8201040-8201597	DL24	D	14.3494	30.9089	1.10703	5e-05	0.000189926	yes
CXN00025306	tig00002100:18858-21719	DL24	D	24.2139	44.4821	0.877389	5e-05	0.000189926	yes
CXN00025339	chr18:8228209-8230775	DL24	D	76.6904	125.286	0.708104	5e-05	0.000189926	yes
CXN00025343	chr22:366137-366770	DL24	D	3.51659	5.88599	0.743109	0.0233	0.0495798	yes
CXN00025353	tig00002186:6480-10472	DL24	D	27.2931	43.3926	0.668913	5e-05	0.000189926	yes
CXN00025385	chr5:2259064-2260118	DL24	D	85.1312	314.768	1.88653	5e-05	0.000189926	yes
CXN00025420	chr1:11231433-11233939	DL24	D	15.0504	23.1993	0.624278	0.01115	0.0261321	yes

## Sheet: Up-regulated in DL24 vs D
gene	locus	sample_1	sample_2	value_1	value_2	log2(fold_change)	p_value	q_value	significant
CXN00000004	chr18:3781106-3785447	DL24	D	9.54909	5.2866	-0.853022	5e-05	0.000189926	yes
CXN00000018	chr18:3985898-3986369	DL24	D	4.15223	0.586302	-2.82417	0.00655	0.016363	yes
CXN00000068	chr18:4440671-4442984	DL24	D	93.8164	42.9662	-1.12664	5e-05	0.000189926	yes
CXN00000069	chr18:4451213-4453031	DL24	D	8.56564	3.68965	-1.21508	5e-05	0.000189926	yes
CXN00000070	chr18:4455563-4457300	DL24	D	331.361	207.757	-0.673506	5e-05	0.000189926	yes
CXN00000081	chr18:4545134-4547439	DL24	D	8.46895	3.00513	-1.49475	5e-05	0.000189926	yes
CXN00000090	chr18:4627907-4633792	DL24	D	1.10217	0.577217	-0.933167	0.01505	0.0339173	yes
CXN00000093	chr18:4656412-4659308	DL24	D	67.7737	33.5801	-1.01312	5e-05	0.000189926	yes
CXN00000130	chr18:5101697-5104563	DL24	D	22.2196	11.3374	-0.970747	5e-05	0.000189926	yes
CXN00000132	chr18:5110361-5113320	DL24	D	8.16772	2.56692	-1.66989	5e-05	0.000189926	yes
CXN00000133	chr18:5113408-5121698	DL24	D	8.16648	2.36317	-1.78899	5e-05	0.000189926	yes
CXN00000136	chr18:5150448-5153946	DL24	D	2.87665	0.218839	-3.71645	0.00295	0.00802482	yes
CXN00000174	chr18:5451728-5453062	DL24	D	175.889	88.8689	-0.984912	5e-05	0.000189926	yes
CXN00000207	chr18:5716366-5720009	DL24	D	89.7081	50.3935	-0.831999	5e-05	0.000189926	yes
CXN00000220	chr7:6709380-6710678	DL24	D	11.1754	6.84922	-0.70631	5e-05	0.000189926	yes
CXN00000221	chr7:6705818-6708426	DL24	D	374.028	151.532	-1.30352	5e-05	0.000189926	yes
CXN00000231	chr7:6319194-6320403	DL24	D	12.1164	7.86898	-0.622717	0.00225	0.00630884	yes
CXN00000233	chr7:6268597-6275403	DL24	D	56.6249	30.108	-0.911291	5e-05	0.000189926	yes
CXN00000249	chr7:5852150-5858083	DL24	D	799.747	357.551	-1.16139	5e-05	0.000189926	yes
CXN00000271	chr19:6632763-6638995	DL24	D	2.73229	1.26276	-1.11353	0.0132	0.0303231	yes
CXN00000283	chr19:6876496-6884724	DL24	D	44.047	25.3299	-0.798201	5e-05	0.000189926	yes
CXN00000307	chr19:7170246-7174605	DL24	D	6.39778	3.3678	-0.925766	5e-05	0.000189926	yes
CXN00000328	chr19:7392815-7395678	DL24	D	371.085	133.993	-1.46959	5e-05	0.000189926	yes
CXN00000329	chr19:7398020-7406709	DL24	D	718.079	284.146	-1.33751	5e-05	0.000189926	yes
CXN00000334	chr19:7429893-7434207	DL24	D	2.10311	1.18446	-0.828301	0.00075	0.00233467	yes
CXN00000342	chr19:7509791-7513948	DL24	D	25.9901	15.1966	-0.774208	5e-05	0.000189926	yes
CXN00000343	chr19:7515986-7517408	DL24	D	942.836	624.752	-0.593723	5e-05	0.000189926	yes
CXN00000347	chr19:7548995-7554042	DL24	D	136.962	79.7505	-0.780212	5e-05	0.000189926	yes
CXN00000376	chr19:7810195-7812641	DL24	D	27.206	17.225	-0.659418	5e-05	0.000189926	yes
CXN00000380	chr19:7843523-7845842	DL24	D	225.546	145.053	-0.636836	5e-05	0.000189926	yes
CXN00000392	chr19:7906785-7908783	DL24	D	524.974	319.121	-0.718143	5e-05	0.000189926	yes
CXN00000404	chr19:8004943-8010516	DL24	D	15.8573	10.5701	-0.585158	5e-05	0.000189926	yes
CXN00000407	chr19:8025302-8027743	DL24	D	20.6765	7.66654	-1.43135	5e-05	0.000189926	yes
CXN00000426	chr19:8142198-8151447	DL24	D	61.5389	40.2441	-0.612721	5e-05	0.000189926	yes
CXN00000429	chr19:8174982-8177356	DL24	D	344.711	177.191	-0.960081	5e-05	0.000189926	yes
CXN00000446	chr12:74827-77270	DL24	D	9.79791	4.00977	-1.28895	5e-05	0.000189926	yes
CXN00000448	chr12:110538-112602	DL24	D	41.3924	26.702	-0.632417	5e-05	0.000189926	yes
CXN00000456	chr12:146240-163682	DL24	D	16.6138	9.573	-0.795343	5e-05	0.000189926	yes
CXN00000463	chr12:188722-191265	DL24	D	1.56053	0.50943	-1.61508	0.0011	0.00331385	yes
CXN00000471	chr12:241168-243488	DL24	D	4.49802	2.26297	-0.991074	0.00035	0.0011666	yes
CXN00000477	chr12:274303-276546	DL24	D	318.968	152.256	-1.06691	5e-05	0.000189926	yes
CXN00000498	chr12:380930-383992	DL24	D	19.1119	9.74773	-0.971337	5e-05	0.000189926	yes
CXN00000510	chr12:435000-440186	DL24	D	22.7455	14.5989	-0.639727	5e-05	0.000189926	yes
CXN00000511	chr12:435000-440186	DL24	D	40.0491	19.6749	-1.02541	5e-05	0.000189926	yes
CXN00000512	chr12:440908-441376	DL24	D	63.3656	27.0692	-1.22705	5e-05	0.000189926	yes
CXN00000517	chr12:460549-466047	DL24	D	63.8772	39.3933	-0.69735	5e-05	0.000189926	yes
CXN00000519	chr12:470737-472994	DL24	D	20.5065	11.6294	-0.818297	5e-05	0.000189926	yes
CXN00000532	chr12:533355-538452	DL24	D	8.64079	3.60853	-1.25975	0.0002	0.000697425	yes
CXN00000537	chr12:564653-566137	DL24	D	35.6276	10.9099	-1.70735	5e-05	0.000189926	yes
CXN00000539	chr12:582554-585695	DL24	D	5.0052	2.80516	-0.835345	5e-05	0.000189926	yes
CXN00000541	chr12:589478-591755	DL24	D	6.44521	3.64758	-0.821286	0.0032	0.00864235	yes
CXN00000545	chr12:595963-603744	DL24	D	65.5564	39.2634	-0.739553	5e-05	0.000189926	yes
CXN00000547	chr12:614961-615522	DL24	D	59.7001	37.0038	-0.690059	5e-05	0.000189926	yes
CXN00000557	chr12:678892-680130	DL24	D	2.77798	1.0198	-1.44576	0.00285	0.00777922	yes
CXN00000568	chr12:745999-747613	DL24	D	21.6854	7.81161	-1.47303	5e-05	0.000189926	yes
CXN00000584	chr12:849025-851298	DL24	D	62.1715	19.6039	-1.66512	5e-05	0.000189926	yes
CXN00000607	chr12:1017227-1019672	DL24	D	75.2262	43.3033	-0.796758	5e-05	0.000189926	yes
CXN00000610	chr12:1030365-1032824	DL24	D	7.82914	5.20602	-0.588674	5e-05	0.000189926	yes
CXN00000620	chr12:1098166-1102570	DL24	D	13.6841	5.20057	-1.39576	5e-05	0.000189926	yes
CXN00000627	chr12:1135855-1148150	DL24	D	116.015	57.5008	-1.01266	5e-05	0.000189926	yes
CXN00000631	chr12:1156127-1163444	DL24	D	61.8478	38.1889	-0.695569	5e-05	0.000189926	yes
CXN00000644	chr12:1294822-1295872	DL24	D	523.581	254.129	-1.04285	5e-05	0.000189926	yes
CXN00000664	chr12:1413967-1417418	DL24	D	51.2816	0.839817	-5.93222	5e-05	0.000189926	yes
CXN00000686	chr16:7200838-7202754	DL24	D	7.80415	3.97867	-0.971954	0.0004	0.00131682	yes
CXN00000695	chr16:7136019-7138196	DL24	D	78.815	51.9701	-0.600789	5e-05	0.000189926	yes
CXN00000743	chr16:6813498-6817649	DL24	D	5.1659	1.09055	-2.24396	5e-05	0.000189926	yes
CXN00000746	chr16:6795883-6799606	DL24	D	37.5077	21.6611	-0.792079	5e-05	0.000189926	yes
CXN00000756	chr16:6722876-6724924	DL24	D	25.5779	15.5885	-0.714417	5e-05	0.000189926	yes
CXN00000757	chr16:6716643-6718882	DL24	D	1.9592	0.331923	-2.56134	0.01295	0.029812	yes
CXN00000761	chr16:6686111-6692769	DL24	D	8.1644	3.59598	-1.18296	5e-05	0.000189926	yes
CXN00000764	chr16:6670575-6672193	DL24	D	5.70958	2.75734	-1.05011	0.00125	0.00372673	yes
CXN00000774	chr16:6572909-6578123	DL24	D	10.8633	1.10786	-3.29362	5e-05	0.000189926	yes
CXN00000792	chr16:6472425-6480167	DL24	D	98.1276	56.6957	-0.791421	5e-05	0.000189926	yes
CXN00000794	chr16:6463881-6467149	DL24	D	6.54445	1.02031	-2.68127	5e-05	0.000189926	yes
CXN00000813	chr16:6302898-6304889	DL24	D	3.2812	0.736801	-2.15487	0.00055	0.00176335	yes
CXN00000814	chr16:6284792-6286606	DL24	D	7.01644	3.16365	-1.14915	0.0002	0.000697425	yes
CXN00000821	chr16:6229886-6235059	DL24	D	55.7445	30.0506	-0.891436	5e-05	0.000189926	yes
CXN00000824	chr16:6171074-6172740	DL24	D	63.2509	22.463	-1.49353	5e-05	0.000189926	yes
CXN00000832	chr16:6070432-6073009	DL24	D	2.24745	1.44897	-0.633259	0.0016	0.00465053	yes
CXN00000859	chr16:5822816-5823356	DL24	D	74.4845	41.4936	-0.844052	5e-05	0.000189926	yes
CXN00000862	chr16:5780077-5783529	DL24	D	16.4929	9.59504	-0.781489	5e-05	0.000189926	yes
CXN00000870	chr17:26503-29142	DL24	D	14.8048	5.65963	-1.38728	5e-05	0.000189926	yes
CXN00000871	chr17:43280-47043	DL24	D	6.30716	3.85096	-0.711774	0.0001	0.000365094	yes
CXN00000874	chr17:62621-63623	DL24	D	30.1363	9.56385	-1.65584	5e-05	0.000189926	yes
CXN00000875	chr17:70386-75990	DL24	D	42.4938	26.6735	-0.671846	5e-05	0.000189926	yes
CXN00000879	chr17:97976-100260	DL24	D	3.18364	1.91077	-0.73652	0.0204	0.0441848	yes
CXN00000886	chr17:142029-142446	DL24	D	57.3551	34.2996	-0.741728	5e-05	0.000189926	yes
CXN00000889	chr17:162107-165545	DL24	D	6.90521	4.21259	-0.712977	0.00015	0.000534297	yes
CXN00000895	chr17:202717-203644	DL24	D	6.58286	4.03995	-0.704378	0.00185	0.00528789	yes
CXN00000909	chr17:262283-264634	DL24	D	33.2125	13.992	-1.24713	5e-05	0.000189926	yes
CXN00000911	chr17:269388-270854	DL24	D	6.94079	3.27383	-1.08412	5e-05	0.000189926	yes
CXN00000914	chr17:286225-288190	DL24	D	66.3553	43.2106	-0.618827	5e-05	0.000189926	yes
CXN00000934	chr17:391005-394374	DL24	D	98.1959	60.824	-0.691024	5e-05	0.000189926	yes
CXN00000966	chr17:544178-549245	DL24	D	11.3022	5.29556	-1.09375	5e-05	0.000189926	yes
CXN00000969	chr17:565798-567722	DL24	D	46.9498	23.5794	-0.993594	5e-05	0.000189926	yes
CXN00000970	chr17:568415-570433	DL24	D	18.7363	9.02071	-1.05452	5e-05	0.000189926	yes
CXN00000985	chr17:629533-633012	DL24	D	13.3846	4.44675	-1.58975	5e-05	0.000189926	yes
CXN00001014	chr17:793036-799714	DL24	D	10.1701	4.57066	-1.15386	5e-05	0.000189926	yes
CXN00001015	chr17:793036-799714	DL24	D	23.1426	8.11787	-1.51138	5e-05	0.000189926	yes
CXN00001016	chr17:799720-802554	DL24	D	1.54848	0.229484	-2.75439	0.0126	0.0291009	yes
CXN00001018	chr17:813627-820455	DL24	D	115.227	43.1022	-1.41865	5e-05	0.000189926	yes
CXN00001034	chr17:887507-888914	DL24	D	8.44437	4.09926	-1.04263	5e-05	0.000189926	yes
CXN00001035	chr17:889079-891081	DL24	D	70.9775	33.5417	-1.0814	5e-05	0.000189926	yes
CXN00001057	chr17:975887-979493	DL24	D	25.451	8.77025	-1.53703	5e-05	0.000189926	yes
CXN00001076	chr17:1057824-1059319	DL24	D	3.54245	1.89061	-0.905897	0.00295	0.00802482	yes
CXN00001106	chr17:1205499-1206526	DL24	D	73.5194	45.5991	-0.68912	5e-05	0.000189926	yes
CXN00001113	chr17:1245860-1251039	DL24	D	200.312	75.2402	-1.41267	5e-05	0.000189926	yes
CXN00001126	chr17:1305120-1312383	DL24	D	54.3597	30.2585	-0.845196	5e-05	0.000189926	yes
CXN00001139	chr17:1359295-1361790	DL24	D	1.45456	0.885977	-0.715237	0.01715	0.0380173	yes
CXN00001144	chr17:1377491-1378391	DL24	D	23.3623	14.0718	-0.731382	5e-05	0.000189926	yes
CXN00001155	chr9:1616683-1625619	DL24	D	21.6597	14.204	-0.608717	5e-05	0.000189926	yes
CXN00001156	chr9:1628099-1633784	DL24	D	1.73685	0.93311	-0.896353	0.0047	0.0121946	yes
CXN00001158	chr9:1650394-1652371	DL24	D	1.43018	0.6856	-1.06076	0.0036	0.00960991	yes
CXN00001176	chr9:1771747-1777057	DL24	D	26.6463	16.6705	-0.67664	5e-05	0.000189926	yes
CXN00001204	chr9:1927549-1932171	DL24	D	17.7352	8.2777	-1.09932	5e-05	0.000189926	yes
CXN00001206	chr9:1938779-1939818	DL24	D	607.395	298.425	-1.02527	5e-05	0.000189926	yes
CXN00001208	chr9:1962701-1964711	DL24	D	61.1236	26.3727	-1.21269	5e-05	0.000189926	yes
CXN00001226	chr9:2104682-2108670	DL24	D	34.9074	15.836	-1.14033	5e-05	0.000189926	yes
CXN00001245	chr9:2307282-2310117	DL24	D	8.79371	3.86977	-1.18422	5e-05	0.000189926	yes
CXN00001258	chr9:2486236-2488294	DL24	D	3.4359	2.2662	-0.600414	0.00665	0.0165746	yes
CXN00001277	chr9:2662413-2664302	DL24	D	7.6197	4.74207	-0.684217	0.0006	0.00191035	yes
CXN00001293	chr9:2901286-2904716	DL24	D	2.83473	1.73707	-0.706557	0.0194	0.0422924	yes
CXN00001299	chr6:5335729-5338918	DL24	D	2.5307	0.7662	-1.72374	0.00035	0.0011666	yes
CXN00001303	chr6:5294802-5296039	DL24	D	8.28873	4.83837	-0.776631	0.0012	0.00359454	yes
CXN00001345	chr6:4953971-4960379	DL24	D	74.7332	26.0019	-1.52313	5e-05	0.000189926	yes
CXN00001353	chr6:4886395-4888989	DL24	D	33.8884	21.4754	-0.658105	5e-05	0.000189926	yes
CXN00001364	chr6:4800451-4804199	DL24	D	22.8817	11.7787	-0.958016	5e-05	0.000189926	yes
CXN00001386	chr6:4622436-4629409	DL24	D	2.68414	1.36669	-0.97377	5e-05	0.000189926	yes
CXN00001387	chr6:4615475-4619072	DL24	D	12.8765	8.11225	-0.66657	5e-05	0.000189926	yes
CXN00001392	chr6:4560202-4561908	DL24	D	38.5784	17.5258	-1.13831	5e-05	0.000189926	yes
CXN00001399	chr6:4520360-4521978	DL24	D	85.0159	55.1559	-0.624218	5e-05	0.000189926	yes
CXN00001411	chr6:4484395-4486616	DL24	D	7.23943	4.10882	-0.817153	0.00095	0.00289559	yes
CXN00001414	chr6:4465779-4466145	DL24	D	21.4309	12.752	-0.748963	0.02235	0.0477902	yes
CXN00001415	chr6:4458586-4462614	DL24	D	32.3631	20.1356	-0.6846	5e-05	0.000189926	yes
CXN00001469	chr6:4058752-4060553	DL24	D	18.6995	12.2013	-0.61596	5e-05	0.000189926	yes
CXN00001485	chr22:1723146-1725371	DL24	D	61.6278	37.1122	-0.731687	5e-05	0.000189926	yes
CXN00001495	chr22:1828170-1833489	DL24	D	8.10983	5.29991	-0.613703	5e-05	0.000189926	yes
CXN00001499	chr22:1880969-1882736	DL24	D	2.01929	1.18044	-0.774522	0.00395	0.0104308	yes
CXN00001527	chr22:2170848-2176345	DL24	D	2.97529	1.49537	-0.992524	5e-05	0.000189926	yes
CXN00001541	chr22:2296597-2301745	DL24	D	42.1034	20.4408	-1.04249	0.00015	0.000534297	yes
CXN00001547	chr22:2356755-2359173	DL24	D	276.469	108.089	-1.35489	5e-05	0.000189926	yes
CXN00001563	chr22:2593980-2600277	DL24	D	8.4217	5.20603	-0.693929	5e-05	0.000189926	yes
CXN00001564	chr22:2606216-2610147	DL24	D	9.21469	3.923	-1.23198	5e-05	0.000189926	yes
CXN00001567	chr22:2632463-2637052	DL24	D	90.2964	56.9174	-0.665798	5e-05	0.000189926	yes
CXN00001570	chr22:2672878-2676266	DL24	D	4.02544	2.18855	-0.879172	5e-05	0.000189926	yes
CXN00001578	chr22:2754473-2761380	DL24	D	99.0175	64.4817	-0.618794	5e-05	0.000189926	yes
CXN00001580	chr22:2773993-2784490	DL24	D	3.43729	1.18726	-1.53364	5e-05	0.000189926	yes
CXN00001582	chr22:2807053-2810452	DL24	D	62.5706	36.2861	-0.78607	5e-05	0.000189926	yes
CXN00001599	chr10:6117262-6121581	DL24	D	165.019	101.115	-0.706636	5e-05	0.000189926	yes
CXN00001606	chr10:6016721-6017975	DL24	D	91.5235	56.8905	-0.685953	5e-05	0.000189926	yes
CXN00001608	chr10:5976618-5985337	DL24	D	45.624	23.2201	-0.974419	5e-05	0.000189926	yes
CXN00001611	chr10:5910923-5918710	DL24	D	46.7954	18.159	-1.36568	5e-05	0.000189926	yes
CXN00001628	chr10:5539728-5542630	DL24	D	23.5373	10.8925	-1.11162	5e-05	0.000189926	yes
CXN00001635	chr10:5397394-5400031	DL24	D	5.22605	2.49964	-1.064	5e-05	0.000189926	yes
CXN00001645	chr10:5201884-5203822	DL24	D	1.97891	0.907714	-1.12439	0.0009	0.00275871	yes
CXN00001654	chr21:594037-594277	DL24	D	1226.63	524.373	-1.22603	5e-05	0.000189926	yes
CXN00001655	chr21:594336-595203	DL24	D	1223.05	625.215	-0.968055	5e-05	0.000189926	yes
CXN00001659	chr21:605340-609136	DL24	D	1.50808	0.575406	-1.39006	0.00275	0.00752857	yes
CXN00001675	chr21:746795-749521	DL24	D	1323.21	720.004	-0.877965	5e-05	0.000189926	yes
CXN00001689	chr21:856864-860031	DL24	D	6.85149	3.85148	-0.831006	5e-05	0.000189926	yes
CXN00001698	chr21:940987-945888	DL24	D	102.223	67.1843	-0.605521	5e-05	0.000189926	yes
CXN00001738	chr21:1304978-1308481	DL24	D	3.09444	1.60602	-0.946188	0.0033	0.00888376	yes
CXN00001757	chr21:1571762-1581878	DL24	D	4.8854	1.41405	-1.78864	5e-05	0.000189926	yes
CXN00001778	chr21:1717277-1721904	DL24	D	81.7765	28.8187	-1.50468	5e-05	0.000189926	yes
CXN00001782	chr21:1748736-1751122	DL24	D	248.798	152.906	-0.702325	5e-05	0.000189926	yes
CXN00001806	chr2:40261-45443	DL24	D	9.48621	2.38053	-1.99455	5e-05	0.000189926	yes
CXN00001808	chr2:65794-67650	DL24	D	56.6521	33.1568	-0.772826	5e-05	0.000189926	yes
CXN00001809	chr2:68846-69218	DL24	D	91.9735	61.2641	-0.586175	0.0002	0.000697425	yes
CXN00001822	chr2:138718-141929	DL24	D	4.22915	1.91537	-1.14275	0.0004	0.00131682	yes
CXN00001843	chr2:275778-282375	DL24	D	21.3939	13.8943	-0.622703	5e-05	0.000189926	yes
CXN00001870	chr2:434076-438138	DL24	D	3.47318	1.68119	-1.04677	0.00075	0.00233467	yes
CXN00001893	chr2:584977-587095	DL24	D	1.91524	1.26178	-0.602072	0.0106	0.0249893	yes
CXN00001917	chr2:732915-733810	DL24	D	1751.88	944.432	-0.891384	5e-05	0.000189926	yes
CXN00001918	chr2:733888-736105	DL24	D	1120.23	664.905	-0.752578	5e-05	0.000189926	yes
CXN00001919	chr2:737611-739289	DL24	D	17.6805	6.70361	-1.39915	5e-05	0.000189926	yes
CXN00001937	chr2:813467-825309	DL24	D	30.1489	17.5315	-0.78215	5e-05	0.000189926	yes
CXN00001938	chr2:825660-829059	DL24	D	38.5053	22.5483	-0.77204	5e-05	0.000189926	yes
CXN00001946	chr2:859552-865713	DL24	D	99.099	57.627	-0.782124	5e-05	0.000189926	yes
CXN00001971	chr2:1031335-1033628	DL24	D	585.705	239.668	-1.28913	5e-05	0.000189926	yes
CXN00001984	chr2:1096671-1098051	DL24	D	5.31851	1.83866	-1.53237	0.01495	0.0337208	yes
CXN00001987	chr2:1112560-1114711	DL24	D	11.3649	4.24259	-1.42157	5e-05	0.000189926	yes
CXN00001994	chr2:1168004-1173377	DL24	D	3.81058	2.40406	-0.664539	5e-05	0.000189926	yes
CXN00002002	chr2:1239298-1241309	DL24	D	10.7099	5.5948	-0.936791	5e-05	0.000189926	yes
CXN00002003	chr2:1250535-1252693	DL24	D	7.76129	4.11569	-0.915162	5e-05	0.000189926	yes
CXN00002004	chr2:1252725-1253106	DL24	D	17.3403	9.07998	-0.933366	0.0096	0.0229401	yes
CXN00002007	chr2:1445173-1448208	DL24	D	19.0829	11.4075	-0.742291	5e-05	0.000189926	yes
CXN00002010	chr2:1458126-1460694	DL24	D	41.5785	23.6383	-0.814709	5e-05	0.000189926	yes
CXN00002032	chr2:1634383-1637102	DL24	D	45.231	18.8995	-1.25896	5e-05	0.000189926	yes
CXN00002052	chr2:1758448-1759829	DL24	D	2.78556	1.26474	-1.13913	0.00115	0.00345431	yes
CXN00002055	chr2:1789592-1791183	DL24	D	3.91874	1.81597	-1.10965	5e-05	0.000189926	yes
CXN00002068	chr2:1855453-1856269	DL24	D	11.4294	7.17349	-0.672005	0.00055	0.00176335	yes
CXN00002086	chr2:1994560-1998059	DL24	D	8.49641	4.38305	-0.954918	5e-05	0.000189926	yes
CXN00002110	chr2:2193565-2195361	DL24	D	4.20004	2.0637	-1.02517	0.0002	0.000697425	yes
CXN00002118	chr2:2277319-2279117	DL24	D	22.2597	8.0652	-1.46465	5e-05	0.000189926	yes
CXN00002120	chr2:2289287-2290839	DL24	D	8.18776	3.79131	-1.11077	5e-05	0.000189926	yes
CXN00002135	chr2:2359572-2361348	DL24	D	4.88936	2.677	-0.869028	5e-05	0.000189926	yes
CXN00002136	chr2:2361569-2362283	DL24	D	6.47449	2.67219	-1.27674	0.0007	0.00219573	yes
CXN00002137	chr2:2363861-2366369	DL24	D	2.29936	1.39259	-0.723455	0.015	0.0338212	yes
CXN00002147	chr2:2404631-2405794	DL24	D	483.612	185.339	-1.38369	5e-05	0.000189926	yes
CXN00002162	chr2:2509153-2512216	DL24	D	9.46857	5.74306	-0.721325	5e-05	0.000189926	yes
CXN00002168	chr2:2548980-2551383	DL24	D	35.0144	22.5717	-0.633429	5e-05	0.000189926	yes
CXN00002205	chr6:2628032-2631056	DL24	D	9.01616	5.96672	-0.595574	0.0001	0.000365094	yes
CXN00002221	chr6:2714502-2716789	DL24	D	5.27597	1.34217	-1.97487	5e-05	0.000189926	yes
CXN00002257	chr6:2863060-2868991	DL24	D	3.09414	1.64966	-0.907367	5e-05	0.000189926	yes
CXN00002269	chr6:2919019-2919667	DL24	D	95.6389	53.9625	-0.82564	5e-05	0.000189926	yes
CXN00002270	chr6:2919755-2921783	DL24	D	91.254	49.1219	-0.893522	5e-05	0.000189926	yes
CXN00002298	chr6:3078265-3082041	DL24	D	727.804	247.508	-1.55608	5e-05	0.000189926	yes
CXN00002301	chr6:3087297-3096495	DL24	D	18.0899	10.4243	-0.795231	5e-05	0.000189926	yes
CXN00002339	chr6:3300980-3303283	DL24	D	38.2591	21.494	-0.831867	5e-05	0.000189926	yes
CXN00002352	chr6:3388649-3397525	DL24	D	76.2531	37.0535	-1.04118	5e-05	0.000189926	yes
CXN00002353	chr6:3398856-3401004	DL24	D	369.466	134.998	-1.4525	5e-05	0.000189926	yes
CXN00002359	chr6:3432846-3436125	DL24	D	8.26159	5.29559	-0.641629	5e-05	0.000189926	yes
CXN00002381	chr6:3541031-3543399	DL24	D	6.2927	2.50006	-1.33172	5e-05	0.000189926	yes
CXN00002382	chr6:3545161-3547331	DL24	D	7.58447	3.07508	-1.30243	5e-05	0.000189926	yes
CXN00002386	chr6:3574454-3585852	DL24	D	1.50347	0.925978	-0.699243	0.0003	0.00101092	yes
CXN00002416	chr18:2027330-2046625	DL24	D	5.64185	0.466171	-3.59724	5e-05	0.000189926	yes
CXN00002429	chr18:1512015-1514235	DL24	D	7.3144	3.75935	-0.960256	0.0016	0.00465053	yes
CXN00002430	chr18:1491806-1500212	DL24	D	50.7145	21.3211	-1.25012	5e-05	0.000189926	yes
CXN00002446	chr8:98243-106447	DL24	D	10.5501	5.31747	-0.988447	0.002	0.00567437	yes
CXN00002470	chr8:226117-226962	DL24	D	12.0593	4.45459	-1.43679	5e-05	0.000189926	yes
CXN00002471	chr8:227683-228718	DL24	D	2.72428	1.60112	-0.766799	0.0196	0.0426678	yes
CXN00002481	chr8:281736-283149	DL24	D	34.3868	14.6583	-1.23013	5e-05	0.000189926	yes
CXN00002485	chr8:306657-307182	DL24	D	9.23584	4.72894	-0.965725	0.0067	0.0166834	yes
CXN00002487	chr8:319597-323834	DL24	D	261.324	84.9343	-1.62142	5e-05	0.000189926	yes
CXN00002490	chr8:327044-327467	DL24	D	37.4185	20.8599	-0.843022	0.0002	0.000697425	yes
CXN00002532	chr8:553617-555068	DL24	D	29.243	16.1444	-0.85706	5e-05	0.000189926	yes
CXN00002545	chr8:627575-629594	DL24	D	4.80782	1.97559	-1.2831	5e-05	0.000189926	yes
CXN00002546	chr8:631351-634125	DL24	D	211.172	80.5998	-1.38957	5e-05	0.000189926	yes
CXN00002579	chr8:809895-814091	DL24	D	17.0918	8.09312	-1.07854	5e-05	0.000189926	yes
CXN00002582	chr8:829998-832601	DL24	D	6.79812	1.90485	-1.83546	5e-05	0.000189926	yes
CXN00002589	chr8:860168-863667	DL24	D	2.21849	1.46676	-0.596952	0.0216	0.0464128	yes
CXN00002595	chr8:891981-892314	DL24	D	1120.42	480.072	-1.22272	5e-05	0.000189926	yes
CXN00002596	chr8:892682-894883	DL24	D	1483.2	626.992	-1.2422	5e-05	0.000189926	yes
CXN00002604	chr8:974717-989110	DL24	D	88.2837	31.1922	-1.50096	5e-05	0.000189926	yes
CXN00002654	chr10:1666739-1668403	DL24	D	27.2109	15.3065	-0.830041	5e-05	0.000189926	yes
CXN00002656	chr10:1655653-1656763	DL24	D	27.5122	18.2224	-0.594355	5e-05	0.000189926	yes
CXN00002712	chr10:1352208-1357239	DL24	D	24.0149	15.4403	-0.637224	5e-05	0.000189926	yes
CXN00002739	chr10:1207731-1209156	DL24	D	7.07582	4.66445	-0.601191	0.0002	0.000697425	yes
CXN00002749	chr10:1170584-1174005	DL24	D	12.4224	7.92812	-0.647896	5e-05	0.000189926	yes
CXN00002753	chr10:1156078-1158150	DL24	D	12.492	6.11169	-1.03136	5e-05	0.000189926	yes
CXN00002758	chr10:1144966-1146853	DL24	D	12.1872	2.17133	-2.48871	5e-05	0.000189926	yes
CXN00002762	chr10:1124018-1124882	DL24	D	6.44069	3.11971	-1.0458	0.0002	0.000697425	yes
CXN00002763	chr10:1121121-1122895	DL24	D	488.571	224.85	-1.1196	5e-05	0.000189926	yes
CXN00002768	chr10:1094322-1095824	DL24	D	72.7482	38.8055	-0.906649	5e-05	0.000189926	yes
CXN00002771	chr10:1075575-1077131	DL24	D	1.60308	0.694499	-1.2068	0.023	0.0490094	yes
CXN00002778	chr10:1038817-1040728	DL24	D	170.138	69.1127	-1.29968	5e-05	0.000189926	yes
CXN00002787	chr10:986700-987956	DL24	D	51.2225	21.357	-1.26207	5e-05	0.000189926	yes
CXN00002806	chr10:880296-886255	DL24	D	5.68106	2.88162	-0.97928	5e-05	0.000189926	yes
CXN00002807	chr10:878005-879956	DL24	D	32.0521	16.3349	-0.972463	5e-05	0.000189926	yes
CXN00002821	chr10:798123-799651	DL24	D	40.3592	13.449	-1.5854	5e-05	0.000189926	yes
CXN00002822	chr10:796153-797481	DL24	D	18.4437	5.71387	-1.69059	5e-05	0.000189926	yes
CXN00002849	chr10:681508-682246	DL24	D	16.1762	7.77441	-1.05707	5e-05	0.000189926	yes
CXN00002854	chr10:660205-664064	DL24	D	117.253	54.2482	-1.11198	5e-05	0.000189926	yes
CXN00002858	chr10:641183-644248	DL24	D	45.2261	26.8372	-0.752918	5e-05	0.000189926	yes
CXN00002872	chr10:576657-577518	DL24	D	2.18453	0	#NAME?	5e-05	0.000189926	yes
CXN00002873	chr10:573745-576217	DL24	D	23.2842	11.4833	-1.01982	5e-05	0.000189926	yes
CXN00002885	chr7:10613042-10621880	DL24	D	46.0362	21.2701	-1.11394	5e-05	0.000189926	yes
CXN00002895	chr7:10535735-10538130	DL24	D	49.2161	26.3008	-0.904022	5e-05	0.000189926	yes
CXN00002903	chr7:10491123-10493218	DL24	D	11.9276	3.89294	-1.61537	5e-05	0.000189926	yes
CXN00002904	chr7:10486295-10489114	DL24	D	6.98547	2.93516	-1.25092	5e-05	0.000189926	yes
CXN00002910	chr7:10449336-10452483	DL24	D	5.88979	1.5712	-1.90635	5e-05	0.000189926	yes
CXN00002918	chr7:10394363-10395405	DL24	D	35.0557	18.4101	-0.929155	5e-05	0.000189926	yes
CXN00002932	chr7:10323054-10325144	DL24	D	3.09127	2.02982	-0.606847	0.0026	0.00717122	yes
CXN00002938	chr7:10281018-10284429	DL24	D	1.84494	0.823553	-1.16364	0.00075	0.00233467	yes
CXN00002942	chr7:10243177-10249749	DL24	D	38.2574	23.9961	-0.672936	5e-05	0.000189926	yes
CXN00002946	chr7:10220779-10222199	DL24	D	57.1632	27.9587	-1.03179	5e-05	0.000189926	yes
CXN00002955	chr7:10179743-10182405	DL24	D	177.861	92.0257	-0.950638	5e-05	0.000189926	yes
CXN00002968	chr7:10081507-10083467	DL24	D	4.60572	2.54344	-0.856643	5e-05	0.000189926	yes
CXN00002969	chr7:10077113-10078752	DL24	D	8.79035	4.95797	-0.826172	5e-05	0.000189926	yes
CXN00002970	chr7:10075609-10076863	DL24	D	14.4512	8.78435	-0.718178	5e-05	0.000189926	yes
CXN00002990	chr7:9933415-9935656	DL24	D	88.3668	44.2908	-0.996497	5e-05	0.000189926	yes
CXN00003007	chr7:9822423-9824287	DL24	D	13.7976	5.37344	-1.36049	5e-05	0.000189926	yes
CXN00003011	chr7:9785712-9788268	DL24	D	7.75798	4.51705	-0.780301	5e-05	0.000189926	yes
CXN00003024	chr7:9700097-9703058	DL24	D	7.18327	3.97711	-0.852921	5e-05	0.000189926	yes
CXN00003050	chr7:9565055-9566251	DL24	D	19.8251	7.67331	-1.36941	5e-05	0.000189926	yes
CXN00003075	chr3:7626661-7632943	DL24	D	88.0105	56.5974	-0.63694	5e-05	0.000189926	yes
CXN00003090	chr3:8018162-8019466	DL24	D	7.0513	3.05092	-1.20864	5e-05	0.000189926	yes
CXN00003122	chr11:4212053-4213340	DL24	D	41.0885	20.6426	-0.993109	5e-05	0.000189926	yes
CXN00003124	chr11:4229821-4231352	DL24	D	316.714	148.221	-1.09543	5e-05	0.000189926	yes
CXN00003140	chr11:4296568-4298185	DL24	D	1.14933	0.27808	-2.04722	0.01205	0.0279815	yes
CXN00003179	chr11:4498019-4502811	DL24	D	137.902	69.737	-0.983644	5e-05	0.000189926	yes
CXN00003182	chr11:4514395-4518464	DL24	D	4.20896	1.53406	-1.45611	5e-05	0.000189926	yes
CXN00003229	chr4:13135304-13137044	DL24	D	48.3119	31.5265	-0.615814	5e-05	0.000189926	yes
CXN00003230	chr4:13132081-13134834	DL24	D	3338.83	1970.69	-0.760643	5e-05	0.000189926	yes
CXN00003249	chr4:13006886-13008829	DL24	D	129.832	45.5201	-1.51207	5e-05	0.000189926	yes
CXN00003254	chr4:12981332-12983523	DL24	D	7.80166	4.99303	-0.643864	0.0001	0.000365094	yes
CXN00003263	chr4:12908281-12913762	DL24	D	26.9871	17.6322	-0.614053	5e-05	0.000189926	yes
CXN00003279	chr4:12805057-12805558	DL24	D	12.3442	7.84291	-0.654376	0.01715	0.0380173	yes
CXN00003280	chr4:12802742-12804693	DL24	D	7.24296	2.34061	-1.6297	5e-05	0.000189926	yes
CXN00003287	chr4:12756641-12758040	DL24	D	14.9121	9.83643	-0.600279	0.0008	0.00248151	yes
CXN00003309	chr4:12631535-12634372	DL24	D	436.266	240.556	-0.858838	5e-05	0.000189926	yes
CXN00003310	chr4:12627899-12629423	DL24	D	6.71879	4.43831	-0.598193	0.0003	0.00101092	yes
CXN00003313	chr4:12613297-12621860	DL24	D	26.218	8.32058	-1.6558	5e-05	0.000189926	yes
CXN00003320	chr4:12566063-12567719	DL24	D	35.0713	19.9381	-0.814762	5e-05	0.000189926	yes
CXN00003321	chr4:12565024-12565468	DL24	D	11.5584	5.93227	-0.962289	0.0096	0.0229401	yes
CXN00003331	chr4:12502584-12503748	DL24	D	15.8045	8.11062	-0.962449	5e-05	0.000189926	yes
CXN00003339	chr4:12438687-12446545	DL24	D	5.4288	3.50316	-0.631978	5e-05	0.000189926	yes
CXN00003343	chr4:12418214-12420905	DL24	D	78.3799	11.1398	-2.81476	5e-05	0.000189926	yes
CXN00003344	chr4:12411967-12417704	DL24	D	61.8001	39.2177	-0.656102	5e-05	0.000189926	yes
CXN00003352	chr4:12354870-12357454	DL24	D	14.013	8.88433	-0.657433	5e-05	0.000189926	yes
CXN00003355	chr4:12333944-12334544	DL24	D	27.8464	9.08302	-1.61625	5e-05	0.000189926	yes
CXN00003356	chr4:12332794-12333855	DL24	D	21.4644	6.25612	-1.77861	5e-05	0.000189926	yes
CXN00003367	chr4:12280020-12281715	DL24	D	6.22235	2.35701	-1.4005	5e-05	0.000189926	yes
CXN00003368	chr4:12276428-12278852	DL24	D	462.408	183.945	-1.32989	5e-05	0.000189926	yes
CXN00003381	chr4:12230331-12231964	DL24	D	9.70907	2.95931	-1.71407	5e-05	0.000189926	yes
CXN00003383	chr4:12225750-12229399	DL24	D	4.92988	2.80749	-0.812273	0.0001	0.000365094	yes
CXN00003402	chr4:12128991-12131116	DL24	D	118.596	60.2395	-0.977271	5e-05	0.000189926	yes
CXN00003404	chr20:7265261-7268197	DL24	D	608.743	210.617	-1.53121	5e-05	0.000189926	yes
CXN00003423	chr20:7040439-7044311	DL24	D	7.26002	4.81791	-0.591566	0.0002	0.000697425	yes
CXN00003433	chr20:6913462-6924327	DL24	D	3.68884	2.20892	-0.739821	0.00035	0.0011666	yes
CXN00003447	chr20:6852021-6852513	DL24	D	72.6367	47.685	-0.607163	5e-05	0.000189926	yes
CXN00003453	chr20:6751785-6752715	DL24	D	24.1705	10.949	-1.14245	5e-05	0.000189926	yes
CXN00003457	chr20:6656609-6661037	DL24	D	234.592	130.492	-0.846193	5e-05	0.000189926	yes
CXN00003462	chr20:6553437-6555821	DL24	D	4.99987	2.88127	-0.795185	0.0002	0.000697425	yes
CXN00003464	chr20:6515195-6526345	DL24	D	132.043	79.7785	-0.72694	5e-05	0.000189926	yes
CXN00003473	chr20:6396517-6404764	DL24	D	2.26772	1.38405	-0.712351	0.0027	0.00740821	yes
CXN00003482	chr4:988140-990686	DL24	D	30.3619	15.6167	-0.959174	5e-05	0.000189926	yes
CXN00003516	chr4:782249-786113	DL24	D	65.1124	43.2273	-0.590991	5e-05	0.000189926	yes
CXN00003517	chr4:781284-782122	DL24	D	3.39829	1.09109	-1.63904	0.0138	0.0315323	yes
CXN00003518	chr4:774715-780288	DL24	D	11.5182	6.44026	-0.838724	5e-05	0.000189926	yes
CXN00003532	chr4:715478-721960	DL24	D	113.123	48.784	-1.21341	5e-05	0.000189926	yes
CXN00003564	chr4:526720-530642	DL24	D	4.22433	2.1579	-0.969092	5e-05	0.000189926	yes
CXN00003579	chr4:441405-443101	DL24	D	7.30574	4.86672	-0.586081	0.00055	0.00176335	yes
CXN00003594	chr4:400300-403631	DL24	D	14.2887	9.27325	-0.623731	5e-05	0.000189926	yes
CXN00003595	chr4:397519-400215	DL24	D	110.484	54.3662	-1.02305	5e-05	0.000189926	yes
CXN00003609	chr4:338041-340475	DL24	D	4.20554	2.58544	-0.701877	0.00365	0.00973351	yes
CXN00003611	chr4:332636-337955	DL24	D	39.4147	23.652	-0.736771	5e-05	0.000189926	yes
CXN00003612	chr4:332636-337955	DL24	D	83.2349	44.7727	-0.894568	5e-05	0.000189926	yes
CXN00003621	chr4:296116-299492	DL24	D	2.56894	1.3957	-0.880184	5e-05	0.000189926	yes
CXN00003622	chr4:293413-294503	DL24	D	4.02592	2.52638	-0.672246	0.01255	0.0290145	yes
CXN00003624	chr4:291274-292027	DL24	D	5.94473	2.38207	-1.31939	0.0005	0.00161854	yes
CXN00003626	chr4:287638-289073	DL24	D	4.20121	1.36697	-1.61982	5e-05	0.000189926	yes
CXN00003635	chr4:242391-243098	DL24	D	76.1476	18.4294	-2.04679	5e-05	0.000189926	yes
CXN00003662	chr4:113717-121260	DL24	D	92.2604	56.0316	-0.71947	5e-05	0.000189926	yes
CXN00003671	chr4:60416-80864	DL24	D	48.738	24.3093	-1.00354	5e-05	0.000189926	yes
CXN00003677	chr4:29444-41727	DL24	D	3.61968	1.73492	-1.061	0.0024	0.00668061	yes
CXN00003687	chr24:2170728-2173725	DL24	D	5.50775	3.64596	-0.595166	0.009	0.0216468	yes
CXN00003694	chr24:2242290-2246149	DL24	D	23.9024	8.13954	-1.55413	5e-05	0.000189926	yes
CXN00003695	chr24:2249381-2252816	DL24	D	57.8582	37.8978	-0.610407	5e-05	0.000189926	yes
CXN00003710	chr24:2407439-2408836	DL24	D	2.74364	1.60109	-0.777036	0.00625	0.0156816	yes
CXN00003716	chr24:2457156-2462212	DL24	D	73.9394	45.0307	-0.715433	5e-05	0.000189926	yes
CXN00003717	chr24:2469644-2473819	DL24	D	2.5827	1.19217	-1.11529	0.00175	0.00503566	yes
CXN00003727	chr24:2568116-2568688	DL24	D	399.85	237.473	-0.751694	5e-05	0.000189926	yes
CXN00003728	chr24:2568769-2571351	DL24	D	90.5394	55.9253	-0.695045	5e-05	0.000189926	yes
CXN00003731	chr24:2579576-2587047	DL24	D	176.129	86.7238	-1.02213	5e-05	0.000189926	yes
CXN00003765	chr24:3037757-3046128	DL24	D	22.9354	14.578	-0.653783	5e-05	0.000189926	yes
CXN00003785	chr7:3564268-3567055	DL24	D	22.6511	13.5084	-0.745726	5e-05	0.000189926	yes
CXN00003809	chr17:4320875-4321816	DL24	D	217.148	63.0558	-1.78398	5e-05	0.000189926	yes
CXN00003815	chr17:4282849-4284849	DL24	D	1.2149	0.519032	-1.22694	0.01585	0.0355073	yes
CXN00003826	chr17:4236038-4239968	DL24	D	35.6641	15.8867	-1.16665	5e-05	0.000189926	yes
CXN00003848	chr17:4041050-4043105	DL24	D	1.75215	0.409347	-2.09773	0.00225	0.00630884	yes
CXN00003861	chr17:3953559-3955104	DL24	D	2.3768	1.3722	-0.792531	0.00675	0.0167943	yes
CXN00003890	chr17:3727823-3738425	DL24	D	92.6189	54.0485	-0.777053	5e-05	0.000189926	yes
CXN00003911	chr17:3607185-3609088	DL24	D	12.9415	7.53934	-0.779489	5e-05	0.000189926	yes
CXN00003916	chr17:3579111-3582050	DL24	D	612.777	297.38	-1.04305	5e-05	0.000189926	yes
CXN00003922	chr17:3529420-3533784	DL24	D	4.59492	1.94285	-1.24187	5e-05	0.000189926	yes
CXN00003935	chr17:3463680-3471020	DL24	D	166.339	102.92	-0.692604	5e-05	0.000189926	yes
CXN00003937	chr17:3452469-3458316	DL24	D	21.5442	13.6637	-0.656955	5e-05	0.000189926	yes
CXN00003954	chr3:11530051-11532118	DL24	D	300.845	135.177	-1.15417	5e-05	0.000189926	yes
CXN00003955	chr3:11529137-11529987	DL24	D	79.6959	37.2003	-1.09919	5e-05	0.000189926	yes
CXN00003957	chr3:11506416-11520202	DL24	D	16.8337	9.58081	-0.813129	5e-05	0.000189926	yes
CXN00003962	chr3:11470497-11471436	DL24	D	82.7752	27.7738	-1.57547	5e-05	0.000189926	yes
CXN00003967	chr3:11418611-11420031	DL24	D	10.7391	6.6304	-0.695701	0.0002	0.000697425	yes
CXN00003984	chr3:11282353-11287480	DL24	D	27.0493	17.3671	-0.639231	5e-05	0.000189926	yes
CXN00003997	chr3:11180969-11189706	DL24	D	78.3428	30.2098	-1.37478	5e-05	0.000189926	yes
CXN00003998	chr3:11170128-11172540	DL24	D	7.2426	1.9899	-1.86382	5e-05	0.000189926	yes
CXN00003999	chr3:11165636-11168423	DL24	D	7.80217	1.303	-2.58204	5e-05	0.000189926	yes
CXN00004004	chr3:11140991-11142317	DL24	D	21.5861	13.4963	-0.677537	5e-05	0.000189926	yes
CXN00004005	chr3:11136237-11138527	DL24	D	28.7345	11.842	-1.27888	5e-05	0.000189926	yes
CXN00004015	chr3:11070244-11077047	DL24	D	945.112	332.553	-1.5069	5e-05	0.000189926	yes
CXN00004031	chr3:10978176-10980104	DL24	D	31.1047	9.55855	-1.70227	5e-05	0.000189926	yes
CXN00004036	chr3:10929057-10934100	DL24	D	13.5485	7.94454	-0.770094	5e-05	0.000189926	yes
CXN00004041	chr3:10899283-10903183	DL24	D	1078.84	404.855	-1.41401	5e-05	0.000189926	yes
CXN00004048	chr3:10866360-10866780	DL24	D	232.395	83.6673	-1.47384	5e-05	0.000189926	yes
CXN00004051	chr3:10853288-10859590	DL24	D	34.4236	18.981	-0.858843	5e-05	0.000189926	yes
CXN00004066	chr3:10744050-10753523	DL24	D	15.0515	6.94883	-1.11507	5e-05	0.000189926	yes
CXN00004077	chr3:10689426-10695877	DL24	D	15.0998	8.96437	-0.752255	5e-05	0.000189926	yes
CXN00004121	chr24:3122808-3126021	DL24	D	2.09838	0.995483	-1.07581	5e-05	0.000189926	yes
CXN00004123	chr24:3158485-3162659	DL24	D	29.934	19.3478	-0.62962	5e-05	0.000189926	yes
CXN00004130	chr24:3274186-3277275	DL24	D	39.3564	25.8389	-0.607052	5e-05	0.000189926	yes
CXN00004150	chr24:3504454-3506877	DL24	D	782.528	345.498	-1.17946	5e-05	0.000189926	yes
CXN00004154	chr24:3528498-3534595	DL24	D	15.6782	2.53189	-2.63048	5e-05	0.000189926	yes
CXN00004186	chr19:806762-810364	DL24	D	2.07891	0.641312	-1.69673	0.0106	0.0249893	yes
CXN00004189	chr19:796237-798776	DL24	D	36.2131	22.2661	-0.701661	5e-05	0.000189926	yes
CXN00004201	chr19:741157-742811	DL24	D	5.1278	3.21003	-0.675753	0.00125	0.00372673	yes
CXN00004202	chr19:740750-741134	DL24	D	14.5891	6.00089	-1.28164	0.0097	0.02314	yes
CXN00004222	chr19:613222-616391	DL24	D	41.4919	24.6631	-0.750474	5e-05	0.000189926	yes
CXN00004224	chr19:604681-607278	DL24	D	157.325	58.4833	-1.42765	5e-05	0.000189926	yes
CXN00004231	chr19:559477-563233	DL24	D	20.8607	11.7799	-0.824462	5e-05	0.000189926	yes
CXN00004245	chr19:491042-499132	DL24	D	12.5382	7.50472	-0.740463	5e-05	0.000189926	yes
CXN00004252	chr19:447696-448956	DL24	D	9.19811	5.10693	-0.848881	5e-05	0.000189926	yes
CXN00004280	chr19:285405-288070	DL24	D	24.4545	14.618	-0.742356	5e-05	0.000189926	yes
CXN00004293	chr19:218229-219384	DL24	D	8.89024	5.79586	-0.617201	0.00175	0.00503566	yes
CXN00004294	chr19:212553-215114	DL24	D	78.6341	43.8275	-0.843319	5e-05	0.000189926	yes
CXN00004299	chr19:183316-184853	DL24	D	15.213	5.86393	-1.37536	5e-05	0.000189926	yes
CXN00004343	chr22:7204689-7221252	DL24	D	21.8891	13.7098	-0.675004	5e-05	0.000189926	yes
CXN00004375	chr22:7517397-7524957	DL24	D	16.4773	10.7073	-0.621881	5e-05	0.000189926	yes
CXN00004376	chr22:7528561-7528978	DL24	D	95.3514	49.2004	-0.954583	5e-05	0.000189926	yes
CXN00004392	chr22:7643485-7647337	DL24	D	50.3048	26.4984	-0.924791	5e-05	0.000189926	yes
CXN00004394	chr22:7651777-7655306	DL24	D	3.18619	1.43148	-1.15433	0.00025	0.000854314	yes
CXN00004395	chr22:7658719-7668876	DL24	D	44.2917	21.7623	-1.02521	5e-05	0.000189926	yes
CXN00004400	chr22:7684902-7686524	DL24	D	21.2006	10.4419	-1.02172	5e-05	0.000189926	yes
CXN00004427	chr22:7840636-7841815	DL24	D	7.8863	2.43685	-1.69433	5e-05	0.000189926	yes
CXN00004429	chr22:7843672-7844460	DL24	D	53.2695	20.0356	-1.41075	5e-05	0.000189926	yes
CXN00004449	chr3:11677661-11680343	DL24	D	10.1698	6.60883	-0.621819	5e-05	0.000189926	yes
CXN00004452	chr3:11692646-11695890	DL24	D	34.5994	20.2992	-0.769323	5e-05	0.000189926	yes
CXN00004453	chr3:11695964-11700766	DL24	D	23.7234	13.7721	-0.78456	5e-05	0.000189926	yes
CXN00004458	chr3:11724708-11729979	DL24	D	3.30183	1.32934	-1.31256	5e-05	0.000189926	yes
CXN00004478	chr3:11811998-11814142	DL24	D	18.1218	10.689	-0.761603	5e-05	0.000189926	yes
CXN00004479	chr3:11814681-11817595	DL24	D	19.3201	12.7308	-0.601777	5e-05	0.000189926	yes
CXN00004495	chr3:11875301-11876181	DL24	D	14.2157	6.46237	-1.13735	5e-05	0.000189926	yes
CXN00004516	chr3:11980358-11982318	DL24	D	131.776	76.7841	-0.779204	5e-05	0.000189926	yes
CXN00004517	chr3:11982513-11983882	DL24	D	220.061	0.721692	-8.25231	5e-05	0.000189926	yes
CXN00004528	chr3:12065074-12072317	DL24	D	13.9449	8.30617	-0.747482	5e-05	0.000189926	yes
CXN00004577	chr3:12334241-12345986	DL24	D	6.15951	3.00715	-1.03442	5e-05	0.000189926	yes
CXN00004580	chr3:12351230-12357298	DL24	D	32.5549	16.8288	-0.95194	0.0003	0.00101092	yes
CXN00004581	chr3:12351230-12357298	DL24	D	247.05	156.217	-0.661245	5e-05	0.000189926	yes
CXN00004597	chr3:12426362-12430010	DL24	D	122.575	80.8433	-0.60046	5e-05	0.000189926	yes
CXN00004638	chr16:8843600-8849833	DL24	D	69.321	43.6222	-0.668231	5e-05	0.000189926	yes
CXN00004641	chr16:8855468-8856478	DL24	D	27.8667	15.895	-0.809965	5e-05	0.000189926	yes
CXN00004645	chr16:8865013-8867232	DL24	D	39.9265	20.5206	-0.960271	5e-05	0.000189926	yes
CXN00004652	chr16:8909260-8915260	DL24	D	3.87557	2.5162	-0.623161	0.0078	0.0190541	yes
CXN00004665	chr16:8990933-8995274	DL24	D	12.1089	6.43445	-0.912184	0.00035	0.0011666	yes
CXN00004669	chr16:9003284-9008353	DL24	D	29.3126	19.0291	-0.623315	5e-05	0.000189926	yes
CXN00004689	chr16:9111604-9125952	DL24	D	2.75396	1.72165	-0.677715	5e-05	0.000189926	yes
CXN00004694	chr16:9152382-9153125	DL24	D	20.5653	11.6398	-0.821148	5e-05	0.000189926	yes
CXN00004696	chr16:9157509-9159535	DL24	D	16.8081	10.0508	-0.741852	5e-05	0.000189926	yes
CXN00004748	chr16:9390403-9391555	DL24	D	2.06423	0.72989	-1.49985	0.007	0.017332	yes
CXN00004770	chr11:9564245-9567095	DL24	D	15.0109	7.85807	-0.933764	5e-05	0.000189926	yes
CXN00004773	chr11:9572509-9573738	DL24	D	5.801	3.06637	-0.91977	5e-05	0.000189926	yes
CXN00004776	chr11:9582999-9584920	DL24	D	3.53703	0.962429	-1.87779	0.0021	0.00593159	yes
CXN00004779	chr11:9594729-9595590	DL24	D	3.76969	1.17493	-1.68187	0.00195	0.00554532	yes
CXN00004799	chr11:9712083-9719555	DL24	D	39.4672	24.8255	-0.668832	5e-05	0.000189926	yes
CXN00004808	chr11:9756813-9757518	DL24	D	53.7575	15.576	-1.78714	5e-05	0.000189926	yes
CXN00004815	chr11:9789086-9792334	DL24	D	18.4189	5.93834	-1.63305	5e-05	0.000189926	yes
CXN00004821	chr11:9821181-9823005	DL24	D	61.0761	32.5996	-0.905756	5e-05	0.000189926	yes
CXN00004826	chr11:9863422-9864860	DL24	D	125.578	56.207	-1.15977	5e-05	0.000189926	yes
CXN00004834	chr11:9914491-9916595	DL24	D	529.614	231.8	-1.19206	5e-05	0.000189926	yes
CXN00004849	chr11:9996311-10001394	DL24	D	13.6941	7.1327	-0.941034	0.0002	0.000697425	yes
CXN00004860	chr11:10036634-10043671	DL24	D	13.315	8.37205	-0.669401	5e-05	0.000189926	yes
CXN00004871	chr11:10086918-10088753	DL24	D	19.9111	4.86992	-2.03161	5e-05	0.000189926	yes
CXN00004872	chr11:10088841-10090482	DL24	D	35.1757	9.44555	-1.89687	5e-05	0.000189926	yes
CXN00004883	chr11:10146077-10149041	DL24	D	64.5005	33.0635	-0.964072	5e-05	0.000189926	yes
CXN00004895	chr11:10204862-10210373	DL24	D	188.124	90.4814	-1.05599	5e-05	0.000189926	yes
CXN00004910	chr11:10277250-10280867	DL24	D	37.0752	21.7759	-0.767723	5e-05	0.000189926	yes
CXN00004919	chr11:10322982-10327437	DL24	D	9.16611	4.21993	-1.11909	5e-05	0.000189926	yes
CXN00004920	chr11:10327615-10332472	DL24	D	140.573	76.2713	-0.882105	5e-05	0.000189926	yes
CXN00004970	chr1:3265464-3271943	DL24	D	169.638	92.0418	-0.882101	5e-05	0.000189926	yes
CXN00004986	chr1:3521273-3525318	DL24	D	1.36202	0.631147	-1.1097	0.0002	0.000697425	yes
CXN00004988	chr10:2479428-2481283	DL24	D	6.39575	4.08034	-0.648426	0.0007	0.00219573	yes
CXN00005002	chr10:2394383-2395970	DL24	D	82.2286	52.4555	-0.648546	5e-05	0.000189926	yes
CXN00005027	chr10:2281130-2282350	DL24	D	25.2803	11.6196	-1.12146	0.01025	0.0242542	yes
CXN00005029	chr10:2246403-2255856	DL24	D	40.9997	20.1744	-1.02309	5e-05	0.000189926	yes
CXN00005035	chr10:2192801-2197647	DL24	D	33.3432	15.9038	-1.06803	5e-05	0.000189926	yes
CXN00005051	chr10:2114312-2114936	DL24	D	89.3867	57.7917	-0.629199	5e-05	0.000189926	yes
CXN00005056	chr10:2101179-2102682	DL24	D	215.329	121.286	-0.828124	5e-05	0.000189926	yes
CXN00005057	chr10:2100628-2101114	DL24	D	317.872	164.699	-0.948611	5e-05	0.000189926	yes
CXN00005078	chr10:1990369-1991470	DL24	D	58.8581	33.969	-0.793022	5e-05	0.000189926	yes
CXN00005090	chr10:1939713-1946580	DL24	D	19.4492	8.86842	-1.13296	5e-05	0.000189926	yes
CXN00005122	chr10:1773745-1779408	DL24	D	13.8661	5.20354	-1.414	5e-05	0.000189926	yes
CXN00005128	chr10:1745083-1747087	DL24	D	740.906	299.51	-1.30669	5e-05	0.000189926	yes
CXN00005135	chr10:1701854-1711062	DL24	D	101.751	46.8561	-1.11874	5e-05	0.000189926	yes
CXN00005137	chr10:1693972-1695402	DL24	D	915.343	507.026	-0.852253	5e-05	0.000189926	yes
CXN00005141	chr10:1676627-1678085	DL24	D	7.91192	4.54104	-0.801006	5e-05	0.000189926	yes
CXN00005149	chr23:3660827-3663392	DL24	D	9.8249	4.51825	-1.12068	5e-05	0.000189926	yes
CXN00005151	chr23:3772801-3775741	DL24	D	44.3214	23.1263	-0.938468	5e-05	0.000189926	yes
CXN00005160	chr23:3955766-3959392	DL24	D	20.8438	13.5315	-0.623295	5e-05	0.000189926	yes
CXN00005185	chr21:5248531-5251001	DL24	D	470.53	286.715	-0.71467	5e-05	0.000189926	yes
CXN00005192	chr21:5323149-5329886	DL24	D	209.643	111.02	-0.917123	5e-05	0.000189926	yes
CXN00005217	chr21:5744299-5746535	DL24	D	5.35432	2.0663	-1.37365	5e-05	0.000189926	yes
CXN00005221	chr21:5796030-5800665	DL24	D	128.141	36.2808	-1.82045	5e-05	0.000189926	yes
CXN00005224	chr21:5834203-5839853	DL24	D	39.6369	24.5479	-0.691247	5e-05	0.000189926	yes
CXN00005253	chr7:12002424-12003820	DL24	D	3.7777	1.47179	-1.35994	0.0003	0.00101092	yes
CXN00005279	chr7:12131218-12132883	DL24	D	69.9759	44.6411	-0.648487	5e-05	0.000189926	yes
CXN00005295	chr7:12209539-12211622	DL24	D	25.3875	14.5892	-0.799217	5e-05	0.000189926	yes
CXN00005307	chr7:12263720-12265614	DL24	D	18.3807	7.92848	-1.21307	5e-05	0.000189926	yes
CXN00005317	chr7:12312170-12313818	DL24	D	10.7911	5.94627	-0.859789	0.0004	0.00131682	yes
CXN00005325	chr7:12365729-12369653	DL24	D	37.0592	14.6294	-1.34096	5e-05	0.000189926	yes
CXN00005327	chr7:12390511-12391123	DL24	D	37.6303	14.2133	-1.40465	5e-05	0.000189926	yes
CXN00005328	chr7:12391215-12391868	DL24	D	11.0886	4.50133	-1.30066	5e-05	0.000189926	yes
CXN00005331	chr7:12398745-12401439	DL24	D	16.7359	7.10704	-1.23562	5e-05	0.000189926	yes
CXN00005335	chr7:12426146-12429426	DL24	D	17.2964	10.1967	-0.762368	5e-05	0.000189926	yes
CXN00005344	chr7:12464589-12466047	DL24	D	14.0566	7.96343	-0.819786	5e-05	0.000189926	yes
CXN00005355	chr7:12519014-12519623	DL24	D	8.95447	2.07758	-2.1077	0.0001	0.000365094	yes
CXN00005366	chr7:12555872-12557369	DL24	D	2.56493	1.1772	-1.12356	0.0017	0.00490865	yes
CXN00005371	chr7:12577469-12579112	DL24	D	68.0929	37.9656	-0.84281	5e-05	0.000189926	yes
CXN00005374	chr7:12597475-12600911	DL24	D	7.9598	4.19167	-0.925207	5e-05	0.000189926	yes
CXN00005381	chr7:12626041-12627896	DL24	D	7.40593	4.53607	-0.707239	0.00145	0.00425347	yes
CXN00005424	chr16:1139553-1151129	DL24	D	15.1024	7.42584	-1.02415	5e-05	0.000189926	yes
CXN00005431	chr16:1296424-1297022	DL24	D	16.253	10.2868	-0.659911	0.01065	0.0250943	yes
CXN00005448	chr6:1769829-1770198	DL24	D	32.696	6.9725	-2.22937	5e-05	0.000189926	yes
CXN00005450	chr6:1777059-1781065	DL24	D	478.651	295.604	-0.695311	5e-05	0.000189926	yes
CXN00005463	chr6:1852854-1855223	DL24	D	121.913	47.5934	-1.35702	5e-05	0.000189926	yes
CXN00005467	chr6:1872799-1874276	DL24	D	3.61092	1.23508	-1.54776	0.00275	0.00752857	yes
CXN00005468	chr6:1874667-1875865	DL24	D	145.087	90.839	-0.675531	5e-05	0.000189926	yes
CXN00005473	chr6:1903744-1904374	DL24	D	48.5829	22.5963	-1.10436	5e-05	0.000189926	yes
CXN00005488	chr6:1977782-1982136	DL24	D	12.411	5.63782	-1.13841	5e-05	0.000189926	yes
CXN00005494	chr6:2005140-2006631	DL24	D	43.6269	28.4717	-0.615692	5e-05	0.000189926	yes
CXN00005501	chr6:2021226-2023532	DL24	D	153.573	90.418	-0.764245	5e-05	0.000189926	yes
CXN00005524	chr6:2170843-2172699	DL24	D	7.50502	2.48998	-1.59172	5e-05	0.000189926	yes
CXN00005545	chr6:2273422-2275280	DL24	D	14.8492	9.40889	-0.658287	5e-05	0.000189926	yes
CXN00005570	chr6:2437074-2441408	DL24	D	337.373	146.233	-1.20607	5e-05	0.000189926	yes
CXN00005581	chr3:9505908-9507709	DL24	D	9.91974	5.66498	-0.808232	5e-05	0.000189926	yes
CXN00005602	chr3:9679542-9688736	DL24	D	41.7657	22.7297	-0.87774	5e-05	0.000189926	yes
CXN00005604	chr3:9690927-9701824	DL24	D	43.2617	23.0635	-0.907483	5e-05	0.000189926	yes
CXN00005618	chr3:9767667-9772491	DL24	D	8.43404	4.04205	-1.06114	5e-05	0.000189926	yes
CXN00005626	chr3:9822035-9823945	DL24	D	2.88984	1.47616	-0.969145	0.0003	0.00101092	yes
CXN00005635	chr3:9869553-9870407	DL24	D	20.8958	13.3019	-0.65158	5e-05	0.000189926	yes
CXN00005659	chr3:10042136-10046292	DL24	D	1.86923	0.779437	-1.26194	0.01025	0.0242542	yes
CXN00005673	chr3:10142126-10153145	DL24	D	47.5014	30.4387	-0.642062	5e-05	0.000189926	yes
CXN00005677	chr3:10167460-10174041	DL24	D	42.0078	24.8681	-0.756359	5e-05	0.000189926	yes
CXN00005688	chr10:3513485-3515502	DL24	D	183.299	50.4936	-1.86003	5e-05	0.000189926	yes
CXN00005698	chr10:3445496-3448439	DL24	D	13.4529	8.65841	-0.635738	5e-05	0.000189926	yes
CXN00005704	chr10:3366170-3370571	DL24	D	16.721	8.19803	-1.02831	5e-05	0.000189926	yes
CXN00005731	chr10:3184055-3186109	DL24	D	33.2442	13.7054	-1.27836	5e-05	0.000189926	yes
CXN00005734	chr10:3164059-3168597	DL24	D	7.75468	2.96979	-1.38471	5e-05	0.000189926	yes
CXN00005735	chr10:3163276-3164058	DL24	D	336.069	171.528	-0.970316	5e-05	0.000189926	yes
CXN00005749	chr10:3097506-3101209	DL24	D	47.5758	18.9913	-1.32489	5e-05	0.000189926	yes
CXN00005759	chr10:3045803-3049338	DL24	D	79.2436	40.2026	-0.979006	5e-05	0.000189926	yes
CXN00005760	chr10:3045803-3049338	DL24	D	188.5	64.1229	-1.55566	5e-05	0.000189926	yes
CXN00005765	chr10:3012658-3013237	DL24	D	83.1801	46.2973	-0.84531	5e-05	0.000189926	yes
CXN00005831	chr13:10175636-10178231	DL24	D	338.133	128.497	-1.39585	5e-05	0.000189926	yes
CXN00005868	chr13:9948901-9949789	DL24	D	41.7352	25.58	-0.706249	5e-05	0.000189926	yes
CXN00005878	chr13:9890757-9902005	DL24	D	10.6913	5.89237	-0.859512	0.018	0.0396914	yes
CXN00005881	chr13:9882436-9888951	DL24	D	95.448	60.0979	-0.6674	5e-05	0.000189926	yes
CXN00005894	chr13:9816379-9818490	DL24	D	121.592	80.8141	-0.589374	5e-05	0.000189926	yes
CXN00005898	chr13:9797675-9799536	DL24	D	26.5396	16.9023	-0.650925	5e-05	0.000189926	yes
CXN00005903	chr13:9765601-9766783	DL24	D	7.14048	3.95494	-0.852365	0.006	0.015141	yes
CXN00005915	chr13:9705575-9706976	DL24	D	6.18074	3.79861	-0.702308	0.00135	0.00400155	yes
CXN00005916	chr13:9702507-9705070	DL24	D	27.0492	14.7786	-0.872073	5e-05	0.000189926	yes
CXN00005977	chr14:6870633-6871963	DL24	D	1603.8	564.514	-1.50641	5e-05	0.000189926	yes
CXN00005992	chr14:7032161-7033424	DL24	D	12.1672	7.37861	-0.721575	5e-05	0.000189926	yes
CXN00006009	chr15:7057405-7062249	DL24	D	102.929	17.2836	-2.57417	5e-05	0.000189926	yes
CXN00006014	chr15:7087317-7090079	DL24	D	20.7444	12.3407	-0.7493	5e-05	0.000189926	yes
CXN00006043	chr15:7255004-7263029	DL24	D	21.7283	10.1096	-1.10386	5e-05	0.000189926	yes
CXN00006046	chr15:7285301-7288679	DL24	D	19.9672	5.63955	-1.82398	5e-05	0.000189926	yes
CXN00006055	chr15:7347292-7353588	DL24	D	7.03926	4.3581	-0.691725	5e-05	0.000189926	yes
CXN00006075	chr15:7443647-7451830	DL24	D	48.5429	26.3193	-0.883141	5e-05	0.000189926	yes
CXN00006094	chr15:7612129-7618692	DL24	D	70.4055	42.9576	-0.712774	5e-05	0.000189926	yes
CXN00006103	chr15:7670890-7676491	DL24	D	112.624	72.1063	-0.643324	5e-05	0.000189926	yes
CXN00006111	chr15:7727615-7728842	DL24	D	31.0734	18.6454	-0.736858	5e-05	0.000189926	yes
CXN00006112	chr15:7732801-7734390	DL24	D	590.656	303.214	-0.961981	5e-05	0.000189926	yes
CXN00006124	chr11:652356-661414	DL24	D	31.9046	14.6181	-1.12601	5e-05	0.000189926	yes
CXN00006127	chr11:634959-639034	DL24	D	146.977	64.3677	-1.19118	5e-05	0.000189926	yes
CXN00006129	chr11:611475-617980	DL24	D	1.58488	0.606846	-1.38497	0.0149	0.0336327	yes
CXN00006152	chr11:458159-463798	DL24	D	32.9098	15.9468	-1.04525	5e-05	0.000189926	yes
CXN00006164	chr11:391994-393772	DL24	D	97.9197	61.0648	-0.681258	5e-05	0.000189926	yes
CXN00006172	chr11:345191-346282	DL24	D	37.0797	22.8278	-0.69984	5e-05	0.000189926	yes
CXN00006177	chr11:289019-296497	DL24	D	12.5612	5.49085	-1.19387	5e-05	0.000189926	yes
CXN00006178	chr11:285104-287222	DL24	D	107.42	62.8465	-0.773364	5e-05	0.000189926	yes
CXN00006192	chr11:150328-154644	DL24	D	3.72236	2.02682	-0.876998	5e-05	0.000189926	yes
CXN00006197	chr11:127559-128117	DL24	D	2.57855	0.784166	-1.71733	0.01875	0.0411285	yes
CXN00006210	chr11:22916-24375	DL24	D	15.5367	4.36158	-1.83276	5e-05	0.000189926	yes
CXN00006217	chr3:13154272-13158058	DL24	D	94.2574	44.465	-1.08394	5e-05	0.000189926	yes
CXN00006219	chr3:13147783-13154016	DL24	D	3.77204	2.34571	-0.685322	5e-05	0.000189926	yes
CXN00006234	chr3:13030045-13033054	DL24	D	1.40876	0.638977	-1.14059	0.0006	0.00191035	yes
CXN00006239	chr3:12992608-13000643	DL24	D	73.6287	45.808	-0.68467	5e-05	0.000189926	yes
CXN00006249	chr3:12943344-12946359	DL24	D	21.9406	13.6471	-0.68501	5e-05	0.000189926	yes
CXN00006251	chr3:12937440-12937866	DL24	D	12.3968	6.4893	-0.933833	0.00965	0.0230476	yes
CXN00006252	chr3:12936388-12937189	DL24	D	6.74432	3.81038	-0.823737	0.00715	0.0176678	yes
CXN00006270	chr3:12852853-12859393	DL24	D	2.75869	0.531026	-2.37713	0.0199	0.043234	yes
CXN00006272	chr3:12842444-12847340	DL24	D	124.053	60.4171	-1.03792	5e-05	0.000189926	yes
CXN00006284	chr3:12790706-12793480	DL24	D	10.1557	6.3374	-0.680329	5e-05	0.000189926	yes
CXN00006289	chr3:12772758-12773330	DL24	D	37.6481	22.4026	-0.748912	0.0003	0.00101092	yes
CXN00006290	chr3:12770339-12771500	DL24	D	84.6229	46.7101	-0.857313	5e-05	0.000189926	yes
CXN00006325	chr3:12692813-12693198	DL24	D	122.268	80.5019	-0.60295	0.00675	0.0167943	yes
CXN00006333	chr3:12657731-12660000	DL24	D	620.683	411.635	-0.592491	5e-05	0.000189926	yes
CXN00006353	chr3:12580546-12582192	DL24	D	100.843	57.1809	-0.818509	5e-05	0.000189926	yes
CXN00006356	chr3:12551648-12561740	DL24	D	11.0717	5.50192	-1.00887	5e-05	0.000189926	yes
CXN00006358	chr3:12548942-12551071	DL24	D	1.75905	0.809642	-1.11944	0.00095	0.00289559	yes
CXN00006362	chr3:12526951-12531634	DL24	D	9.96889	6.56094	-0.603531	5e-05	0.000189926	yes
CXN00006363	chr3:12517386-12521510	DL24	D	63.8783	37.1784	-0.780861	5e-05	0.000189926	yes
CXN00006365	chr3:12512214-12513369	DL24	D	2.22961	1.19536	-0.899344	0.0126	0.0291009	yes
CXN00006367	chr3:12505557-12511636	DL24	D	43.408	25.9115	-0.744367	5e-05	0.000189926	yes
CXN00006375	chr3:12455124-12457493	DL24	D	33.9375	22.2923	-0.606332	5e-05	0.000189926	yes
CXN00006381	chr3:5977047-5981003	DL24	D	105.022	32.6157	-1.68705	5e-05	0.000189926	yes
CXN00006401	chr3:5424218-5434690	DL24	D	18.7753	11.6611	-0.687135	5e-05	0.000189926	yes
CXN00006402	chr3:5404678-5406983	DL24	D	11.6811	6.47654	-0.850882	5e-05	0.000189926	yes
CXN00006413	chr9:8581657-8585496	DL24	D	134.594	74.386	-0.855512	5e-05	0.000189926	yes
CXN00006419	chr9:8618273-8620217	DL24	D	397.91	260.579	-0.610723	5e-05	0.000189926	yes
CXN00006438	chr9:8921126-8923305	DL24	D	139.123	62.2605	-1.15997	5e-05	0.000189926	yes
CXN00006440	chr9:9013058-9013697	DL24	D	3.15397	0.976145	-1.692	0.02095	0.0452113	yes
CXN00006447	chr9:9103725-9109602	DL24	D	30.366	18.1608	-0.741629	0.02265	0.0483587	yes
CXN00006448	chr9:9109688-9110231	DL24	D	49.4559	23.3761	-1.08111	5e-05	0.000189926	yes
CXN00006449	chr9:9111302-9112190	DL24	D	25.6788	12.8146	-1.0028	5e-05	0.000189926	yes
CXN00006470	chr20:2734560-2736746	DL24	D	6.22479	2.32632	-1.41997	5e-05	0.000189926	yes
CXN00006474	chr20:2738283-2738691	DL24	D	4.58368	0.855419	-2.4218	0.0124	0.0287146	yes
CXN00006475	chr20:2744863-2748559	DL24	D	104.039	62.7043	-0.730484	5e-05	0.000189926	yes
CXN00006479	chr20:2813284-2817243	DL24	D	25.9187	13.7274	-0.916935	5e-05	0.000189926	yes
CXN00006482	chr20:2850253-2852651	DL24	D	15.6117	9.56532	-0.706744	5e-05	0.000189926	yes
CXN00006485	chr20:2899148-2901510	DL24	D	3.27192	1.51061	-1.11501	0.0007	0.00219573	yes
CXN00006487	chr20:2979401-2980309	DL24	D	6.47887	2.97329	-1.12368	0.00145	0.00425347	yes
CXN00006498	chr20:3134955-3135387	DL24	D	504.3	292.644	-0.785136	5e-05	0.000189926	yes
CXN00006500	chr20:3146705-3147814	DL24	D	5.72165	3.27354	-0.805579	0.00115	0.00345431	yes
CXN00006509	chr20:3193964-3194406	DL24	D	31.6749	14.4841	-1.12887	0.0005	0.00161854	yes
CXN00006510	chr20:3199347-3199776	DL24	D	836.601	550.775	-0.603077	5e-05	0.000189926	yes
CXN00006548	chr6:10516849-10529196	DL24	D	22.5707	9.93104	-1.18443	5e-05	0.000189926	yes
CXN00006566	chr2:4865225-4868427	DL24	D	4.93293	2.73586	-0.850451	0.0008	0.00248151	yes
CXN00006567	chr2:4898798-4903057	DL24	D	14.7624	7.40668	-0.995033	5e-05	0.000189926	yes
CXN00006601	chr2:12301450-12302593	DL24	D	4.92399	2.61844	-0.911117	0.00075	0.00233467	yes
CXN00006606	chr2:12329678-12331593	DL24	D	42.9431	18.854	-1.18756	5e-05	0.000189926	yes
CXN00006661	chr2:12631521-12632175	DL24	D	23.6215	8.28929	-1.51078	5e-05	0.000189926	yes
CXN00006668	chr2:12656180-12659806	DL24	D	208.718	129.91	-0.684045	5e-05	0.000189926	yes
CXN00006700	chr2:12807694-12812766	DL24	D	21.6236	12.85	-0.750832	5e-05	0.000189926	yes
CXN00006704	chr2:12822328-12826646	DL24	D	116.666	50.274	-1.2145	5e-05	0.000189926	yes
CXN00006738	chr2:12946199-12949616	DL24	D	28.7664	17.4916	-0.717722	5e-05	0.000189926	yes
CXN00006741	chr2:12960870-12963027	DL24	D	19.1393	12.3549	-0.63146	5e-05	0.000189926	yes
CXN00006742	chr11:9542497-9549332	DL24	D	297.951	162.843	-0.871592	5e-05	0.000189926	yes
CXN00006752	chr11:9502682-9505377	DL24	D	13.7435	8.95738	-0.617602	5e-05	0.000189926	yes
CXN00006769	chr11:9403932-9408461	DL24	D	4.45943	2.69632	-0.725869	0.0194	0.0422924	yes
CXN00006777	chr11:9354870-9355848	DL24	D	3.14157	1.88776	-0.73481	0.0188	0.0412186	yes
CXN00006778	chr11:9353021-9354833	DL24	D	3.18701	1.75319	-0.862218	0.0003	0.00101092	yes
CXN00006782	chr11:9332965-9335154	DL24	D	98.8841	62.6221	-0.659066	5e-05	0.000189926	yes
CXN00006785	chr11:9313549-9315340	DL24	D	16.4424	8.82547	-0.897676	5e-05	0.000189926	yes
CXN00006793	chr11:9229911-9236383	DL24	D	938.452	622.45	-0.592325	5e-05	0.000189926	yes
CXN00006794	chr11:9225391-9229359	DL24	D	148.478	70.6048	-1.07241	5e-05	0.000189926	yes
CXN00006797	chr11:9212917-9214209	DL24	D	184.012	111.259	-0.725873	5e-05	0.000189926	yes
CXN00006828	chr11:9036665-9040777	DL24	D	31.2544	17.7499	-0.816246	5e-05	0.000189926	yes
CXN00006830	chr11:9016460-9021469	DL24	D	27.4998	16.9446	-0.698592	5e-05	0.000189926	yes
CXN00006832	chr11:8997353-9002258	DL24	D	6.97943	4.60709	-0.599254	5e-05	0.000189926	yes
CXN00006849	chr11:8877057-8879676	DL24	D	19.6365	8.12732	-1.27269	5e-05	0.000189926	yes
CXN00006850	chr11:8871223-8876300	DL24	D	12.0922	7.29281	-0.729526	5e-05	0.000189926	yes
CXN00006853	chr15:7956686-7959151	DL24	D	171.116	84.8778	-1.01152	5e-05	0.000189926	yes
CXN00006867	chr15:8008837-8009122	DL24	D	58.0643	0	#NAME?	5e-05	0.000189926	yes
CXN00006875	chr15:8057325-8061329	DL24	D	36.2956	24.1805	-0.585954	5e-05	0.000189926	yes
CXN00006878	chr15:8082044-8083734	DL24	D	4.91186	2.56209	-0.938949	0.00015	0.000534297	yes
CXN00006884	chr15:8127738-8134118	DL24	D	20.9399	10.9505	-0.935252	5e-05	0.000189926	yes
CXN00006889	chr15:8155290-8156835	DL24	D	5.13289	2.92924	-0.809245	5e-05	0.000189926	yes
CXN00006892	chr15:8169186-8170361	DL24	D	33.031	21.989	-0.587039	5e-05	0.000189926	yes
CXN00006897	chr15:8211888-8212704	DL24	D	9.13134	4.36093	-1.06619	0.0001	0.000365094	yes
CXN00006898	chr15:8214618-8217448	DL24	D	8.60434	5.09729	-0.755333	5e-05	0.000189926	yes
CXN00006905	chr15:8260575-8261870	DL24	D	3.90312	2.39444	-0.704941	0.00535	0.0136655	yes
CXN00006917	chr15:8317605-8318046	DL24	D	40.4933	25.7585	-0.652637	0.0001	0.000365094	yes
CXN00006921	chr15:8327807-8331442	DL24	D	2.68999	1.45624	-0.885352	5e-05	0.000189926	yes
CXN00006924	chr15:8334878-8335280	DL24	D	18.4527	9.87204	-0.902414	0.00775	0.0189496	yes
CXN00006941	chr15:8425808-8426066	DL24	D	11.475	0	#NAME?	0.00755	0.0185072	yes
CXN00006949	chr15:8476799-8478936	DL24	D	9.00441	3.11078	-1.53335	5e-05	0.000189926	yes
CXN00006955	chr15:8505724-8507909	DL24	D	56.5571	32.8721	-0.782847	5e-05	0.000189926	yes
CXN00006958	chr15:8518977-8521124	DL24	D	10.915	3.93925	-1.47033	0.0073	0.0179902	yes
CXN00006980	chr15:8632383-8636126	DL24	D	6.95479	4.02156	-0.790252	5e-05	0.000189926	yes
CXN00007016	chr16:4480726-4482226	DL24	D	28.0734	11.7703	-1.25405	5e-05	0.000189926	yes
CXN00007023	chr15:3048502-3050693	DL24	D	28.2988	17.3535	-0.705512	5e-05	0.000189926	yes
CXN00007028	chr15:2950982-2954966	DL24	D	10.4167	4.83108	-1.10847	5e-05	0.000189926	yes
CXN00007043	chr24:6655774-6660618	DL24	D	1.54691	0.898085	-0.784464	0.021	0.0453032	yes
CXN00007049	chr24:6713738-6719851	DL24	D	3.86907	2.45324	-0.657302	0.0004	0.00131682	yes
CXN00007052	chr24:6751383-6752920	DL24	D	503.546	258.754	-0.96054	5e-05	0.000189926	yes
CXN00007061	chr24:6889971-6893029	DL24	D	11.8506	7.67199	-0.627286	5e-05	0.000189926	yes
CXN00007087	chr24:7192673-7198649	DL24	D	8.36626	2.4025	-1.80005	5e-05	0.000189926	yes
CXN00007089	chr24:7211118-7213846	DL24	D	37.9212	23.5299	-0.688511	5e-05	0.000189926	yes
CXN00007102	chr1:11245682-11247683	DL24	D	10.1373	5.65453	-0.842188	0.0008	0.00248151	yes
CXN00007114	chr1:11314631-11316448	DL24	D	14.1383	4.13192	-1.77472	5e-05	0.000189926	yes
CXN00007115	chr1:11326020-11330880	DL24	D	21.7031	8.87808	-1.28958	5e-05	0.000189926	yes
CXN00007121	chr1:11375496-11382831	DL24	D	24.9293	16.5636	-0.589824	5e-05	0.000189926	yes
CXN00007140	chr1:11453433-11454713	DL24	D	8.96916	4.31222	-1.05654	0.00255	0.00705232	yes
CXN00007144	chr1:11475306-11478198	DL24	D	3.88899	2.20996	-0.815375	0.00285	0.00777922	yes
CXN00007148	chr1:11498221-11505322	DL24	D	78.7132	31.6906	-1.31255	5e-05	0.000189926	yes
CXN00007171	chr1:11634278-11635978	DL24	D	6.76788	4.09604	-0.724473	5e-05	0.000189926	yes
CXN00007191	chr1:11718798-11719659	DL24	D	112.833	55.7503	-1.01713	5e-05	0.000189926	yes
CXN00007193	chr1:11724648-11731091	DL24	D	23.116	14.9453	-0.629204	5e-05	0.000189926	yes
CXN00007198	chr1:11750572-11755910	DL24	D	20.5852	13.0754	-0.654747	5e-05	0.000189926	yes
CXN00007216	chr1:11854699-11856182	DL24	D	3.8383	0.66935	-2.51963	5e-05	0.000189926	yes
CXN00007228	chr5:3450611-3465368	DL24	D	23.3536	11.0794	-1.07577	5e-05	0.000189926	yes
CXN00007229	chr5:3437135-3437605	DL24	D	147.519	60.5931	-1.28368	5e-05	0.000189926	yes
CXN00007230	chr5:3404005-3428085	DL24	D	19.5934	12.4072	-0.659189	5e-05	0.000189926	yes
CXN00007246	chr5:3108817-3114772	DL24	D	4.71974	2.3451	-1.00906	5e-05	0.000189926	yes
CXN00007250	chr5:3025876-3027469	DL24	D	10.4399	1.50183	-2.79732	0.00825	0.0200154	yes
CXN00007258	chr16:3921666-3923762	DL24	D	6.96061	1.20192	-2.53387	5e-05	0.000189926	yes
CXN00007269	chr16:4182597-4209866	DL24	D	10.7435	6.72413	-0.67605	5e-05	0.000189926	yes
CXN00007274	chr16:4267835-4271627	DL24	D	15.9622	9.72752	-0.714512	5e-05	0.000189926	yes
CXN00007335	chr16:1857946-1860457	DL24	D	5.53518	3.5088	-0.657651	0.00425	0.0111384	yes
CXN00007342	chr16:1666269-1671430	DL24	D	227.976	137.127	-0.733371	5e-05	0.000189926	yes
CXN00007351	chr8:6901598-6903467	DL24	D	126.779	60.6321	-1.06416	5e-05	0.000189926	yes
CXN00007366	chr1:10257331-10259665	DL24	D	77.3985	45.0054	-0.782207	5e-05	0.000189926	yes
CXN00007407	chr1:10809927-10810635	DL24	D	30.0181	19.3193	-0.635794	5e-05	0.000189926	yes
CXN00007411	chr1:10851480-10857237	DL24	D	5.84409	1.97743	-1.56335	5e-05	0.000189926	yes
CXN00007423	chr16:8027101-8031097	DL24	D	71.0899	38.5125	-0.884317	5e-05	0.000189926	yes
CXN00007428	chr16:8059706-8060060	DL24	D	60.3619	36.9177	-0.709327	0.00095	0.00289559	yes
CXN00007435	chr16:8092650-8099880	DL24	D	3.14228	1.99082	-0.658449	0.0031	0.00839813	yes
CXN00007448	chr16:8168539-8169422	DL24	D	13.3984	7.73223	-0.793109	0.00025	0.000854314	yes
CXN00007483	chr16:8370728-8373124	DL24	D	89.2961	55.867	-0.676601	5e-05	0.000189926	yes
CXN00007514	chr16:8540397-8543276	DL24	D	330.878	189.244	-0.806051	5e-05	0.000189926	yes
CXN00007533	chr16:8646696-8648405	DL24	D	273.065	136.011	-1.00552	5e-05	0.000189926	yes
CXN00007536	chr8:5342271-5345442	DL24	D	2.16124	0.788977	-1.4538	0.00275	0.00752857	yes
CXN00007543	chr8:5413227-5416634	DL24	D	10.7676	4.21749	-1.35223	5e-05	0.000189926	yes
CXN00007555	chr8:5580118-5580535	DL24	D	2.067	0	#NAME?	0.00135	0.00400155	yes
CXN00007558	chr8:5647079-5648921	DL24	D	9.20115	5.24496	-0.810883	5e-05	0.000189926	yes
CXN00007593	chr18:8805045-8814858	DL24	D	1405.04	641.769	-1.13048	5e-05	0.000189926	yes
CXN00007595	chr18:8798367-8799489	DL24	D	3.67331	1.36868	-1.42429	0.00305	0.00826876	yes
CXN00007596	chr18:8797446-8798301	DL24	D	4.40048	2.37251	-0.89125	0.00605	0.0152442	yes
CXN00007597	chr18:8796506-8797016	DL24	D	13.5743	3.25987	-2.05799	5e-05	0.000189926	yes
CXN00007612	chr18:8734490-8737586	DL24	D	22.1943	7.61601	-1.54308	5e-05	0.000189926	yes
CXN00007620	chr18:8674926-8680100	DL24	D	15.8798	9.71261	-0.709261	5e-05	0.000189926	yes
CXN00007645	chr18:8482669-8494340	DL24	D	31.8441	19.2196	-0.728449	5e-05	0.000189926	yes
CXN00007646	chr18:8481887-8482361	DL24	D	89.2674	49.4916	-0.850948	0.0009	0.00275871	yes
CXN00007648	chr18:8473949-8477759	DL24	D	17.684	9.54766	-0.889228	5e-05	0.000189926	yes
CXN00007654	chr18:8433575-8435168	DL24	D	15.2397	10.0325	-0.603164	5e-05	0.000189926	yes
CXN00007655	chr18:8433114-8433552	DL24	D	10.4741	5.36753	-0.964497	0.0175	0.038714	yes
CXN00007659	chr18:8412867-8415662	DL24	D	79.2004	50.0986	-0.660738	5e-05	0.000189926	yes
CXN00007670	chr18:8336914-8337813	DL24	D	251.029	108.634	-1.20838	5e-05	0.000189926	yes
CXN00007674	chr18:8318716-8319763	DL24	D	4.56114	2.88942	-0.658612	0.0077	0.0188423	yes
CXN00007675	chr18:8310599-8312895	DL24	D	23.1822	9.08799	-1.35098	5e-05	0.000189926	yes
CXN00007678	chr18:8300680-8301735	DL24	D	9.40118	4.28528	-1.13345	5e-05	0.000189926	yes
CXN00007702	chr21:7935142-7936841	DL24	D	21.9661	11.1774	-0.974695	5e-05	0.000189926	yes
CXN00007711	chr21:7872725-7873939	DL24	D	19.5788	9.97034	-0.973577	5e-05	0.000189926	yes
CXN00007712	chr21:7867452-7872535	DL24	D	24.4601	14.5181	-0.752576	5e-05	0.000189926	yes
CXN00007724	chr21:7800226-7802104	DL24	D	3.72997	1.68468	-1.14669	0.00175	0.00503566	yes
CXN00007729	chr21:7771793-7773057	DL24	D	5.23885	1.67274	-1.64704	5e-05	0.000189926	yes
CXN00007735	chr21:7714919-7717160	DL24	D	159.213	78.9637	-1.0117	5e-05	0.000189926	yes
CXN00007737	chr21:7693533-7697553	DL24	D	6.7013	3.85938	-0.796072	5e-05	0.000189926	yes
CXN00007744	chr21:7660908-7662650	DL24	D	73.9446	39.3437	-0.910311	5e-05	0.000189926	yes
CXN00007751	chr21:7611129-7611933	DL24	D	5571.99	3555.17	-0.648274	5e-05	0.000189926	yes
CXN00007775	chr21:7463590-7463968	DL24	D	251.408	154.55	-0.701952	5e-05	0.000189926	yes
CXN00007776	chr21:7458705-7461350	DL24	D	11.0674	5.8671	-0.915594	5e-05	0.000189926	yes
CXN00007779	chr21:7444922-7448310	DL24	D	250.794	154.677	-0.697246	5e-05	0.000189926	yes
CXN00007785	chr21:7416332-7421072	DL24	D	70.1516	25.2258	-1.47558	5e-05	0.000189926	yes
CXN00007788	chr2:11971766-11975520	DL24	D	11.473	5.0431	-1.18587	5e-05	0.000189926	yes
CXN00007799	chr2:11909356-11912059	DL24	D	11.2675	5.12095	-1.13769	5e-05	0.000189926	yes
CXN00007822	chr2:11764069-11779761	DL24	D	9.38212	5.68948	-0.721618	0.0002	0.000697425	yes
CXN00007825	chr2:11751040-11757849	DL24	D	4.33363	1.45796	-1.57162	5e-05	0.000189926	yes
CXN00007859	chr2:11493817-11498012	DL24	D	7.5203	4.07976	-0.882306	5e-05	0.000189926	yes
CXN00007863	chr2:11448177-11450712	DL24	D	28.13	17.9087	-0.651447	5e-05	0.000189926	yes
CXN00007871	chr2:11400572-11406503	DL24	D	68.08	22.4048	-1.60342	5e-05	0.000189926	yes
CXN00007872	chr2:11395089-11398255	DL24	D	28.6256	15	-0.932342	5e-05	0.000189926	yes
CXN00007876	chr2:11371553-11373114	DL24	D	2.20607	1.00952	-1.12781	0.0019	0.00541903	yes
CXN00007880	chr8:1866226-1868250	DL24	D	2.64206	0.959568	-1.46121	0.0001	0.000365094	yes
CXN00007886	chr8:1899438-1905410	DL24	D	275.804	129.987	-1.08528	5e-05	0.000189926	yes
CXN00007888	chr8:1916086-1919696	DL24	D	85.6225	43.3109	-0.983259	5e-05	0.000189926	yes
CXN00007922	chr8:2100770-2103379	DL24	D	49.583	25.3028	-0.970549	5e-05	0.000189926	yes
CXN00007925	chr8:2125883-2132001	DL24	D	78.547	32.9526	-1.25317	5e-05	0.000189926	yes
CXN00007928	chr8:2146396-2162476	DL24	D	126.305	45.9221	-1.45965	5e-05	0.000189926	yes
CXN00007937	chr8:2229972-2235131	DL24	D	23.1824	14.4688	-0.680086	5e-05	0.000189926	yes
CXN00007976	chr8:2414024-2414707	DL24	D	14.8	4.11189	-1.84772	5e-05	0.000189926	yes
CXN00007991	chr8:2464875-2465154	DL24	D	95.3393	29.308	-1.70177	5e-05	0.000189926	yes
CXN00007994	chr8:2474899-2483967	DL24	D	78.8799	40.2388	-0.971071	5e-05	0.000189926	yes
CXN00008000	chr8:2499834-2502971	DL24	D	306.001	176.736	-0.791944	5e-05	0.000189926	yes
CXN00008004	chr18:2998409-3002304	DL24	D	7.17276	4.6282	-0.632076	5e-05	0.000189926	yes
CXN00008017	chr18:2724447-2734748	DL24	D	158.865	81.1026	-0.969977	5e-05	0.000189926	yes
CXN00008076	chr5:129325-130486	DL24	D	9.58012	5.42428	-0.820611	5e-05	0.000189926	yes
CXN00008086	chr5:189779-196163	DL24	D	36.3229	17.3807	-1.0634	5e-05	0.000189926	yes
CXN00008108	chr5:302485-308460	DL24	D	251.095	139.017	-0.852973	5e-05	0.000189926	yes
CXN00008136	chr5:496478-496781	DL24	D	4.61437	0	#NAME?	0.02285	0.0487348	yes
CXN00008138	chr5:499805-502075	DL24	D	35.41	21.854	-0.69626	5e-05	0.000189926	yes
CXN00008139	chr5:503194-506264	DL24	D	6.85156	3.33708	-1.03785	5e-05	0.000189926	yes
CXN00008150	chr5:564638-569161	DL24	D	20.0085	13.3181	-0.587228	5e-05	0.000189926	yes
CXN00008158	chr5:635372-636936	DL24	D	38.9396	18.5989	-1.06602	5e-05	0.000189926	yes
CXN00008180	chr11:1975825-1976486	DL24	D	136.613	82.2918	-0.731278	5e-05	0.000189926	yes
CXN00008187	chr11:2069945-2081951	DL24	D	13.0622	6.91757	-0.917067	5e-05	0.000189926	yes
CXN00008189	chr11:2095353-2097519	DL24	D	28.9227	17.5945	-0.717075	5e-05	0.000189926	yes
CXN00008194	chr11:2185820-2191372	DL24	D	72.4116	38.1067	-0.926174	5e-05	0.000189926	yes
CXN00008195	chr11:2193775-2196125	DL24	D	1.6862	0.82042	-1.03935	0.01465	0.0331293	yes
CXN00008198	chr5:8539355-8545462	DL24	D	49.4421	30.8076	-0.682455	5e-05	0.000189926	yes
CXN00008207	chr5:8732257-8734307	DL24	D	13.6789	7.29137	-0.90769	5e-05	0.000189926	yes
CXN00008232	chr11:3577277-3587258	DL24	D	57.7803	23.1944	-1.3168	5e-05	0.000189926	yes
CXN00008237	chr11:3511179-3512088	DL24	D	18.5348	4.34562	-2.0926	5e-05	0.000189926	yes
CXN00008250	chr11:3222949-3224011	DL24	D	7.12417	4.6531	-0.614528	0.00195	0.00554532	yes
CXN00008253	chr18:8032555-8036403	DL24	D	32.2034	16.6083	-0.95531	5e-05	0.000189926	yes
CXN00008257	chr18:8009332-8014189	DL24	D	21.2544	8.65705	-1.29581	5e-05	0.000189926	yes
CXN00008258	chr18:8009332-8014189	DL24	D	17.0611	8.05866	-1.0821	5e-05	0.000189926	yes
CXN00008260	chr18:7987182-7989102	DL24	D	6.73004	2.00691	-1.74564	5e-05	0.000189926	yes
CXN00008263	chr18:7973751-7974168	DL24	D	102.492	46.9075	-1.12763	5e-05	0.000189926	yes
CXN00008281	chr18:7860882-7866881	DL24	D	28.118	9.34497	-1.58923	5e-05	0.000189926	yes
CXN00008289	chr18:7812056-7814024	DL24	D	211.911	95.0882	-1.15612	5e-05	0.000189926	yes
CXN00008292	chr18:7790680-7797192	DL24	D	486.497	222.075	-1.13138	5e-05	0.000189926	yes
CXN00008308	chr18:7696945-7698272	DL24	D	8.17176	3.77627	-1.11369	5e-05	0.000189926	yes
CXN00008314	chr18:7671781-7677075	DL24	D	27.1299	15.1466	-0.840886	5e-05	0.000189926	yes
CXN00008330	chr18:7576777-7581245	DL24	D	28.1054	14.0377	-1.00154	5e-05	0.000189926	yes
CXN00008332	chr18:7551057-7566628	DL24	D	123.499	73.3694	-0.751253	5e-05	0.000189926	yes
CXN00008339	chr18:7496591-7499089	DL24	D	48.4216	27.4383	-0.819461	5e-05	0.000189926	yes
CXN00008342	chr18:7487221-7492638	DL24	D	2.65893	1.19994	-1.14788	5e-05	0.000189926	yes
CXN00008347	chr18:7467141-7473580	DL24	D	5.10774	3.17779	-0.684661	5e-05	0.000189926	yes
CXN00008367	chr4:11823399-11824865	DL24	D	9.48448	5.43765	-0.802585	5e-05	0.000189926	yes
CXN00008416	chr4:11440083-11442002	DL24	D	2.72515	1.2126	-1.16824	0.0006	0.00191035	yes
CXN00008417	chr4:11429802-11433359	DL24	D	20.2718	12.4839	-0.69941	5e-05	0.000189926	yes
CXN00008430	chr15:9260482-9263846	DL24	D	19.0955	1.57385	-3.60086	5e-05	0.000189926	yes
CXN00008463	chr15:9116806-9118156	DL24	D	64.0332	42.1189	-0.604352	5e-05	0.000189926	yes
CXN00008464	chr15:9110598-9116011	DL24	D	118.945	69.1096	-0.783341	5e-05	0.000189926	yes
CXN00008467	chr15:9100392-9100916	DL24	D	102.35	50.7378	-1.01237	5e-05	0.000189926	yes
CXN00008521	chr15:8818411-8820713	DL24	D	30.1945	15.2764	-0.98298	5e-05	0.000189926	yes
CXN00008533	chr15:8731434-8734309	DL24	D	71.5219	47.2165	-0.599093	5e-05	0.000189926	yes
CXN00008536	chr15:8722299-8723307	DL24	D	9.74102	4.998	-0.962722	5e-05	0.000189926	yes
CXN00008548	chr15:8671522-8677713	DL24	D	26.7488	12.3414	-1.11597	5e-05	0.000189926	yes
CXN00008555	chr7:1791142-1794222	DL24	D	10.465	3.53182	-1.56708	5e-05	0.000189926	yes
CXN00008560	chr7:1710047-1716347	DL24	D	3.68039	2.0263	-0.861012	0.00045	0.00147117	yes
CXN00008576	chr7:1596955-1600242	DL24	D	24.5355	15.5286	-0.659942	5e-05	0.000189926	yes
CXN00008577	chr7:1595093-1596911	DL24	D	34.6857	21.8139	-0.669096	5e-05	0.000189926	yes
CXN00008621	chr13:7234815-7235616	DL24	D	20.1927	11.6165	-0.797654	5e-05	0.000189926	yes
CXN00008650	chr13:6971775-6973049	DL24	D	22.2218	13.0639	-0.766392	5e-05	0.000189926	yes
CXN00008681	chr6:462482-464654	DL24	D	15.3392	9.70273	-0.660759	5e-05	0.000189926	yes
CXN00008695	chr6:528337-529982	DL24	D	3.56343	1.31919	-1.43362	5e-05	0.000189926	yes
CXN00008697	chr6:533718-534431	DL24	D	6.53871	2.9562	-1.14526	0.0175	0.038714	yes
CXN00008699	chr6:537763-540480	DL24	D	190.289	120.911	-0.654245	5e-05	0.000189926	yes
CXN00008729	chr6:662034-664966	DL24	D	1.95673	0.725793	-1.43081	5e-05	0.000189926	yes
CXN00008741	chr6:736938-741827	DL24	D	66.3589	32.7741	-1.01773	5e-05	0.000189926	yes
CXN00008742	chr6:742331-744819	DL24	D	93.4583	44.6465	-1.06578	5e-05	0.000189926	yes
CXN00008788	chr6:945936-948862	DL24	D	111.222	68.9712	-0.689382	5e-05	0.000189926	yes
CXN00008794	chr6:975825-979233	DL24	D	51.0143	15.5093	-1.71777	5e-05	0.000189926	yes
CXN00008798	chr6:990898-991699	DL24	D	8.7275	4.92208	-0.8263	0.00055	0.00176335	yes
CXN00008804	chr6:1023534-1026778	DL24	D	152.42	62.4762	-1.28667	5e-05	0.000189926	yes
CXN00008806	chr6:1031828-1033499	DL24	D	47.3906	22.679	-1.06325	5e-05	0.000189926	yes
CXN00008821	chr3:3981852-3982551	DL24	D	9.98336	3.69508	-1.43392	5e-05	0.000189926	yes
CXN00008881	chr4:3321039-3325250	DL24	D	4.45479	1.72642	-1.36757	5e-05	0.000189926	yes
CXN00008884	chr19:4192206-4198748	DL24	D	114.658	40.7937	-1.49092	5e-05	0.000189926	yes
CXN00008888	chr19:4032552-4036928	DL24	D	8.67144	4.70181	-0.883054	5e-05	0.000189926	yes
CXN00008940	chr4:10905551-10907126	DL24	D	32.4152	21.2905	-0.606461	5e-05	0.000189926	yes
CXN00008951	chr4:10821020-10822199	DL24	D	7.58829	4.66039	-0.703323	0.0007	0.00219573	yes
CXN00008960	chr4:10717889-10719412	DL24	D	10.0954	5.77332	-0.806218	5e-05	0.000189926	yes
CXN00008983	chr11:7110700-7113775	DL24	D	53.93	23.6789	-1.18749	5e-05	0.000189926	yes
CXN00008989	chr11:7321284-7325724	DL24	D	74.7331	46.5575	-0.682733	5e-05	0.000189926	yes
CXN00009009	chr9:572655-574351	DL24	D	3.11962	2.05831	-0.599915	0.01225	0.0284029	yes
CXN00009026	chr9:483636-486077	DL24	D	191.173	63.3487	-1.59349	5e-05	0.000189926	yes
CXN00009031	chr9:433379-433973	DL24	D	6.4718	2.85961	-1.17835	0.007	0.017332	yes
CXN00009080	chr9:138073-139356	DL24	D	3.1637	2.01459	-0.651128	0.015	0.0338212	yes
CXN00009091	chr9:88292-91353	DL24	D	3.47203	2.20213	-0.656881	0.0017	0.00490865	yes
CXN00009092	chr9:72417-76664	DL24	D	179.229	41.1547	-2.12267	5e-05	0.000189926	yes
CXN00009093	chr9:65759-68103	DL24	D	8.4224	5.41565	-0.637098	0.0001	0.000365094	yes
CXN00009094	chr9:59801-62664	DL24	D	89.6174	56.6541	-0.661598	5e-05	0.000189926	yes
CXN00009113	chr6:1589190-1590033	DL24	D	58.0962	38.0351	-0.611112	5e-05	0.000189926	yes
CXN00009120	chr6:1540743-1545467	DL24	D	90.2233	44.5229	-1.01895	5e-05	0.000189926	yes
CXN00009149	chr6:1398510-1401040	DL24	D	27.7562	11.3285	-1.29285	5e-05	0.000189926	yes
CXN00009159	chr6:1351667-1354323	DL24	D	9.76448	5.91768	-0.722511	5e-05	0.000189926	yes
CXN00009170	chr6:1299272-1308299	DL24	D	801.115	261.471	-1.61536	5e-05	0.000189926	yes
CXN00009171	chr6:1297816-1298386	DL24	D	42.551	27.4255	-0.633675	5e-05	0.000189926	yes
CXN00009172	chr6:1297029-1297704	DL24	D	41.6371	21.5119	-0.952736	5e-05	0.000189926	yes
CXN00009185	chr6:1225561-1226367	DL24	D	15.3116	6.70728	-1.19082	0.00045	0.00147117	yes
CXN00009189	chr6:1202263-1205735	DL24	D	22.2052	14.3263	-0.632234	5e-05	0.000189926	yes
CXN00009201	chr6:1145173-1146057	DL24	D	182.097	66.105	-1.46187	5e-05	0.000189926	yes
CXN00009203	chr6:1133308-1139139	DL24	D	3.15896	1.03732	-1.60659	5e-05	0.000189926	yes
CXN00009204	chr6:1126320-1132872	DL24	D	7.73398	3.06129	-1.33707	5e-05	0.000189926	yes
CXN00009206	chr6:1120047-1120389	DL24	D	10.3185	3.01288	-1.77601	0.016	0.0357868	yes
CXN00009207	chr6:1119160-1119949	DL24	D	9.49025	3.18987	-1.57295	5e-05	0.000189926	yes
CXN00009237	chr10:4067963-4070960	DL24	D	66.0178	37.4447	-0.818094	5e-05	0.000189926	yes
CXN00009239	chr10:4051553-4055670	DL24	D	2.27407	1.37356	-0.727354	0.02075	0.044848	yes
CXN00009262	chr10:3865014-3869403	DL24	D	7.62055	4.00315	-0.92876	5e-05	0.000189926	yes
CXN00009263	chr10:3854879-3856520	DL24	D	23.1039	11.3377	-1.027	5e-05	0.000189926	yes
CXN00009265	chr10:3854004-3854340	DL24	D	31.7208	15.523	-1.03102	0.00735	0.0180965	yes
CXN00009268	chr10:3827536-3832427	DL24	D	33.6026	20.3038	-0.726824	5e-05	0.000189926	yes
CXN00009271	chr10:3778887-3787442	DL24	D	331.608	125.51	-1.40167	5e-05	0.000189926	yes
CXN00009281	chr10:3717124-3719530	DL24	D	63.3951	28.4594	-1.15546	5e-05	0.000189926	yes
CXN00009318	chr8:2997654-3003880	DL24	D	54.3328	25.3868	-1.09775	5e-05	0.000189926	yes
CXN00009328	chr8:2929036-2937142	DL24	D	147.63	69.521	-1.08646	5e-05	0.000189926	yes
CXN00009339	chr8:2888802-2891465	DL24	D	4.87314	2.89273	-0.752421	5e-05	0.000189926	yes
CXN00009344	chr8:2872832-2873195	DL24	D	2412.71	1318.2	-0.872082	5e-05	0.000189926	yes
CXN00009351	chr8:2810829-2811726	DL24	D	6.82869	4.48406	-0.606805	0.0223	0.0476999	yes
CXN00009363	chr8:2735370-2738627	DL24	D	99.708	51.465	-0.954118	5e-05	0.000189926	yes
CXN00009375	chr8:2681953-2684190	DL24	D	174.761	112.527	-0.635116	5e-05	0.000189926	yes
CXN00009396	chr8:2572891-2575861	DL24	D	30.7146	17.9968	-0.771187	5e-05	0.000189926	yes
CXN00009397	chr8:2569205-2572565	DL24	D	11.3498	6.97218	-0.702979	5e-05	0.000189926	yes
CXN00009402	chr8:2528866-2531912	DL24	D	41.3908	17.1623	-1.27007	5e-05	0.000189926	yes
CXN00009441	chr1:13585201-13588828	DL24	D	197.515	128.828	-0.61651	5e-05	0.000189926	yes
CXN00009467	chr1:13477913-13480741	DL24	D	16.0943	6.76441	-1.25051	5e-05	0.000189926	yes
CXN00009473	chr1:13446629-13448515	DL24	D	374.708	151.074	-1.31051	5e-05	0.000189926	yes
CXN00009474	chr1:13441009-13441814	DL24	D	31.2116	13.7301	-1.18474	5e-05	0.000189926	yes
CXN00009481	chr1:13416510-13417981	DL24	D	3.35526	1.62866	-1.04274	0.0212	0.0456491	yes
CXN00009485	chr1:13398601-13401658	DL24	D	51.2654	29.4663	-0.798922	5e-05	0.000189926	yes
CXN00009507	chr1:13269447-13270834	DL24	D	8.27945	2.28657	-1.85635	5e-05	0.000189926	yes
CXN00009523	chr1:13180384-13185140	DL24	D	20.4463	7.10114	-1.52571	5e-05	0.000189926	yes
CXN00009525	chr1:13171238-13177046	DL24	D	141.064	93.0593	-0.600125	5e-05	0.000189926	yes
CXN00009539	chr3:6992196-6994448	DL24	D	12.6028	7.17003	-0.81369	5e-05	0.000189926	yes
CXN00009540	chr3:7002366-7010524	DL24	D	2.62101	1.02796	-1.35034	0.0015	0.00438478	yes
CXN00009542	chr3:7034764-7035969	DL24	D	42.5663	23.8776	-0.834052	5e-05	0.000189926	yes
CXN00009555	chr3:7307249-7309510	DL24	D	166.601	78.9311	-1.07773	5e-05	0.000189926	yes
CXN00009556	chr3:7315520-7319912	DL24	D	39.524	26.2125	-0.592473	5e-05	0.000189926	yes
CXN00009589	chr7:11444930-11449156	DL24	D	25.4381	16.4374	-0.630009	0.00075	0.00233467	yes
CXN00009599	chr7:11497720-11499458	DL24	D	7.4143	4.65231	-0.672366	0.0011	0.00331385	yes
CXN00009601	chr7:11501718-11513624	DL24	D	38.5412	24.0456	-0.68063	5e-05	0.000189926	yes
CXN00009603	chr7:11523230-11523713	DL24	D	3539.35	1422.27	-1.31529	5e-05	0.000189926	yes
CXN00009604	chr7:11523803-11525176	DL24	D	1103.76	453.035	-1.28473	5e-05	0.000189926	yes
CXN00009609	chr7:11539878-11545272	DL24	D	141.122	76.5869	-0.881774	5e-05	0.000189926	yes
CXN00009621	chr7:11577427-11579991	DL24	D	13.5597	8.79507	-0.62456	5e-05	0.000189926	yes
CXN00009622	chr7:11580577-11596653	DL24	D	48.5814	30.1342	-0.689003	0.0001	0.000365094	yes
CXN00009661	chr7:11799717-11806149	DL24	D	24.4074	10.3246	-1.24123	5e-05	0.000189926	yes
CXN00009670	chr24:2142178-2144074	DL24	D	32.6477	19.2735	-0.760362	5e-05	0.000189926	yes
CXN00009675	chr24:2098692-2100117	DL24	D	5.72258	3.68542	-0.634837	0.00045	0.00147117	yes
CXN00009718	chr24:1729982-1731418	DL24	D	92.0857	36.9563	-1.31716	5e-05	0.000189926	yes
CXN00009719	chr24:1726579-1729031	DL24	D	2.91435	0.511312	-2.5109	0.0004	0.00131682	yes
CXN00009724	chr24:1687396-1695403	DL24	D	2.77584	1.58906	-0.80475	0.0018	0.00516099	yes
CXN00009729	chr24:1615666-1623120	DL24	D	17.4879	4.76829	-1.87482	5e-05	0.000189926	yes
CXN00009739	chr2:9492195-9498351	DL24	D	9.10951	3.57546	-1.34924	5e-05	0.000189926	yes
CXN00009743	chr2:9527322-9530626	DL24	D	79.7703	48.5032	-0.717771	5e-05	0.000189926	yes
CXN00009757	chr2:9650720-9656966	DL24	D	8.87477	3.09162	-1.52135	5e-05	0.000189926	yes
CXN00009758	chr2:9658268-9659665	DL24	D	201.782	114.399	-0.818721	5e-05	0.000189926	yes
CXN00009770	chr2:9765535-9766474	DL24	D	40.0644	21.5636	-0.893725	5e-05	0.000189926	yes
CXN00009771	chr2:9766530-9767022	DL24	D	13.3793	5.92576	-1.17493	0.0009	0.00275871	yes
CXN00009779	chr2:9829567-9830194	DL24	D	2.14567	0	#NAME?	0.00135	0.00400155	yes
CXN00009817	chr23:6958932-6963004	DL24	D	165.197	73.8235	-1.16204	5e-05	0.000189926	yes
CXN00009821	chr23:6937471-6942461	DL24	D	25.7498	16.3489	-0.655372	5e-05	0.000189926	yes
CXN00009828	chr23:6885739-6889095	DL24	D	34.0192	22.336	-0.606981	5e-05	0.000189926	yes
CXN00009844	chr23:6748713-6749529	DL24	D	78.7852	51.7646	-0.605959	5e-05	0.000189926	yes
CXN00009856	chr1:9720833-9723689	DL24	D	7.17919	3.67284	-0.966926	0.00025	0.000854314	yes
CXN00009868	chr1:9556300-9562028	DL24	D	61.6389	29.6354	-1.05652	5e-05	0.000189926	yes
CXN00009894	chr1:9246731-9249300	DL24	D	10.507	3.76839	-1.47933	0.0105	0.0247789	yes
CXN00009900	chr19:8749520-8751300	DL24	D	100.477	37.8459	-1.40865	5e-05	0.000189926	yes
CXN00009916	chr19:8648812-8650960	DL24	D	15.4593	3.62746	-2.09144	5e-05	0.000189926	yes
CXN00009917	chr19:8647133-8648567	DL24	D	195.434	123.293	-0.664595	5e-05	0.000189926	yes
CXN00009918	chr19:8639632-8645061	DL24	D	60.3238	34.9832	-0.786066	5e-05	0.000189926	yes
CXN00009938	chr19:8518079-8521260	DL24	D	82.291	41.6978	-0.980764	5e-05	0.000189926	yes
CXN00009939	chr19:8514361-8517846	DL24	D	217.01	121.26	-0.839657	5e-05	0.000189926	yes
CXN00009950	chr19:8462833-8466847	DL24	D	120.028	51.0559	-1.23323	5e-05	0.000189926	yes
CXN00009951	chr19:8444365-8453579	DL24	D	77.3096	48.9193	-0.660243	5e-05	0.000189926	yes
CXN00009958	chr19:8389498-8391425	DL24	D	3.53739	2.26719	-0.641779	0.00985	0.0234463	yes
CXN00009970	chr19:8339357-8340990	DL24	D	50.076	33.3654	-0.585765	5e-05	0.000189926	yes
CXN00009979	chr19:8259753-8262692	DL24	D	18.5876	7.24596	-1.35909	5e-05	0.000189926	yes
CXN00009982	chr19:8232967-8235076	DL24	D	27.2592	9.73884	-1.48492	5e-05	0.000189926	yes
CXN00009997	chr12:7488279-7491494	DL24	D	22.0709	7.26406	-1.60329	5e-05	0.000189926	yes
CXN00010011	chr8:1387209-1392735	DL24	D	22.4672	6.33319	-1.82682	5e-05	0.000189926	yes
CXN00010015	chr8:1418935-1421574	DL24	D	4.04871	1.88178	-1.10536	0.0017	0.00490865	yes
CXN00010026	chr8:1477139-1480330	DL24	D	218.916	114.793	-0.931346	5e-05	0.000189926	yes
CXN00010033	chr8:1517531-1526525	DL24	D	22.1709	5.13313	-2.11075	5e-05	0.000189926	yes
CXN00010040	chr8:1574585-1577595	DL24	D	183.012	96.0267	-0.930434	5e-05	0.000189926	yes
CXN00010047	chr8:1617857-1622804	DL24	D	4.1378	2.09094	-0.984711	0.00015	0.000534297	yes
CXN00010057	chr8:1684849-1691157	DL24	D	3.16753	2.01172	-0.65493	5e-05	0.000189926	yes
CXN00010065	chr8:1758058-1764172	DL24	D	2.9739	1.7121	-0.796584	5e-05	0.000189926	yes
CXN00010086	chr5:5860394-5866762	DL24	D	124.337	68.2519	-0.865318	5e-05	0.000189926	yes
CXN00010090	chr5:5775091-5779567	DL24	D	48.0026	20.3781	-1.23609	5e-05	0.000189926	yes
CXN00010095	chr5:5722183-5731324	DL24	D	2.72859	1.41475	-0.94761	0.001	0.00303543	yes
CXN00010122	chr18:6896753-6899805	DL24	D	3.40735	2.10273	-0.696384	0.0004	0.00131682	yes
CXN00010149	chr18:7072471-7077729	DL24	D	76.421	45.6323	-0.743914	5e-05	0.000189926	yes
CXN00010171	chr18:7224657-7230278	DL24	D	502.063	233.419	-1.10495	5e-05	0.000189926	yes
CXN00010179	chr18:7285903-7288368	DL24	D	10.1868	6.69923	-0.604628	0.00055	0.00176335	yes
CXN00010192	chr18:7371216-7383751	DL24	D	48.2376	28.2545	-0.77168	5e-05	0.000189926	yes
CXN00010194	chr18:7392312-7395002	DL24	D	38.4294	12.7111	-1.59613	5e-05	0.000189926	yes
CXN00010195	chr18:7396191-7411753	DL24	D	25.9654	15.9913	-0.699304	5e-05	0.000189926	yes
CXN00010196	chr18:7396191-7411753	DL24	D	33.2933	14.0351	-1.2462	0.0001	0.000365094	yes
CXN00010233	chr13:2024312-2028081	DL24	D	27.6505	15.104	-0.87237	5e-05	0.000189926	yes
CXN00010244	chr13:2174403-2177936	DL24	D	11.3372	2.247	-2.33498	5e-05	0.000189926	yes
CXN00010249	chr13:2220247-2222356	DL24	D	36.5568	24.0083	-0.606607	5e-05	0.000189926	yes
CXN00010254	chr13:2305707-2307674	DL24	D	37.3146	17.318	-1.10747	5e-05	0.000189926	yes
CXN00010255	chr13:2325665-2330454	DL24	D	5.47963	1.80194	-1.60453	5e-05	0.000189926	yes
CXN00010257	chr13:2377487-2380220	DL24	D	27.8751	16.601	-0.747702	5e-05	0.000189926	yes
CXN00010279	chr17:1772287-1773531	DL24	D	2.88287	1.40223	-1.03978	0.0057	0.0144692	yes
CXN00010288	chr17:1822580-1824120	DL24	D	11.6276	5.17911	-1.16678	5e-05	0.000189926	yes
CXN00010292	chr17:1844354-1847783	DL24	D	41.566	19.6864	-1.0782	5e-05	0.000189926	yes
CXN00010300	chr17:1868986-1870883	DL24	D	77.1371	47.0398	-0.713542	5e-05	0.000189926	yes
CXN00010307	chr17:1896022-1897032	DL24	D	2.85857	0.847082	-1.75472	0.01815	0.0399934	yes
CXN00010314	chr17:1931643-1935752	DL24	D	440.57	254.693	-0.790613	5e-05	0.000189926	yes
CXN00010323	chr17:1966191-1972666	DL24	D	818.263	332.5	-1.29921	5e-05	0.000189926	yes
CXN00010347	chr17:2080485-2085066	DL24	D	159.32	66.4179	-1.26229	5e-05	0.000189926	yes
CXN00010358	chr17:2141444-2150978	DL24	D	36.1734	20.7233	-0.803679	5e-05	0.000189926	yes
CXN00010359	chr17:2154959-2167057	DL24	D	13.4271	7.47879	-0.844276	5e-05	0.000189926	yes
CXN00010360	chr17:2154959-2167057	DL24	D	132.108	76.5121	-0.787964	5e-05	0.000189926	yes
CXN00010363	chr17:2184051-2191616	DL24	D	2.34858	0.195675	-3.58526	0.00525	0.0134399	yes
CXN00010409	chr18:9303252-9307808	DL24	D	78.4985	29.8807	-1.39345	5e-05	0.000189926	yes
CXN00010432	chr18:9207164-9208529	DL24	D	54.7913	34.7663	-0.656254	5e-05	0.000189926	yes
CXN00010435	chr18:9201346-9203673	DL24	D	2.99206	1.21624	-1.29871	5e-05	0.000189926	yes
CXN00010455	chr18:9048609-9055858	DL24	D	186.06	70.3779	-1.40257	5e-05	0.000189926	yes
CXN00010458	chr18:9036668-9037759	DL24	D	17.9314	9.64127	-0.895189	5e-05	0.000189926	yes
CXN00010459	chr18:9033946-9036365	DL24	D	81.3315	39.7745	-1.03197	5e-05	0.000189926	yes
CXN00010476	chr18:8961530-8961911	DL24	D	35.1271	18.4971	-0.925282	0.00085	0.00262028	yes
CXN00010477	chr18:8960889-8961321	DL24	D	56.3227	32.922	-0.774667	5e-05	0.000189926	yes
CXN00010483	chr18:8939859-8941423	DL24	D	222.797	138.999	-0.680653	5e-05	0.000189926	yes
CXN00010528	chr1:923260-928321	DL24	D	19.3307	12.7856	-0.596371	5e-05	0.000189926	yes
CXN00010532	chr1:890993-894297	DL24	D	7.39707	2.90938	-1.34624	5e-05	0.000189926	yes
CXN00010543	chr1:834212-837108	DL24	D	5.41488	0.218606	-4.63053	0.00595	0.0150395	yes
CXN00010565	chr1:712207-714767	DL24	D	26.3563	15.802	-0.738041	5e-05	0.000189926	yes
CXN00010568	chr1:691320-696598	DL24	D	90.874	58.1105	-0.645069	5e-05	0.000189926	yes
CXN00010574	chr1:621051-623027	DL24	D	2.70145	1.62363	-0.73451	0.0108	0.0254023	yes
CXN00010578	chr1:594676-597838	DL24	D	24.7402	13.9135	-0.830374	5e-05	0.000189926	yes
CXN00010599	chr19:1108491-1110049	DL24	D	67.037	37.2674	-0.847043	5e-05	0.000189926	yes
CXN00010603	chr19:1122936-1124818	DL24	D	27.8925	13.9146	-1.00328	5e-05	0.000189926	yes
CXN00010613	chr19:1199984-1203180	DL24	D	63.4132	25.8506	-1.29458	5e-05	0.000189926	yes
CXN00010620	chr19:1276036-1281131	DL24	D	31.1243	19.2688	-0.691774	5e-05	0.000189926	yes
CXN00010624	chr19:1317611-1320661	DL24	D	659.005	270.72	-1.28349	5e-05	0.000189926	yes
CXN00010699	chr4:8794304-8801439	DL24	D	1.49792	0.736481	-1.02424	5e-05	0.000189926	yes
CXN00010700	chr4:8763072-8766353	DL24	D	14.8852	9.41733	-0.660489	5e-05	0.000189926	yes
CXN00010701	chr4:8751503-8751929	DL24	D	14.0878	1.63863	-3.10389	0.00785	0.0191661	yes
CXN00010712	chr8:4872158-4878187	DL24	D	54.0378	16.4412	-1.71665	5e-05	0.000189926	yes
CXN00010731	chr8:5035661-5035991	DL24	D	2.94546	0	#NAME?	0.02285	0.0487348	yes
CXN00010755	chr8:5255901-5257875	DL24	D	4.51719	2.55849	-0.820131	5e-05	0.000189926	yes
CXN00010761	chr8:5316884-5320792	DL24	D	7.83594	4.23333	-0.888314	5e-05	0.000189926	yes
CXN00010766	chr1:11963031-11964846	DL24	D	107.813	67.366	-0.678444	5e-05	0.000189926	yes
CXN00010780	chr1:12037464-12041471	DL24	D	38.7059	20.6744	-0.904707	5e-05	0.000189926	yes
CXN00010817	chr1:12214223-12217202	DL24	D	5.98631	3.18768	-0.909163	5e-05	0.000189926	yes
CXN00010818	chr1:12218418-12226719	DL24	D	7.64618	4.80553	-0.670045	5e-05	0.000189926	yes
CXN00010820	chr1:12227566-12231583	DL24	D	39.021	24.5247	-0.670013	5e-05	0.000189926	yes
CXN00010822	chr1:12234242-12241767	DL24	D	56.6382	32.2751	-0.811354	5e-05	0.000189926	yes
CXN00010828	chr1:12266770-12268646	DL24	D	477.16	183.267	-1.38053	5e-05	0.000189926	yes
CXN00010840	chr1:12313908-12322551	DL24	D	36.1707	16.7122	-1.11392	5e-05	0.000189926	yes
CXN00010855	chr1:12417999-12419134	DL24	D	9.25171	3.42867	-1.43207	5e-05	0.000189926	yes
CXN00010892	chr10:124968-127347	DL24	D	3.46607	2.26188	-0.615779	0.0075	0.0184018	yes
CXN00010899	chr10:160882-161994	DL24	D	47.8597	30.1525	-0.666535	5e-05	0.000189926	yes
CXN00010921	chr10:286286-286902	DL24	D	44.0069	17.1758	-1.35736	5e-05	0.000189926	yes
CXN00010925	chr10:291831-298205	DL24	D	6.06062	1.17983	-2.36089	5e-05	0.000189926	yes
CXN00010928	chr10:308284-312697	DL24	D	18.6612	9.61683	-0.956409	5e-05	0.000189926	yes
CXN00010930	chr10:316375-317746	DL24	D	2.12975	0.899432	-1.2436	0.00105	0.00317517	yes
CXN00010939	chr10:348799-351669	DL24	D	35.1571	22.974	-0.613812	5e-05	0.000189926	yes
CXN00010991	chr11:2712189-2724849	DL24	D	7.94971	4.25858	-0.900531	5e-05	0.000189926	yes
CXN00011011	chr2:6890949-6892371	DL24	D	34.5473	19.1784	-0.84909	5e-05	0.000189926	yes
CXN00011013	chr2:6791940-6794644	DL24	D	53.1194	32.6923	-0.70029	5e-05	0.000189926	yes
CXN00011017	chr2:6729693-6733269	DL24	D	105.509	47.9699	-1.13717	5e-05	0.000189926	yes
CXN00011037	chr14:2015546-2024777	DL24	D	4.696	1.58582	-1.5662	5e-05	0.000189926	yes
CXN00011052	chr14:1788036-1790043	DL24	D	153.333	30.6399	-2.32318	0.01595	0.0356966	yes
CXN00011063	chr7:95077-98152	DL24	D	409.013	261.387	-0.645957	5e-05	0.000189926	yes
CXN00011069	chr7:113037-114054	DL24	D	2.75235	1.62145	-0.763382	0.01775	0.0391917	yes
CXN00011073	chr7:139936-143211	DL24	D	250.662	132.655	-0.918062	5e-05	0.000189926	yes
CXN00011079	chr7:170771-175821	DL24	D	33.917	20.2484	-0.744199	5e-05	0.000189926	yes
CXN00011084	chr7:192684-194347	DL24	D	5.14795	2.05387	-1.32565	0.01145	0.0267704	yes
CXN00011090	chr7:229797-231444	DL24	D	6.02086	3.92184	-0.618441	0.00095	0.00289559	yes
CXN00011100	chr7:285752-289315	DL24	D	55.1782	33.027	-0.740451	5e-05	0.000189926	yes
CXN00011125	chr7:442472-445343	DL24	D	48.845	27.6756	-0.819595	5e-05	0.000189926	yes
CXN00011142	chr20:7807117-7811210	DL24	D	29.9664	8.06084	-1.89434	5e-05	0.000189926	yes
CXN00011159	chr20:7913767-7915372	DL24	D	2.11582	1.26827	-0.738347	0.00835	0.020234	yes
CXN00011161	chr20:7921941-7922415	DL24	D	88.2314	41.4536	-1.08979	5e-05	0.000189926	yes
CXN00011162	chr20:7933338-7937894	DL24	D	42.2166	25.6259	-0.720204	5e-05	0.000189926	yes
CXN00011171	chr20:7964334-7971628	DL24	D	74.5004	43.0646	-0.790746	5e-05	0.000189926	yes
CXN00011209	chr20:8237923-8243028	DL24	D	36.0678	15.9629	-1.17599	5e-05	0.000189926	yes
CXN00011258	chr22:4566392-4567216	DL24	D	17.7991	10.2012	-0.803062	0.0001	0.000365094	yes
CXN00011279	chr23:4399928-4402073	DL24	D	17.5698	10.112	-0.797026	5e-05	0.000189926	yes
CXN00011280	chr23:4420825-4425772	DL24	D	9.29584	6.15822	-0.594072	0.0011	0.00331385	yes
CXN00011286	chr23:4517809-4521667	DL24	D	70.0569	39.6562	-0.820979	5e-05	0.000189926	yes
CXN00011294	chr23:4632613-4635899	DL24	D	20.6193	13.606	-0.599755	5e-05	0.000189926	yes
CXN00011296	chr23:4666906-4667596	DL24	D	150.959	64.3628	-1.22986	5e-05	0.000189926	yes
CXN00011345	chr2:4407399-4412189	DL24	D	13.7667	8.49458	-0.69657	5e-05	0.000189926	yes
CXN00011351	chr6:11786496-11798795	DL24	D	73.9174	48.1984	-0.616928	5e-05	0.000189926	yes
CXN00011354	chr6:11833242-11841644	DL24	D	65.4201	42.676	-0.616309	5e-05	0.000189926	yes
CXN00011360	chr6:11915420-11928370	DL24	D	501.288	192.441	-1.38122	5e-05	0.000189926	yes
CXN00011365	chr6:12007826-12012922	DL24	D	4.34951	1.7943	-1.27743	5e-05	0.000189926	yes
CXN00011366	chr6:12013065-12015483	DL24	D	5.50161	2.38997	-1.20286	5e-05	0.000189926	yes
CXN00011390	chr6:12153977-12162053	DL24	D	1.16797	0.722828	-0.692274	0.0087	0.0210048	yes
CXN00011412	chr12:1989807-1992965	DL24	D	36.3514	18.655	-0.962448	5e-05	0.000189926	yes
CXN00011413	chr12:1982655-1987794	DL24	D	14.7494	9.58723	-0.621471	5e-05	0.000189926	yes
CXN00011418	chr12:1933522-1937023	DL24	D	76.6546	44.7524	-0.776407	5e-05	0.000189926	yes
CXN00011455	chr12:1656586-1657811	DL24	D	4.21711	2.45565	-0.780149	0.00895	0.021535	yes
CXN00011461	chr12:1606370-1608694	DL24	D	5.07588	1.86544	-1.44414	5e-05	0.000189926	yes
CXN00011465	chr12:1599843-1600468	DL24	D	6.82995	2.6383	-1.37227	0.0117	0.0272719	yes
CXN00011523	chr4:2931689-2934872	DL24	D	35.8612	17.4878	-1.03607	5e-05	0.000189926	yes
CXN00011524	chr4:2914831-2927711	DL24	D	48.9801	25.4637	-0.943752	5e-05	0.000189926	yes
CXN00011599	chr16:7622918-7628734	DL24	D	1.77006	1.02343	-0.790382	0.0014	0.00412784	yes
CXN00011611	chr16:7562864-7563323	DL24	D	28.5994	13.1416	-1.12184	5e-05	0.000189926	yes
CXN00011627	chr14:4388957-4393857	DL24	D	3.28204	1.57251	-1.06152	5e-05	0.000189926	yes
CXN00011628	chr14:4393882-4395524	DL24	D	6.86461	3.23412	-1.0858	5e-05	0.000189926	yes
CXN00011643	chr14:7341934-7344222	DL24	D	685.47	108.073	-2.66509	5e-05	0.000189926	yes
CXN00011649	chr14:7425007-7426847	DL24	D	25.6376	13.4506	-0.930589	5e-05	0.000189926	yes
CXN00011656	chr14:7483137-7484668	DL24	D	20.8863	12.6812	-0.719867	5e-05	0.000189926	yes
CXN00011664	chr14:7534652-7536020	DL24	D	5.8206	0.89243	-2.70536	5e-05	0.000189926	yes
CXN00011683	chr1:10191057-10198068	DL24	D	22.7251	12.2508	-0.89141	5e-05	0.000189926	yes
CXN00011695	chr1:10000023-10000575	DL24	D	9.52176	3.46072	-1.46015	0.00075	0.00233467	yes
CXN00011700	chr1:9958056-9961133	DL24	D	106.628	66.2195	-0.687252	5e-05	0.000189926	yes
CXN00011705	chr1:9826945-9827563	DL24	D	18.3738	10.2384	-0.843658	5e-05	0.000189926	yes
CXN00011725	chr6:6023257-6026854	DL24	D	1.67483	0.84117	-0.993541	0.0068	0.0169027	yes
CXN00011731	chr6:5930809-5936001	DL24	D	374.633	228.884	-0.710863	5e-05	0.000189926	yes
CXN00011744	chr6:5784022-5788016	DL24	D	10.9113	5.31789	-1.03689	5e-05	0.000189926	yes
CXN00011748	chr1:8288408-8288720	DL24	D	39.9002	19.4746	-1.0348	0.01675	0.0372427	yes
CXN00011763	chr1:8498558-8501080	DL24	D	4.76233	2.89227	-0.719466	5e-05	0.000189926	yes
CXN00011784	chr17:2989659-2993697	DL24	D	77.0033	51.0193	-0.593878	5e-05	0.000189926	yes
CXN00011796	chr17:3049553-3049862	DL24	D	4.46612	0	#NAME?	0.02285	0.0487348	yes
CXN00011799	chr17:3059022-3060144	DL24	D	14.1136	7.75017	-0.864784	5e-05	0.000189926	yes
CXN00011811	chr17:3157177-3159011	DL24	D	12.1965	7.27291	-0.745865	0.00495	0.0127695	yes
CXN00011818	chr17:3191349-3194982	DL24	D	49.1436	21.1131	-1.21887	5e-05	0.000189926	yes
CXN00011822	chr17:3213809-3217479	DL24	D	49.0998	31.1831	-0.654955	5e-05	0.000189926	yes
CXN00011840	chr17:3297592-3301469	DL24	D	4.46417	1.91777	-1.21896	0.0134	0.030706	yes
CXN00011843	chr17:3313707-3315636	DL24	D	563.956	248.915	-1.17993	5e-05	0.000189926	yes
CXN00011852	chr17:3339766-3342656	DL24	D	37.2462	18.4658	-1.01224	5e-05	0.000189926	yes
CXN00011881	chr23:5911817-5916250	DL24	D	466.399	207.791	-1.16643	5e-05	0.000189926	yes
CXN00011885	chr23:5875316-5879714	DL24	D	39.1796	18.5317	-1.08011	5e-05	0.000189926	yes
CXN00011886	chr23:5864634-5869703	DL24	D	107.271	54.9032	-0.966292	5e-05	0.000189926	yes
CXN00011909	chr23:5653593-5660733	DL24	D	17.8753	11.1049	-0.686775	0.00025	0.000854314	yes
CXN00011910	chr23:5653593-5660733	DL24	D	57.94	34.0713	-0.766002	5e-05	0.000189926	yes
CXN00011917	chr23:5608255-5612785	DL24	D	5.41763	3.12025	-0.795998	5e-05	0.000189926	yes
CXN00011919	chr23:5593268-5595831	DL24	D	158.377	103.269	-0.616959	5e-05	0.000189926	yes
CXN00011922	chr23:5573344-5575659	DL24	D	24.6487	12.9597	-0.927484	5e-05	0.000189926	yes
CXN00011933	chr4:2437756-2438561	DL24	D	1021.39	259.336	-1.97764	5e-05	0.000189926	yes
CXN00011946	chr4:2336918-2338814	DL24	D	5.90949	3.34362	-0.82162	0.0054	0.013776	yes
CXN00011955	chr4:2283975-2285799	DL24	D	398.881	155.868	-1.35563	5e-05	0.000189926	yes
CXN00011966	chr4:2192172-2193784	DL24	D	224.748	109.344	-1.03943	5e-05	0.000189926	yes
CXN00011972	chr4:2155412-2158210	DL24	D	8.59468	1.37884	-2.63999	5e-05	0.000189926	yes
CXN00011980	chr4:2090820-2092837	DL24	D	60.0634	37.4614	-0.68108	5e-05	0.000189926	yes
CXN00011988	chr4:2032727-2038994	DL24	D	47.9065	28.8985	-0.729226	5e-05	0.000189926	yes
CXN00012004	chr7:7943033-7944072	DL24	D	3.54952	1.20249	-1.5616	0.0132	0.0303231	yes
CXN00012009	chr7:8065318-8091291	DL24	D	40.3253	18.8156	-1.09976	5e-05	0.000189926	yes
CXN00012022	chr7:8244659-8251600	DL24	D	8.40131	3.95184	-1.08809	5e-05	0.000189926	yes
CXN00012039	chr14:1085164-1090772	DL24	D	9.95643	5.17872	-0.943034	5e-05	0.000189926	yes
CXN00012040	chr14:1080504-1081902	DL24	D	6.49599	1.44868	-2.16481	0.02225	0.0476151	yes
CXN00012041	chr14:1079214-1079763	DL24	D	85.8094	36.117	-1.24846	5e-05	0.000189926	yes
CXN00012042	chr14:1078561-1079185	DL24	D	62.9879	20.1648	-1.64324	5e-05	0.000189926	yes
CXN00012046	chr14:1058798-1060719	DL24	D	11.5266	5.41503	-1.08992	5e-05	0.000189926	yes
CXN00012064	chr14:902924-906128	DL24	D	18.2816	5.60243	-1.70627	5e-05	0.000189926	yes
CXN00012077	chr14:844427-849019	DL24	D	167.943	74.6846	-1.16909	5e-05	0.000189926	yes
CXN00012095	chr14:766275-772420	DL24	D	28.1631	14.4532	-0.962417	5e-05	0.000189926	yes
CXN00012127	chr19:6144353-6152191	DL24	D	8.40704	4.2457	-0.985593	5e-05	0.000189926	yes
CXN00012168	chr14:8830387-8833360	DL24	D	2.29234	0.974376	-1.23427	0.00485	0.0125431	yes
CXN00012173	chr14:8785539-8788324	DL24	D	82.0245	29.1816	-1.491	5e-05	0.000189926	yes
CXN00012192	chr3:10557543-10560856	DL24	D	3.85492	1.46932	-1.39155	5e-05	0.000189926	yes
CXN00012202	chr3:10505270-10508271	DL24	D	6.87137	4.52487	-0.602723	5e-05	0.000189926	yes
CXN00012203	chr3:10500770-10504432	DL24	D	11.0693	5.80806	-0.930435	5e-05	0.000189926	yes
CXN00012220	chr3:10405546-10407498	DL24	D	136.845	41.3655	-1.72605	5e-05	0.000189926	yes
CXN00012229	chr3:10386024-10387284	DL24	D	165.466	55.5575	-1.57448	5e-05	0.000189926	yes
CXN00012247	chr3:10291360-10291771	DL24	D	131.572	54.8907	-1.26122	5e-05	0.000189926	yes
CXN00012256	chr3:10247623-10248863	DL24	D	497.491	179.105	-1.47386	5e-05	0.000189926	yes
CXN00012269	chr2:7861511-7865685	DL24	D	20.8696	9.51102	-1.13373	5e-05	0.000189926	yes
CXN00012277	chr2:7685707-7688895	DL24	D	8.98774	3.73036	-1.26864	5e-05	0.000189926	yes
CXN00012290	chr9:10493782-10495021	DL24	D	127.162	44.7293	-1.50737	5e-05	0.000189926	yes
CXN00012313	chr9:10640817-10644051	DL24	D	15.2224	10.1187	-0.589172	5e-05	0.000189926	yes
CXN00012355	chr9:10815336-10818062	DL24	D	26.0218	14.1766	-0.876213	5e-05	0.000189926	yes
CXN00012356	chr9:10818142-10819036	DL24	D	12.5875	6.71436	-0.906668	5e-05	0.000189926	yes
CXN00012370	chr20:2347871-2348565	DL24	D	7.29906	3.82251	-0.93319	0.0077	0.0188423	yes
CXN00012371	chr20:2345989-2346564	DL24	D	9.59878	3.1501	-1.60746	0.0061	0.0153408	yes
CXN00012388	chr20:1897950-1908181	DL24	D	32.5984	19.5211	-0.739769	5e-05	0.000189926	yes
CXN00012486	chr17:2858742-2862991	DL24	D	20.9602	11.3654	-0.882998	5e-05	0.000189926	yes
CXN00012496	chr17:2909352-2910585	DL24	D	20.0318	8.90369	-1.16981	5e-05	0.000189926	yes
CXN00012499	chr17:2920465-2922247	DL24	D	18.3977	10.2243	-0.847528	5e-05	0.000189926	yes
CXN00012504	chr19:5660733-5663181	DL24	D	294.279	194.06	-0.600681	5e-05	0.000189926	yes
CXN00012545	chr9:9705234-9705976	DL24	D	174.022	109.854	-0.66368	5e-05	0.000189926	yes
CXN00012553	chr9:9810985-9813288	DL24	D	6.80172	4.1874	-0.699846	5e-05	0.000189926	yes
CXN00012554	chr9:9834665-9835607	DL24	D	40.0631	20.2423	-0.984898	5e-05	0.000189926	yes
CXN00012559	chr9:9876933-9879768	DL24	D	2.3038	1.29192	-0.834492	0.0004	0.00131682	yes
CXN00012567	chr9:9935789-9939493	DL24	D	26.1334	14.9651	-0.804296	5e-05	0.000189926	yes
CXN00012581	chr9:10036164-10039425	DL24	D	1.61432	0.682099	-1.24287	0.0073	0.0179902	yes
CXN00012600	chr4:9628906-9631299	DL24	D	3.47326	2.03072	-0.7743	0.00995	0.0236507	yes
CXN00012623	chr4:5308413-5319934	DL24	D	26.598	15.2524	-0.802284	5e-05	0.000189926	yes
CXN00012635	chr5:12177703-12181842	DL24	D	41.2119	19.756	-1.06077	5e-05	0.000189926	yes
CXN00012636	chr5:12171387-12175629	DL24	D	94.7858	55.7327	-0.766147	5e-05	0.000189926	yes
CXN00012641	chr5:12113108-12116188	DL24	D	73.4997	46.2506	-0.668266	5e-05	0.000189926	yes
CXN00012647	chr5:12078806-12082401	DL24	D	71.0147	32.9958	-1.10583	5e-05	0.000189926	yes
CXN00012663	chr5:11954691-11955587	DL24	D	9.57153	5.43213	-0.817232	0.00425	0.0111384	yes
CXN00012668	chr5:11924260-11927790	DL24	D	55.9392	35.502	-0.655959	5e-05	0.000189926	yes
CXN00012678	chr5:11843867-11846386	DL24	D	81.3936	51.5227	-0.659708	5e-05	0.000189926	yes
CXN00012683	chr5:11807045-11809796	DL24	D	48.4882	13.0409	-1.89459	5e-05	0.000189926	yes
CXN00012698	chr13:7682756-7684216	DL24	D	7.2976	3.53616	-1.04524	0.00035	0.0011666	yes
CXN00012701	chr13:7705547-7710631	DL24	D	11.2604	6.00875	-0.906116	5e-05	0.000189926	yes
CXN00012721	chr13:7873271-7878602	DL24	D	76.5787	43.474	-0.816788	5e-05	0.000189926	yes
CXN00012733	chr13:7949841-7951201	DL24	D	2.84069	1.27353	-1.15741	0.0011	0.00331385	yes
CXN00012754	chr3:1324557-1326722	DL24	D	21.9266	9.69842	-1.17686	5e-05	0.000189926	yes
CXN00012806	chr3:1075700-1078570	DL24	D	3.75883	1.96283	-0.937347	5e-05	0.000189926	yes
CXN00012813	chr3:1052236-1056010	DL24	D	907.844	372.981	-1.28334	5e-05	0.000189926	yes
CXN00012872	chr22:801054-801943	DL24	D	17.2222	11.3612	-0.600153	5e-05	0.000189926	yes
CXN00012878	chr22:842840-844755	DL24	D	5.86201	3.11178	-0.913657	0.0021	0.00593159	yes
CXN00012896	chr22:971474-972995	DL24	D	2.14907	1.12061	-0.939425	0.0039	0.0103195	yes
CXN00012911	chr13:3772128-3773831	DL24	D	7.2449	2.50522	-1.53203	5e-05	0.000189926	yes
CXN00012927	chr5:11206102-11208918	DL24	D	41.0532	24.8326	-0.72526	5e-05	0.000189926	yes
CXN00012946	chr5:11395186-11398729	DL24	D	5.01748	2.9374	-0.772425	0.00125	0.00372673	yes
CXN00012950	chr5:11427024-11431844	DL24	D	50.7703	26.6115	-0.931935	5e-05	0.000189926	yes
CXN00012957	chr5:11487627-11490141	DL24	D	1.20603	0.370618	-1.70226	0.0098	0.0233453	yes
CXN00012962	chr4:6851846-6855717	DL24	D	37.8541	24.7345	-0.613925	5e-05	0.000189926	yes
CXN00012973	chr8:8392375-8415466	DL24	D	18.0352	11.3141	-0.672698	0.00025	0.000854314	yes
CXN00013015	chr13:4880776-4896634	DL24	D	71.1472	22.6183	-1.65332	5e-05	0.000189926	yes
CXN00013021	chr13:5018355-5028566	DL24	D	2.18409	1.05973	-1.04334	0.0034	0.00913028	yes
CXN00013027	chr13:5109145-5109932	DL24	D	1.72412	0	#NAME?	0.0001	0.000365094	yes
CXN00013034	chr6:442753-444184	DL24	D	11.5346	4.04131	-1.51308	5e-05	0.000189926	yes
CXN00013035	chr6:438697-439387	DL24	D	23.3603	14.0053	-0.73808	5e-05	0.000189926	yes
CXN00013050	chr6:385008-387771	DL24	D	2.38868	0.366894	-2.70278	5e-05	0.000189926	yes
CXN00013053	chr6:370526-376993	DL24	D	97.9224	59.5222	-0.718212	5e-05	0.000189926	yes
CXN00013064	chr6:306521-310881	DL24	D	239.592	158.571	-0.595446	5e-05	0.000189926	yes
CXN00013082	chr6:232275-232587	DL24	D	963.87	488.417	-0.980723	5e-05	0.000189926	yes
CXN00013084	chr6:221232-227821	DL24	D	200.629	68.9027	-1.5419	5e-05	0.000189926	yes
CXN00013097	chr6:177235-179516	DL24	D	22.556	13.8501	-0.703615	5e-05	0.000189926	yes
CXN00013109	chr6:125404-127532	DL24	D	30.5266	18.0716	-0.756339	5e-05	0.000189926	yes
CXN00013120	chr6:77716-85949	DL24	D	33.0057	18.5164	-0.83391	0.00045	0.00147117	yes
CXN00013125	chr6:45170-46655	DL24	D	5.33703	3.01336	-0.824665	0.00015	0.000534297	yes
CXN00013127	chr6:34079-37598	DL24	D	76.8709	38.8054	-0.986179	5e-05	0.000189926	yes
CXN00013128	chr6:32533-33370	DL24	D	7.5704	1.87263	-2.01531	5e-05	0.000189926	yes
CXN00013129	chr6:31367-31727	DL24	D	89.6405	37.2866	-1.26549	5e-05	0.000189926	yes
CXN00013130	chr6:29667-31206	DL24	D	131.647	60.3829	-1.12446	5e-05	0.000189926	yes
CXN00013141	chr11:1304042-1312300	DL24	D	56.6242	34.8822	-0.698926	5e-05	0.000189926	yes
CXN00013146	chr11:1241354-1242239	DL24	D	18.5542	11.3964	-0.703165	5e-05	0.000189926	yes
CXN00013147	chr11:1232492-1235921	DL24	D	415.392	163.042	-1.34923	5e-05	0.000189926	yes
CXN00013167	chr11:990734-991834	DL24	D	8.56514	4.43624	-0.949141	5e-05	0.000189926	yes
CXN00013178	chr15:551541-552390	DL24	D	18.9389	2.85203	-2.73129	5e-05	0.000189926	yes
CXN00013181	chr15:521729-522101	DL24	D	296.615	134.81	-1.13767	5e-05	0.000189926	yes
CXN00013182	chr15:519372-520886	DL24	D	286.204	147.468	-0.956639	5e-05	0.000189926	yes
CXN00013191	chr15:451422-452031	DL24	D	19.7911	12.8314	-0.625176	0.00025	0.000854314	yes
CXN00013207	chr15:307204-311534	DL24	D	60.1948	21.0662	-1.51471	5e-05	0.000189926	yes
CXN00013214	chr15:267916-270099	DL24	D	2.6026	1.65512	-0.653024	0.00745	0.0182986	yes
CXN00013231	chr2:3043907-3052461	DL24	D	9.78714	4.75699	-1.04084	5e-05	0.000189926	yes
CXN00013239	chr2:2991666-2992588	DL24	D	13.7236	3.50972	-1.96723	5e-05	0.000189926	yes
CXN00013245	chr2:2944438-2948531	DL24	D	16.612	10.5304	-0.657666	5e-05	0.000189926	yes
CXN00013252	chr2:2925274-2926294	DL24	D	407.116	184.755	-1.13983	5e-05	0.000189926	yes
CXN00013254	chr2:2919811-2921182	DL24	D	40.5931	25.1194	-0.692433	5e-05	0.000189926	yes
CXN00013267	chr2:2864835-2868273	DL24	D	11.3649	3.9291	-1.53232	5e-05	0.000189926	yes
CXN00013268	chr2:2862850-2864810	DL24	D	80.1738	48.0991	-0.737121	5e-05	0.000189926	yes
CXN00013274	chr2:2819969-2822754	DL24	D	2.00886	0.345192	-2.5409	0.00875	0.0211144	yes
CXN00013278	chr2:2792462-2795213	DL24	D	108.947	53.2098	-1.03387	5e-05	0.000189926	yes
CXN00013279	chr2:2787923-2790961	DL24	D	16.965	3.75725	-2.17481	5e-05	0.000189926	yes
CXN00013319	chr9:10309720-10316509	DL24	D	649.663	278.366	-1.22271	5e-05	0.000189926	yes
CXN00013338	chr9:10179460-10195336	DL24	D	103.549	62.7369	-0.722926	5e-05	0.000189926	yes
CXN00013339	chr9:10179460-10195336	DL24	D	10.4105	3.8927	-1.4192	0.00055	0.00176335	yes
CXN00013381	chr12:3288181-3294959	DL24	D	12.1686	4.31787	-1.49477	5e-05	0.000189926	yes
CXN00013417	chr7:9264515-9264923	DL24	D	224.605	128.888	-0.801278	5e-05	0.000189926	yes
CXN00013418	chr7:9266011-9269937	DL24	D	70.0709	33.0442	-1.08442	5e-05	0.000189926	yes
CXN00013419	chr7:9271899-9278132	DL24	D	54.4686	22.9779	-1.24518	5e-05	0.000189926	yes
CXN00013420	chr7:9279190-9284453	DL24	D	20.3378	6.17398	-1.7199	5e-05	0.000189926	yes
CXN00013435	chr7:9372766-9378334	DL24	D	130.797	82.6612	-0.662042	5e-05	0.000189926	yes
CXN00013438	chr7:9391896-9395742	DL24	D	78.9736	42.489	-0.89428	5e-05	0.000189926	yes
CXN00013460	chr12:4020178-4022297	DL24	D	7.94597	4.2568	-0.900454	0.00035	0.0011666	yes
CXN00013462	chr12:3988400-4001869	DL24	D	7.9569	4.40493	-0.853088	5e-05	0.000189926	yes
CXN00013464	chr12:3949350-3951026	DL24	D	1.35555	0.40627	-1.73837	0.01435	0.0325628	yes
CXN00013472	chr20:4325750-4333776	DL24	D	4.27302	1.5055	-1.50501	5e-05	0.000189926	yes
CXN00013476	chr20:4356413-4359478	DL24	D	724.811	409.051	-0.825324	5e-05	0.000189926	yes
CXN00013480	chr20:4375935-4377082	DL24	D	15.2935	7.87399	-0.957748	5e-05	0.000189926	yes
CXN00013496	chr20:4527680-4531008	DL24	D	191.807	102.219	-0.907993	5e-05	0.000189926	yes
CXN00013498	chr20:4538899-4544636	DL24	D	54.1528	27.4866	-0.978308	5e-05	0.000189926	yes
CXN00013513	chr20:4621362-4624860	DL24	D	8.69753	4.44636	-0.967983	5e-05	0.000189926	yes
CXN00013520	chr20:4669192-4672200	DL24	D	12.9545	8.27877	-0.645968	5e-05	0.000189926	yes
CXN00013523	chr20:4673973-4677398	DL24	D	33.9734	15.8472	-1.10018	5e-05	0.000189926	yes
CXN00013530	chr20:4706261-4708031	DL24	D	17.6251	11.6683	-0.595037	5e-05	0.000189926	yes
CXN00013533	chr20:4715059-4720149	DL24	D	28.3752	18.7573	-0.597183	5e-05	0.000189926	yes
CXN00013549	chr22:6582640-6585541	DL24	D	106.836	21.6436	-2.30339	5e-05	0.000189926	yes
CXN00013552	chr22:6617157-6623782	DL24	D	50.8147	24.0389	-1.07988	5e-05	0.000189926	yes
CXN00013577	chr13:5544203-5547750	DL24	D	12.0301	6.98514	-0.784287	5e-05	0.000189926	yes
CXN00013591	chr13:5291740-5303566	DL24	D	81.4322	45.3592	-0.844202	5e-05	0.000189926	yes
CXN00013596	chr13:5211643-5214937	DL24	D	44.2149	26.6712	-0.729249	5e-05	0.000189926	yes
CXN00013608	chr2:10088245-10092156	DL24	D	46.3512	6.90938	-2.74598	5e-05	0.000189926	yes
CXN00013634	chr2:10345957-10347228	DL24	D	81.2934	52.8145	-0.622205	5e-05	0.000189926	yes
CXN00013635	chr2:10347496-10349607	DL24	D	118.472	64.1645	-0.884696	5e-05	0.000189926	yes
CXN00013640	chr2:10373737-10375875	DL24	D	11.2708	3.87499	-1.54033	5e-05	0.000189926	yes
CXN00013645	chr2:10417352-10419713	DL24	D	9.87654	3.19384	-1.62871	5e-05	0.000189926	yes
CXN00013694	chr5:4780497-4781333	DL24	D	13.8313	5.84517	-1.24262	5e-05	0.000189926	yes
CXN00013702	chr5:4739803-4743477	DL24	D	28.5026	18.9028	-0.592493	5e-05	0.000189926	yes
CXN00013704	chr5:4721658-4723964	DL24	D	11.7247	5.37472	-1.12529	5e-05	0.000189926	yes
CXN00013710	chr5:4680061-4689855	DL24	D	36.3351	23.9604	-0.600714	0.00025	0.000854314	yes
CXN00013715	chr5:4667518-4668835	DL24	D	11.3427	7.30398	-0.63501	0.0001	0.000365094	yes
CXN00013722	chr5:4615618-4617537	DL24	D	3.42085	1.14889	-1.57411	0.0063	0.0157985	yes
CXN00013753	chr16:5464753-5466950	DL24	D	301.502	190.974	-0.658788	5e-05	0.000189926	yes
CXN00013760	chr16:5530831-5535578	DL24	D	8.47636	4.33153	-0.968569	5e-05	0.000189926	yes
CXN00013766	chr15:3815884-3819273	DL24	D	31.9355	15.7403	-1.0207	5e-05	0.000189926	yes
CXN00013785	chr4:1359803-1361968	DL24	D	3.36067	2.09605	-0.681077	0.00475	0.0123052	yes
CXN00013798	chr4:1300786-1306475	DL24	D	7.69616	4.983	-0.627125	5e-05	0.000189926	yes
CXN00013826	chr4:1166613-1167597	DL24	D	31.9477	19.5042	-0.711924	5e-05	0.000189926	yes
CXN00013829	chr4:1145163-1147378	DL24	D	38.885	25.5931	-0.603456	5e-05	0.000189926	yes
CXN00013830	chr4:1136868-1144632	DL24	D	8.45899	2.8491	-1.56998	5e-05	0.000189926	yes
CXN00013881	chr5:10473019-10476561	DL24	D	26.9325	16.5295	-0.704304	5e-05	0.000189926	yes
CXN00013899	chr5:10647938-10653397	DL24	D	2.57118	1.37983	-0.897936	0.0081	0.0196956	yes
CXN00013905	chr5:10713111-10717139	DL24	D	59.48	38.5875	-0.624273	5e-05	0.000189926	yes
CXN00013934	chr5:12932938-12947318	DL24	D	279.867	180.225	-0.634943	5e-05	0.000189926	yes
CXN00013944	chr5:12837570-12847473	DL24	D	15.7356	8.84368	-0.831309	5e-05	0.000189926	yes
CXN00013986	chr8:3644029-3645613	DL24	D	178.451	117.665	-0.600839	5e-05	0.000189926	yes
CXN00013993	chr8:3692884-3707463	DL24	D	16.5922	9.11619	-0.864	5e-05	0.000189926	yes
CXN00014009	chr8:3793862-3794847	DL24	D	7.45612	4.78455	-0.640042	0.0036	0.00960991	yes
CXN00014014	chr8:3837276-3838210	DL24	D	369.552	169.49	-1.12457	5e-05	0.000189926	yes
CXN00014022	chr8:3896076-3903662	DL24	D	1.14675	0.546068	-1.0704	0.0001	0.000365094	yes
CXN00014027	chr8:3927149-3929209	DL24	D	80.1833	37.5453	-1.09467	5e-05	0.000189926	yes
CXN00014046	chr14:9546467-9551702	DL24	D	48.0666	27.7685	-0.791587	5e-05	0.000189926	yes
CXN00014073	chr14:9340202-9341813	DL24	D	13.6478	6.89798	-0.984427	5e-05	0.000189926	yes
CXN00014090	chr6:12659432-12665987	DL24	D	2.6165	1.63753	-0.676116	0.0001	0.000365094	yes
CXN00014105	chr6:12550718-12552167	DL24	D	1.87755	0.915739	-1.03585	0.01685	0.0374289	yes
CXN00014107	chr6:12535251-12541809	DL24	D	278.035	156.072	-0.833052	5e-05	0.000189926	yes
CXN00014113	chr6:12477782-12486459	DL24	D	7.51277	4.65548	-0.690414	5e-05	0.000189926	yes
CXN00014121	chr6:12397688-12404272	DL24	D	16.619	10.903	-0.608105	5e-05	0.000189926	yes
CXN00014153	chr24:7485899-7489656	DL24	D	90.8736	60.018	-0.598466	5e-05	0.000189926	yes
CXN00014164	chr24:7578125-7580207	DL24	D	4.92143	1.99357	-1.30372	5e-05	0.000189926	yes
CXN00014169	chr24:7635180-7635870	DL24	D	26.9485	14.1777	-0.926583	5e-05	0.000189926	yes
CXN00014170	chr24:7635908-7638679	DL24	D	14.6326	8.32463	-0.813732	5e-05	0.000189926	yes
CXN00014190	chr20:383944-392946	DL24	D	14.6931	9.38183	-0.647193	5e-05	0.000189926	yes
CXN00014196	chr13:751883-755595	DL24	D	207.815	102.871	-1.01446	5e-05	0.000189926	yes
CXN00014197	chr13:751883-755595	DL24	D	30.8662	15.0771	-1.03367	5e-05	0.000189926	yes
CXN00014203	chr13:698716-707442	DL24	D	66.6134	26.7769	-1.31482	5e-05	0.000189926	yes
CXN00014219	chr13:597006-600699	DL24	D	82.0718	43.3585	-0.920573	5e-05	0.000189926	yes
CXN00014221	chr13:575338-579002	DL24	D	15.4816	9.56259	-0.695079	5e-05	0.000189926	yes
CXN00014228	chr13:515498-516290	DL24	D	36.1715	20.4076	-0.825745	5e-05	0.000189926	yes
CXN00014231	chr13:502952-507016	DL24	D	10.0734	5.53572	-0.863704	5e-05	0.000189926	yes
CXN00014262	chr20:4827490-4830040	DL24	D	5.53612	2.7142	-1.02835	5e-05	0.000189926	yes
CXN00014278	chr20:4910193-4917715	DL24	D	48.8118	29.4052	-0.731156	5e-05	0.000189926	yes
CXN00014286	chr20:4986583-4989413	DL24	D	4.54517	2.23666	-1.02299	5e-05	0.000189926	yes
CXN00014306	chr20:5088686-5092103	DL24	D	11.7271	4.66539	-1.32977	5e-05	0.000189926	yes
CXN00014333	chr13:4424167-4426759	DL24	D	3.53887	1.54533	-1.19537	0.00015	0.000534297	yes
CXN00014363	chr1:3730473-3733585	DL24	D	3.78343	1.19411	-1.66376	5e-05	0.000189926	yes
CXN00014388	chr13:8282805-8284859	DL24	D	7.45271	4.9485	-0.590774	0.01615	0.0360785	yes
CXN00014395	chr13:8331068-8334658	DL24	D	7.34301	4.47402	-0.714799	5e-05	0.000189926	yes
CXN00014411	chr13:8417346-8420439	DL24	D	170.348	94.6069	-0.848464	5e-05	0.000189926	yes
CXN00014416	chr13:8440601-8443560	DL24	D	294.739	117.391	-1.32812	5e-05	0.000189926	yes
CXN00014425	chr13:8506821-8508754	DL24	D	433.472	184.307	-1.23383	5e-05	0.000189926	yes
CXN00014439	chr4:7860793-7862962	DL24	D	35.2466	22.2634	-0.662814	5e-05	0.000189926	yes
CXN00014481	chr24:5275545-5276115	DL24	D	15.3905	9.81937	-0.648333	0.00375	0.00997563	yes
CXN00014502	chr3:2208684-2211067	DL24	D	130.599	84.7472	-0.623908	5e-05	0.000189926	yes
CXN00014503	chr3:2200132-2202909	DL24	D	354.629	207.292	-0.77465	5e-05	0.000189926	yes
CXN00014504	chr3:2196442-2199880	DL24	D	5.49406	2.66937	-1.04138	5e-05	0.000189926	yes
CXN00014515	chr8:10759892-10762208	DL24	D	8.54357	4.01162	-1.09066	5e-05	0.000189926	yes
CXN00014526	chr8:10692782-10698346	DL24	D	68.0727	38.1158	-0.836688	5e-05	0.000189926	yes
CXN00014532	chr8:10673060-10674858	DL24	D	183.212	72.9725	-1.32809	5e-05	0.000189926	yes
CXN00014552	chr8:10503098-10506029	DL24	D	3.04877	1.33387	-1.19261	0.00105	0.00317517	yes
CXN00014583	chr11:7917959-7918277	DL24	D	4652.01	3050.39	-0.608861	5e-05	0.000189926	yes
CXN00014589	chr11:7993598-7995533	DL24	D	262.672	134.527	-0.965367	5e-05	0.000189926	yes
CXN00014590	chr11:8001246-8007919	DL24	D	9.34891	3.69276	-1.3401	5e-05	0.000189926	yes
CXN00014599	chr11:8134791-8138846	DL24	D	1.73583	0.766858	-1.1786	5e-05	0.000189926	yes
CXN00014606	chr8:4710233-4714836	DL24	D	6.99511	1.98477	-1.81738	5e-05	0.000189926	yes
CXN00014624	chr8:4562915-4564859	DL24	D	6.44711	3.33076	-0.952802	0.00165	0.00477851	yes
CXN00014627	chr8:4542124-4544127	DL24	D	3.02456	1.48866	-1.02271	0.00055	0.00176335	yes
CXN00014655	chr20:3979025-3979649	DL24	D	10.7449	2.94757	-1.86606	5e-05	0.000189926	yes
CXN00014656	chr20:3974146-3976830	DL24	D	15.142	10.0759	-0.587644	5e-05	0.000189926	yes
CXN00014659	chr20:3940513-3942463	DL24	D	4.23571	2.04945	-1.04737	5e-05	0.000189926	yes
CXN00014712	chr14:371447-374392	DL24	D	36.8916	10.2361	-1.84962	5e-05	0.000189926	yes
CXN00014714	chr14:375484-380870	DL24	D	29.3878	16.7029	-0.815116	5e-05	0.000189926	yes
CXN00014720	chr14:416574-417594	DL24	D	12.133	4.93803	-1.29693	5e-05	0.000189926	yes
CXN00014721	chr14:417617-418283	DL24	D	18.4868	6.61483	-1.48272	5e-05	0.000189926	yes
CXN00014722	chr14:418306-419257	DL24	D	13.3713	4.71565	-1.50362	5e-05	0.000189926	yes
CXN00014723	chr14:421137-424374	DL24	D	16.5531	9.87481	-0.74528	5e-05	0.000189926	yes
CXN00014730	chr14:456789-459506	DL24	D	5.57083	2.8713	-0.956189	5e-05	0.000189926	yes
CXN00014731	chr14:461093-461405	DL24	D	75.2686	47.711	-0.657726	0.00865	0.0208923	yes
CXN00014738	chr14:502736-504330	DL24	D	73.7468	39.326	-0.907098	5e-05	0.000189926	yes
CXN00014742	chr14:523437-528333	DL24	D	1.99877	1.17223	-0.769861	0.00955	0.0228414	yes
CXN00014746	chr14:548644-551712	DL24	D	19.6541	8.05813	-1.28631	5e-05	0.000189926	yes
CXN00014748	chr14:552940-556420	DL24	D	96.2755	43.5695	-1.14385	5e-05	0.000189926	yes
CXN00014752	chr14:588956-591163	DL24	D	18.1745	7.01936	-1.37251	5e-05	0.000189926	yes
CXN00014753	chr14:591207-591546	DL24	D	173.966	63.7238	-1.4489	5e-05	0.000189926	yes
CXN00014761	chr17:6051956-6053377	DL24	D	3.63244	2.32655	-0.642748	0.01495	0.0337208	yes
CXN00014777	chr17:5798064-5801946	DL24	D	24.0351	15.4383	-0.638631	5e-05	0.000189926	yes
CXN00014779	chr8:8156975-8157916	DL24	D	982.569	355.931	-1.46496	5e-05	0.000189926	yes
CXN00014780	chr8:8156095-8156918	DL24	D	259.712	120.814	-1.10413	5e-05	0.000189926	yes
CXN00014828	chr7:2750824-2764368	DL24	D	3.75661	1.5452	-1.28163	0.0068	0.0169027	yes
CXN00014848	chr2:11057998-11064160	DL24	D	4.84703	1.16434	-2.05759	5e-05	0.000189926	yes
CXN00014862	chr2:11247986-11252224	DL24	D	217.112	98.5607	-1.13936	5e-05	0.000189926	yes
CXN00014882	chr2:11345019-11347764	DL24	D	69.0428	43.5171	-0.665909	5e-05	0.000189926	yes
CXN00014894	chr20:1315745-1316988	DL24	D	4.39871	2.5648	-0.778234	0.0039	0.0103195	yes
CXN00014937	chr8:9316554-9322994	DL24	D	4.32994	1.44017	-1.5881	5e-05	0.000189926	yes
CXN00014966	chr13:30337-30616	DL24	D	304.236	114.271	-1.41272	5e-05	0.000189926	yes
CXN00014977	chr13:113584-117734	DL24	D	47.6926	26.7087	-0.836455	5e-05	0.000189926	yes
CXN00014979	chr13:123840-129529	DL24	D	24.9721	16.4524	-0.602022	5e-05	0.000189926	yes
CXN00014980	chr13:130679-134215	DL24	D	3.8915	2.52879	-0.621878	5e-05	0.000189926	yes
CXN00014988	chr13:210611-216757	DL24	D	199.31	88.7848	-1.16663	5e-05	0.000189926	yes
CXN00014993	chr13:243774-246507	DL24	D	7.964	4.33856	-0.876275	5e-05	0.000189926	yes
CXN00015002	chr13:300987-303778	DL24	D	21.4715	7.8591	-1.44999	5e-05	0.000189926	yes
CXN00015003	chr13:305309-310903	DL24	D	7.22407	1.67524	-2.10845	5e-05	0.000189926	yes
CXN00015043	chr15:9716869-9726383	DL24	D	125.768	69.6375	-0.852827	0.0002	0.000697425	yes
CXN00015045	chr15:9731791-9734177	DL24	D	38.7386	20.3425	-0.929278	5e-05	0.000189926	yes
CXN00015051	chr15:9762633-9764238	DL24	D	7.21027	2.42526	-1.57191	5e-05	0.000189926	yes
CXN00015059	chr15:9803382-9806818	DL24	D	74.0683	39.1086	-0.921369	5e-05	0.000189926	yes
CXN00015074	chr15:9864148-9867315	DL24	D	3.14145	1.70338	-0.883035	0.0009	0.00275871	yes
CXN00015079	chr15:9890714-9892225	DL24	D	12.8095	2.45873	-2.38123	5e-05	0.000189926	yes
CXN00015101	chr8:4209366-4220379	DL24	D	3.02818	1.8211	-0.733639	0.00195	0.00554532	yes
CXN00015124	chr8:4081045-4081483	DL24	D	930.889	532.439	-0.805992	5e-05	0.000189926	yes
CXN00015127	chr8:4066574-4068253	DL24	D	244.806	152.863	-0.6794	5e-05	0.000189926	yes
CXN00015132	chr8:4022621-4026662	DL24	D	82.0844	47.865	-0.778138	5e-05	0.000189926	yes
CXN00015138	chr8:3976823-3981318	DL24	D	4.62808	2.50866	-0.883499	5e-05	0.000189926	yes
CXN00015146	chr18:3577421-3578830	DL24	D	27.1572	16.7195	-0.699805	5e-05	0.000189926	yes
CXN00015160	chr18:3374440-3376430	DL24	D	120.623	70.4652	-0.775517	5e-05	0.000189926	yes
CXN00015233	chr24:584255-595889	DL24	D	3.19218	1.9963	-0.677218	0.00155	0.00451946	yes
CXN00015259	chr5:8346584-8351197	DL24	D	68.1892	33.4057	-1.02945	5e-05	0.000189926	yes
CXN00015274	chr22:304486-306769	DL24	D	32.3144	20.3199	-0.669287	5e-05	0.000189926	yes
CXN00015275	chr22:301125-302789	DL24	D	43.0272	17.2127	-1.32177	5e-05	0.000189926	yes
CXN00015290	chr22:215957-216536	DL24	D	7.02138	2.43708	-1.5266	0.0177	0.039086	yes
CXN00015293	chr22:208325-211166	DL24	D	8.58383	3.3653	-1.35089	5e-05	0.000189926	yes
CXN00015321	chr22:54349-57823	DL24	D	56.5685	36.4096	-0.63568	5e-05	0.000189926	yes
CXN00015345	chr23:869337-872401	DL24	D	56.3266	28.2127	-0.997471	5e-05	0.000189926	yes
CXN00015357	chr23:965674-970429	DL24	D	49.0918	30.9218	-0.666856	5e-05	0.000189926	yes
CXN00015375	chr3:5150133-5161768	DL24	D	11.4102	6.37231	-0.840433	5e-05	0.000189926	yes
CXN00015391	chr9:920998-925837	DL24	D	72.6885	29.267	-1.31245	5e-05	0.000189926	yes
CXN00015410	chr9:822075-823121	DL24	D	262.813	136.226	-0.948032	5e-05	0.000189926	yes
CXN00015411	chr9:819152-820766	DL24	D	351.217	193.413	-0.860674	5e-05	0.000189926	yes
CXN00015465	chr24:6323437-6324925	DL24	D	2.74614	1.18295	-1.21501	5e-05	0.000189926	yes
CXN00015483	chr5:7729641-7733686	DL24	D	57.8996	32.4414	-0.835717	5e-05	0.000189926	yes
CXN00015485	chr5:7747650-7752552	DL24	D	62.4426	37.1177	-0.750423	5e-05	0.000189926	yes
CXN00015491	chr5:7801609-7804238	DL24	D	6.88369	4.17545	-0.72125	5e-05	0.000189926	yes
CXN00015511	chr24:1282709-1283830	DL24	D	7.90614	4.2097	-0.909255	5e-05	0.000189926	yes
CXN00015528	chr24:1438059-1441085	DL24	D	15.3645	7.64371	-1.00725	5e-05	0.000189926	yes
CXN00015531	chr24:1469348-1470428	DL24	D	4.24058	2.36673	-0.841364	0.01685	0.0374289	yes
CXN00015559	chr15:9342371-9344797	DL24	D	40.3955	22.1696	-0.865608	5e-05	0.000189926	yes
CXN00015566	chr15:9387080-9388511	DL24	D	3.32322	1.31189	-1.34093	5e-05	0.000189926	yes
CXN00015567	chr15:9389579-9391175	DL24	D	3.40011	2.06555	-0.719057	0.0026	0.00717122	yes
CXN00015569	chr15:9394446-9400549	DL24	D	26.7656	14.8958	-0.845473	5e-05	0.000189926	yes
CXN00015594	chr15:9507810-9509246	DL24	D	3.00962	1.55097	-0.956413	0.001	0.00303543	yes
CXN00015608	chr15:9559039-9561696	DL24	D	5576.32	2627.03	-1.08588	5e-05	0.000189926	yes
CXN00015612	chr15:9579956-9585263	DL24	D	28.9605	14.4063	-1.00739	5e-05	0.000189926	yes
CXN00015618	chr14:9978277-9986736	DL24	D	3.04275	1.90209	-0.677789	5e-05	0.000189926	yes
CXN00015619	chr14:9968016-9970835	DL24	D	1.79373	1.17125	-0.614907	0.0108	0.0254023	yes
CXN00015641	chr14:9800878-9803372	DL24	D	63.2133	32.6831	-0.951686	5e-05	0.000189926	yes
CXN00015658	chr14:9709844-9715422	DL24	D	190.873	82.7937	-1.20502	5e-05	0.000189926	yes
CXN00015702	chr7:994405-1009770	DL24	D	19.7157	11.9946	-0.716955	5e-05	0.000189926	yes
CXN00015740	chr1:2388059-2391276	DL24	D	34.2579	17.0914	-1.00317	5e-05	0.000189926	yes
CXN00015774	chr7:8461541-8464181	DL24	D	1.98099	0.345343	-2.52012	0.01875	0.0411285	yes
CXN00015784	chr7:8585962-8587346	DL24	D	11.355	4.50667	-1.33319	5e-05	0.000189926	yes
CXN00015785	chr7:8587485-8588043	DL24	D	14.3995	5.45508	-1.40035	5e-05	0.000189926	yes
CXN00015803	chr15:1298592-1302559	DL24	D	11.6255	5.12517	-1.18162	5e-05	0.000189926	yes
CXN00015818	chr21:5004897-5005578	DL24	D	14.4687	8.83759	-0.711214	0.00025	0.000854314	yes
CXN00015833	chr23:1617514-1620871	DL24	D	118.099	74.4502	-0.665648	5e-05	0.000189926	yes
CXN00015837	chr23:1606495-1608025	DL24	D	1.88998	1.12939	-0.742824	0.02255	0.0481899	yes
CXN00015842	chr23:1565114-1567751	DL24	D	43.3991	23.3932	-0.891572	5e-05	0.000189926	yes
CXN00015843	chr23:1557518-1561914	DL24	D	77.1716	38.7455	-0.994041	5e-05	0.000189926	yes
CXN00015845	chr23:1545075-1549054	DL24	D	8.0914	3.29638	-1.29551	5e-05	0.000189926	yes
CXN00015877	chr11:8384376-8386818	DL24	D	14.0969	3.35648	-2.07036	5e-05	0.000189926	yes
CXN00015879	chr11:8397672-8399459	DL24	D	3.53767	1.46061	-1.27623	5e-05	0.000189926	yes
CXN00015881	chr11:8460451-8462067	DL24	D	1.55093	0.613585	-1.33779	0.00345	0.00924972	yes
CXN00015902	chr11:6386977-6388007	DL24	D	289.558	149.281	-0.955822	5e-05	0.000189926	yes
CXN00015969	chr16:184006-192108	DL24	D	36.3699	24.0934	-0.59411	5e-05	0.000189926	yes
CXN00015987	chr17:5660698-5664515	DL24	D	149.154	71.7119	-1.05651	5e-05	0.000189926	yes
CXN00016010	chr17:5386871-5395759	DL24	D	21.6868	12.4354	-0.802362	5e-05	0.000189926	yes
CXN00016032	chr3:416841-419489	DL24	D	105.577	59.5095	-0.827109	5e-05	0.000189926	yes
CXN00016033	chr3:420047-421716	DL24	D	28.5339	16.7796	-0.765966	5e-05	0.000189926	yes
CXN00016043	chr3:489341-492290	DL24	D	20.9861	13.9392	-0.590281	5e-05	0.000189926	yes
CXN00016044	chr3:492786-495869	DL24	D	4.63091	2.88691	-0.681772	0.00945	0.0226345	yes
CXN00016049	chr3:513694-518259	DL24	D	2.76917	1.41523	-0.96842	5e-05	0.000189926	yes
CXN00016058	chr3:546557-549526	DL24	D	4.15616	2.72137	-0.610918	5e-05	0.000189926	yes
CXN00016068	chr3:590751-591876	DL24	D	2.26442	0.867883	-1.38357	0.00725	0.0178837	yes
CXN00016074	chr3:605509-613455	DL24	D	61.6267	31.293	-0.977716	5e-05	0.000189926	yes
CXN00016081	chr3:650133-652668	DL24	D	9.07523	5.25396	-0.788529	5e-05	0.000189926	yes
CXN00016095	chr5:2133058-2137532	DL24	D	20.9371	13.4847	-0.634738	5e-05	0.000189926	yes
CXN00016110	chr5:1995192-1996765	DL24	D	9.72499	6.22739	-0.643069	5e-05	0.000189926	yes
CXN00016121	chr14:3471733-3474604	DL24	D	19.2902	12.1996	-0.661035	5e-05	0.000189926	yes
CXN00016134	chr14:8460066-8461348	DL24	D	21.708	4.46269	-2.28224	5e-05	0.000189926	yes
CXN00016156	chr14:8617022-8620149	DL24	D	2.16607	0.305642	-2.82516	5e-05	0.000189926	yes
CXN00016158	chr14:8651357-8654004	DL24	D	329.363	205.887	-0.677828	5e-05	0.000189926	yes
CXN00016159	chr14:8666068-8669245	DL24	D	27.644	15.5925	-0.826112	5e-05	0.000189926	yes
CXN00016165	chr14:8730038-8731011	DL24	D	8.34359	4.98492	-0.743096	0.00385	0.0102107	yes
CXN00016212	chr1:119997-122991	DL24	D	4.68082	1.79406	-1.38353	5e-05	0.000189926	yes
CXN00016221	chr1:183673-186834	DL24	D	16.3811	8.57254	-0.934233	5e-05	0.000189926	yes
CXN00016232	chr1:246256-250680	DL24	D	403.083	168.174	-1.26112	5e-05	0.000189926	yes
CXN00016239	chr1:280666-282103	DL24	D	10.6358	6.23384	-0.770739	0.011	0.0258232	yes
CXN00016246	chr1:314537-316478	DL24	D	25.9919	11.729	-1.14798	5e-05	0.000189926	yes
CXN00016251	chr2:8656931-8661638	DL24	D	11.3084	3.54873	-1.67202	5e-05	0.000189926	yes
CXN00016271	chr1:14601905-14606248	DL24	D	258.465	113.694	-1.18481	5e-05	0.000189926	yes
CXN00016293	chr1:14496648-14497155	DL24	D	1140.83	676.962	-0.752932	5e-05	0.000189926	yes
CXN00016296	chr1:14484190-14488176	DL24	D	69.7511	41.5591	-0.747051	5e-05	0.000189926	yes
CXN00016298	chr1:14477085-14483799	DL24	D	26.1559	17.178	-0.606573	5e-05	0.000189926	yes
CXN00016308	chr1:14427748-14430217	DL24	D	14.9589	8.5671	-0.804125	5e-05	0.000189926	yes
CXN00016309	chr1:14422099-14426161	DL24	D	134.921	71.8976	-0.908098	5e-05	0.000189926	yes
CXN00016319	chr1:14375102-14375885	DL24	D	4.56655	1.63603	-1.48091	0.0022	0.00618748	yes
CXN00016342	chr5:2617258-2627899	DL24	D	3.05521	1.39953	-1.12633	0.00415	0.0109043	yes
CXN00016345	chr5:2575165-2579848	DL24	D	116.552	61.381	-0.925104	5e-05	0.000189926	yes
CXN00016364	chr16:9715948-9723512	DL24	D	72.4391	39.3732	-0.879555	5e-05	0.000189926	yes
CXN00016386	chr16:9807057-9808691	DL24	D	118.396	73.6801	-0.684278	5e-05	0.000189926	yes
CXN00016390	chr16:9830368-9835237	DL24	D	41.7702	25.5663	-0.708228	5e-05	0.000189926	yes
CXN00016406	chr16:9933101-9943089	DL24	D	54.5899	23.8445	-1.19498	5e-05	0.000189926	yes
CXN00016407	chr16:9949710-9952958	DL24	D	8.71145	4.69459	-0.891913	5e-05	0.000189926	yes
CXN00016432	chr6:7165922-7169269	DL24	D	1.29073	0.553304	-1.22204	0.0048	0.0124243	yes
CXN00016438	chr14:1418640-1419962	DL24	D	938.645	422.023	-1.15326	5e-05	0.000189926	yes
CXN00016440	chr14:1433661-1439890	DL24	D	49.2392	26.2495	-0.907516	5e-05	0.000189926	yes
CXN00016441	chr14:1433661-1439890	DL24	D	3.54651	0.601637	-2.55944	5e-05	0.000189926	yes
CXN00016456	chr14:1557332-1562292	DL24	D	1.64364	0.594733	-1.46658	0.0022	0.00618748	yes
CXN00016458	chr14:1577861-1578908	DL24	D	19.428	10.6542	-0.866712	5e-05	0.000189926	yes
CXN00016466	chr24:928205-929919	DL24	D	41.2544	18.7931	-1.13434	5e-05	0.000189926	yes
CXN00016479	chr24:987663-991336	DL24	D	20.3785	9.84567	-1.04949	5e-05	0.000189926	yes
CXN00016480	chr24:987663-991336	DL24	D	31.0199	11.7666	-1.3985	5e-05	0.000189926	yes
CXN00016527	chr2:13229960-13239442	DL24	D	106.965	69.0054	-0.632354	5e-05	0.000189926	yes
CXN00016528	chr2:13229960-13239442	DL24	D	18.3009	10.8518	-0.753983	5e-05	0.000189926	yes
CXN00016541	chr2:13294126-13296787	DL24	D	68.891	31.704	-1.11965	5e-05	0.000189926	yes
CXN00016554	chr2:13352700-13367865	DL24	D	141.11	61.5127	-1.19786	5e-05	0.000189926	yes
CXN00016560	chr2:13381209-13382776	DL24	D	6.39234	3.75251	-0.768489	5e-05	0.000189926	yes
CXN00016597	chr18:6550934-6553007	DL24	D	14.9292	9.08078	-0.717252	5e-05	0.000189926	yes
CXN00016617	chr18:6704060-6706950	DL24	D	93.0487	40.5697	-1.19758	5e-05	0.000189926	yes
CXN00016621	chr18:6721543-6723615	DL24	D	23.8191	14.7268	-0.693669	5e-05	0.000189926	yes
CXN00016637	chr4:1866879-1870850	DL24	D	37.2512	24.5353	-0.602426	5e-05	0.000189926	yes
CXN00016667	chr4:1629524-1631729	DL24	D	112.307	49.312	-1.18744	5e-05	0.000189926	yes
CXN00016671	chr23:4862585-4864553	DL24	D	71.0256	29.0468	-1.28996	5e-05	0.000189926	yes
CXN00016672	chr23:4872321-4873557	DL24	D	32.6735	17.9947	-0.860552	5e-05	0.000189926	yes
CXN00016683	chr23:5021239-5022709	DL24	D	13.8134	5.69663	-1.27789	5e-05	0.000189926	yes
CXN00016702	chr24:4103997-4117203	DL24	D	29.1783	17.2344	-0.759605	5e-05	0.000189926	yes
CXN00016709	chr5:1631628-1635107	DL24	D	1168.35	468.367	-1.31876	5e-05	0.000189926	yes
CXN00016715	chr5:1686812-1693369	DL24	D	5.44063	2.55351	-1.09129	5e-05	0.000189926	yes
CXN00016720	chr5:1715874-1720976	DL24	D	7.12093	3.06795	-1.21479	5e-05	0.000189926	yes
CXN00016739	chr5:1866929-1874327	DL24	D	16.9447	9.38124	-0.852987	5e-05	0.000189926	yes
CXN00016746	chr7:6895498-6900675	DL24	D	52.0436	31.6074	-0.719459	5e-05	0.000189926	yes
CXN00016768	chr5:9204795-9217580	DL24	D	9.61538	5.82959	-0.721951	5e-05	0.000189926	yes
CXN00016794	chr1:4925106-4931199	DL24	D	1144.41	501.516	-1.19024	5e-05	0.000189926	yes
CXN00016804	chr11:2385597-2385909	DL24	D	47.7088	23.8145	-1.00242	0.00495	0.0127695	yes
CXN00016812	chr23:6285479-6286209	DL24	D	37.4908	20.0504	-0.902906	0.00095	0.00289559	yes
CXN00016828	chr23:6182207-6188443	DL24	D	163.435	92.0222	-0.828661	5e-05	0.000189926	yes
CXN00016833	chr23:6152438-6160442	DL24	D	257.831	103.583	-1.31564	5e-05	0.000189926	yes
CXN00016837	chr23:6119613-6125880	DL24	D	23.5119	14.6272	-0.684735	5e-05	0.000189926	yes
CXN00016855	chr3:280534-283209	DL24	D	14.4449	9.10076	-0.666505	5e-05	0.000189926	yes
CXN00016857	chr3:270941-275391	DL24	D	4.09409	2.23569	-0.872818	5e-05	0.000189926	yes
CXN00016869	chr3:220246-222658	DL24	D	49.4226	29.4228	-0.74824	5e-05	0.000189926	yes
CXN00016874	chr3:184331-189293	DL24	D	221.346	110.887	-0.997209	5e-05	0.000189926	yes
CXN00016881	chr3:163247-164183	DL24	D	7.87991	2.34843	-1.74648	5e-05	0.000189926	yes
CXN00016907	chr6:7968466-7974477	DL24	D	5.76872	2.34706	-1.29739	5e-05	0.000189926	yes
CXN00016920	chr24:241282-245601	DL24	D	1.66423	0.538514	-1.6278	0.0003	0.00101092	yes
CXN00016944	chr24:159722-163378	DL24	D	1.15964	0.666542	-0.79891	0.00235	0.00655629	yes
CXN00016979	chr1:12776081-12780595	DL24	D	87.5139	48.1571	-0.861764	5e-05	0.000189926	yes
CXN00016998	chr1:12677200-12679312	DL24	D	128.269	81.0024	-0.663136	5e-05	0.000189926	yes
CXN00017007	chr1:12633792-12640917	DL24	D	6.47404	3.87933	-0.73886	0.0201	0.0436171	yes
CXN00017025	chr12:2162104-2162638	DL24	D	297.096	189.651	-0.647583	5e-05	0.000189926	yes
CXN00017039	chr12:2267178-2268186	DL24	D	25.7759	11.7437	-1.13414	5e-05	0.000189926	yes
CXN00017065	chr21:49898-54133	DL24	D	37.796	24.0749	-0.650701	5e-05	0.000189926	yes
CXN00017073	chr21:105839-109163	DL24	D	34.8731	18.7093	-0.898357	5e-05	0.000189926	yes
CXN00017078	chr21:155078-155456	DL24	D	11.679	4.28595	-1.44623	0.0179	0.0394898	yes
CXN00017092	chr21:246379-251427	DL24	D	2.7709	1.71863	-0.689096	0.0004	0.00131682	yes
CXN00017093	chr21:263605-265303	DL24	D	42.1473	26.6647	-0.66051	5e-05	0.000189926	yes
CXN00017094	chr21:266784-268536	DL24	D	35.7501	13.3991	-1.41581	5e-05	0.000189926	yes
CXN00017119	chr12:8812657-8814322	DL24	D	5.36921	3.396	-0.660873	0.0039	0.0103195	yes
CXN00017120	chr12:8810297-8811601	DL24	D	68.5617	23.2366	-1.56101	5e-05	0.000189926	yes
CXN00017132	chr9:8219705-8222730	DL24	D	2.81986	1.8372	-0.618111	0.00465	0.0120802	yes
CXN00017136	chr9:8266274-8271944	DL24	D	39.8232	16.3311	-1.28599	5e-05	0.000189926	yes
CXN00017147	chr2:8159682-8164428	DL24	D	35.9767	21.0485	-0.773343	5e-05	0.000189926	yes
CXN00017150	chr2:8141940-8146031	DL24	D	58.5297	34.0796	-0.780261	5e-05	0.000189926	yes
CXN00017159	chr5:10094653-10098832	DL24	D	8.00221	4.23645	-0.917544	5e-05	0.000189926	yes
CXN00017174	chr5:10206303-10208993	DL24	D	5.19026	2.34721	-1.14486	5e-05	0.000189926	yes
CXN00017200	chr7:10844256-10846682	DL24	D	1.14026	0.566031	-1.01041	0.01485	0.0335322	yes
CXN00017214	chr7:10758605-10760906	DL24	D	68.6294	31.0096	-1.14611	5e-05	0.000189926	yes
CXN00017222	chr7:10699528-10702115	DL24	D	468.93	173.758	-1.43229	5e-05	0.000189926	yes
CXN00017223	chr7:10696854-10698692	DL24	D	7.63136	3.12263	-1.28918	5e-05	0.000189926	yes
CXN00017227	chr7:10681875-10685734	DL24	D	26.077	15.0485	-0.793161	5e-05	0.000189926	yes
CXN00017230	chr7:10663755-10665505	DL24	D	33.0322	9.69397	-1.76871	5e-05	0.000189926	yes
CXN00017237	chr11:7752808-7755929	DL24	D	15.0709	7.24118	-1.05747	5e-05	0.000189926	yes
CXN00017241	chr11:7663588-7679248	DL24	D	82.3522	46.6629	-0.819531	5e-05	0.000189926	yes
CXN00017245	chr11:7625400-7631193	DL24	D	57.4862	28.6061	-1.00689	5e-05	0.000189926	yes
CXN00017260	chr12:2505060-2506442	DL24	D	110.179	66.0347	-0.738551	5e-05	0.000189926	yes
CXN00017286	chr3:3202065-3207114	DL24	D	42.8488	27.6112	-0.634002	5e-05	0.000189926	yes
CXN00017289	chr3:3256410-3279277	DL24	D	20.7009	11.0136	-0.910408	5e-05	0.000189926	yes
CXN00017324	chr20:7623369-7623858	DL24	D	16.5361	10.5309	-0.650993	0.0098	0.0233453	yes
CXN00017356	chr23:7319775-7324104	DL24	D	209.141	82.1963	-1.34733	5e-05	0.000189926	yes
CXN00017360	chr23:7304896-7309554	DL24	D	5.37299	3.48958	-0.62267	5e-05	0.000189926	yes
CXN00017362	chr23:7281806-7289076	DL24	D	13.8276	8.13192	-0.765885	5e-05	0.000189926	yes
CXN00017363	chr23:7278265-7280464	DL24	D	35.1086	20.9904	-0.7421	5e-05	0.000189926	yes
CXN00017373	chr15:5255980-5261275	DL24	D	80.1826	47.8679	-0.744232	5e-05	0.000189926	yes
CXN00017384	chr8:3095691-3099104	DL24	D	18.5948	10.9508	-0.763873	5e-05	0.000189926	yes
CXN00017389	chr8:3136837-3138978	DL24	D	3.12468	1.74421	-0.841136	0.0002	0.000697425	yes
CXN00017393	chr8:3163335-3167890	DL24	D	34.6388	19.7553	-0.810149	5e-05	0.000189926	yes
CXN00017394	chr8:3163335-3167890	DL24	D	494.555	255.881	-0.950659	5e-05	0.000189926	yes
CXN00017395	chr8:3170287-3173120	DL24	D	10.4594	4.32109	-1.27533	5e-05	0.000189926	yes
CXN00017406	chr8:3237925-3239495	DL24	D	20.7922	13.6313	-0.609127	5e-05	0.000189926	yes
CXN00017407	chr8:3253025-3253663	DL24	D	28.628	9.9406	-1.52602	5e-05	0.000189926	yes
CXN00017414	chr8:3277607-3304658	DL24	D	7.40545	2.14266	-1.78918	0.00595	0.0150395	yes
CXN00017419	chr8:3327301-3331580	DL24	D	87.4621	41.0561	-1.09106	5e-05	0.000189926	yes
CXN00017421	chr8:3339381-3341294	DL24	D	629.295	388.394	-0.696216	5e-05	0.000189926	yes
CXN00017423	chr8:3343726-3346338	DL24	D	50.6987	24.1103	-1.0723	5e-05	0.000189926	yes
CXN00017425	chr8:3357863-3366700	DL24	D	473.68	231.21	-1.03471	5e-05	0.000189926	yes
CXN00017434	chr15:4973710-4979171	DL24	D	8.87723	0.767646	-3.5316	5e-05	0.000189926	yes
CXN00017445	chr6:3783573-3786740	DL24	D	17.8326	9.97733	-0.837792	5e-05	0.000189926	yes
CXN00017447	chr6:3793851-3797396	DL24	D	10.2355	4.38594	-1.22262	5e-05	0.000189926	yes
CXN00017455	chr6:3830805-3832678	DL24	D	97.7859	63.3667	-0.625901	5e-05	0.000189926	yes
CXN00017468	chr6:3905863-3919854	DL24	D	1.6639	0.968003	-0.781485	5e-05	0.000189926	yes
CXN00017479	chr6:3986394-3988021	DL24	D	142.674	87.9307	-0.698287	5e-05	0.000189926	yes
CXN00017484	chr23:425906-427992	DL24	D	5.98894	3.58826	-0.739017	0.01035	0.0244625	yes
CXN00017510	chr23:203946-206442	DL24	D	36.1724	11.4026	-1.66553	5e-05	0.000189926	yes
CXN00017526	chr16:3595418-3603178	DL24	D	59.5332	36.4816	-0.706526	5e-05	0.000189926	yes
CXN00017560	chr6:5514921-5517042	DL24	D	62.1639	20.2129	-1.6208	5e-05	0.000189926	yes
CXN00017566	chr4:2504380-2517373	DL24	D	20.2109	12.78	-0.661249	5e-05	0.000189926	yes
CXN00017567	chr4:2517435-2518407	DL24	D	55.0929	28.122	-0.970166	5e-05	0.000189926	yes
CXN00017576	chr4:2561390-2585413	DL24	D	577.493	199.827	-1.53105	5e-05	0.000189926	yes
CXN00017582	chr4:2614341-2617082	DL24	D	167.148	59.4923	-1.49035	5e-05	0.000189926	yes
CXN00017584	chr4:2622707-2623834	DL24	D	3.40096	1.30809	-1.37848	0.01375	0.0314337	yes
CXN00017585	chr4:2624027-2630544	DL24	D	41.2464	26.8655	-0.618515	5e-05	0.000189926	yes
CXN00017587	chr4:2630831-2635840	DL24	D	13.2616	3.1386	-2.07906	0.0072	0.0177747	yes
CXN00017594	chr4:2691359-2695715	DL24	D	37.3779	23.3721	-0.677398	5e-05	0.000189926	yes
CXN00017600	chr4:2740191-2745540	DL24	D	111.09	71.4292	-0.637149	5e-05	0.000189926	yes
CXN00017601	chr4:2751969-2754065	DL24	D	20.4074	12.9062	-0.661028	5e-05	0.000189926	yes
CXN00017615	chr10:4894607-4896739	DL24	D	7.36342	3.98288	-0.886563	5e-05	0.000189926	yes
CXN00017624	chr10:4985798-4990841	DL24	D	38.4231	18.9482	-1.01991	5e-05	0.000189926	yes
CXN00017632	chr6:11199313-11201816	DL24	D	32.6473	10.4248	-1.64694	5e-05	0.000189926	yes
CXN00017657	chr19:2096781-2097473	DL24	D	15.8789	9.356	-0.763143	0.00025	0.000854314	yes
CXN00017664	chr19:1976354-1980002	DL24	D	78.2349	37.5084	-1.0606	5e-05	0.000189926	yes
CXN00017677	chr20:765395-772226	DL24	D	40.5388	26.6877	-0.603126	5e-05	0.000189926	yes
CXN00017678	chr22:6032905-6034372	DL24	D	14.9501	8.93086	-0.743288	5e-05	0.000189926	yes
CXN00017687	chr22:5882050-5885201	DL24	D	4.42976	0.810275	-2.45074	0.0001	0.000365094	yes
CXN00017691	chr22:5797252-5799271	DL24	D	26.2212	8.57183	-1.61306	5e-05	0.000189926	yes
CXN00017711	chr9:7648916-7658002	DL24	D	57.9972	33.3556	-0.798057	5e-05	0.000189926	yes
CXN00017717	chr4:10326847-10328112	DL24	D	2.43073	0.736948	-1.72176	0.0033	0.00888376	yes
CXN00017730	chr7:8686589-8689724	DL24	D	14.5896	8.22881	-0.826185	5e-05	0.000189926	yes
CXN00017745	chr7:8845734-8848713	DL24	D	16.2882	9.90002	-0.718326	5e-05	0.000189926	yes
CXN00017772	chr12:10157193-10160372	DL24	D	28.0237	13.3262	-1.07238	5e-05	0.000189926	yes
CXN00017788	chr12:10256464-10265336	DL24	D	54.6587	21.1454	-1.37011	5e-05	0.000189926	yes
CXN00017789	chr12:10265945-10267497	DL24	D	19.7516	11.6322	-0.763852	5e-05	0.000189926	yes
CXN00017790	chr12:10267613-10268765	DL24	D	19.211	11.3907	-0.754085	5e-05	0.000189926	yes
CXN00017795	chr12:10297775-10303308	DL24	D	2.78243	1.10693	-1.32978	5e-05	0.000189926	yes
CXN00017827	chr13:6122226-6124003	DL24	D	30.634	12.4823	-1.29525	5e-05	0.000189926	yes
CXN00017829	chr13:6097339-6105473	DL24	D	59.3399	34.1512	-0.797068	5e-05	0.000189926	yes
CXN00017869	chr2:12011356-12012116	DL24	D	522.531	335.991	-0.637092	5e-05	0.000189926	yes
CXN00017892	chr2:12101743-12104165	DL24	D	6.83206	4.26975	-0.678168	0.0002	0.000697425	yes
CXN00017897	chr2:12122182-12129632	DL24	D	42.4436	22.4266	-0.920338	5e-05	0.000189926	yes
CXN00017921	chr2:12251847-12259413	DL24	D	7.13165	1.74793	-2.02859	5e-05	0.000189926	yes
CXN00017926	chr14:6227451-6230389	DL24	D	5.23551	3.40362	-0.621258	0.00225	0.00630884	yes
CXN00017953	chr13:8848362-8851172	DL24	D	3.57909	1.18425	-1.59562	0.0013	0.00386392	yes
CXN00017975	chr7:2059639-2066475	DL24	D	14.5149	6.7859	-1.09692	5e-05	0.000189926	yes
CXN00017978	chr7:2046600-2051274	DL24	D	61.4915	27.4892	-1.16152	5e-05	0.000189926	yes
CXN00017985	chr7:2006700-2008489	DL24	D	3.06369	0.726072	-2.07709	0.00335	0.00900652	yes
CXN00017986	chr7:1985276-1992431	DL24	D	5.54971	2.55946	-1.11657	5e-05	0.000189926	yes
CXN00018007	chr5:2366297-2366663	DL24	D	35.7793	19.4226	-0.881389	0.0017	0.00490865	yes
CXN00018010	chr5:2390211-2393898	DL24	D	15.7002	7.68805	-1.0301	5e-05	0.000189926	yes
CXN00018034	chr11:6619794-6625841	DL24	D	22.2417	9.94284	-1.16154	5e-05	0.000189926	yes
CXN00018044	chr1:2175107-2176931	DL24	D	3.6072	2.26393	-0.672049	0.00055	0.00176335	yes
CXN00018055	chr1:2251967-2254660	DL24	D	1.98956	0.956721	-1.05628	0.0006	0.00191035	yes
CXN00018071	chr9:3250366-3253589	DL24	D	34.4295	14.9287	-1.20556	5e-05	0.000189926	yes
CXN00018072	chr9:3277548-3278202	DL24	D	31.664	18.7561	-0.75548	5e-05	0.000189926	yes
CXN00018113	chr3:799347-801905	DL24	D	19.873	12.6399	-0.652827	5e-05	0.000189926	yes
CXN00018114	chr3:796192-797209	DL24	D	3.90972	0.873283	-2.16254	0.00795	0.0193743	yes
CXN00018116	chr3:786693-789945	DL24	D	21.1438	6.59562	-1.68065	5e-05	0.000189926	yes
CXN00018128	chr3:721517-729366	DL24	D	34.0328	19.2042	-0.825503	5e-05	0.000189926	yes
CXN00018135	chr3:683309-684179	DL24	D	16.6544	9.00071	-0.887794	5e-05	0.000189926	yes
CXN00018148	chr20:190970-197072	DL24	D	51.3478	29.2157	-0.813558	5e-05	0.000189926	yes
CXN00018150	chr20:135612-139966	DL24	D	2.85357	0.918906	-1.63478	5e-05	0.000189926	yes
CXN00018243	chr7:12874719-12876874	DL24	D	33.0813	12.7436	-1.37624	5e-05	0.000189926	yes
CXN00018245	chr7:12882369-12883320	DL24	D	11.9047	5.81606	-1.03342	5e-05	0.000189926	yes
CXN00018246	chr7:12883424-12884234	DL24	D	6.90888	3.82826	-0.851765	0.002	0.00567437	yes
CXN00018257	chr4:4697812-4701639	DL24	D	371.097	142.523	-1.3806	5e-05	0.000189926	yes
CXN00018263	chr4:4581676-4585402	DL24	D	12.4431	7.02017	-0.825773	5e-05	0.000189926	yes
CXN00018310	chr1:1959619-1966115	DL24	D	41.9629	19.4905	-1.10634	5e-05	0.000189926	yes
CXN00018341	chr21:7011681-7014741	DL24	D	50.6657	28.9262	-0.808632	5e-05	0.000189926	yes
CXN00018345	chr21:6973973-6975868	DL24	D	89.4025	42.4384	-1.07495	5e-05	0.000189926	yes
CXN00018367	chr13:3486546-3491196	DL24	D	112.193	43.6976	-1.36036	5e-05	0.000189926	yes
CXN00018379	chr9:9346330-9349831	DL24	D	19.0002	6.30297	-1.59191	5e-05	0.000189926	yes
CXN00018383	chr9:9288369-9291001	DL24	D	79.3172	48.1145	-0.721161	5e-05	0.000189926	yes
CXN00018399	chr23:1127815-1130852	DL24	D	43.0333	22.4347	-0.939719	5e-05	0.000189926	yes
CXN00018402	chr23:1178162-1180669	DL24	D	749.352	163.354	-2.19765	5e-05	0.000189926	yes
CXN00018403	chr23:1181163-1182709	DL24	D	9.14244	2.69768	-1.76086	5e-05	0.000189926	yes
CXN00018404	chr23:1190706-1195925	DL24	D	63.9346	41.7075	-0.616291	5e-05	0.000189926	yes
CXN00018406	chr23:1202721-1209351	DL24	D	3.44809	0	#NAME?	5e-05	0.000189926	yes
CXN00018410	chr23:1255202-1256165	DL24	D	6.73607	4.02913	-0.74144	0.0014	0.00412784	yes
CXN00018436	chr1:13797710-13802948	DL24	D	1.28951	0.403314	-1.67685	0.0201	0.0436171	yes
CXN00018456	chr1:13935967-13941883	DL24	D	84.9096	47.0077	-0.85303	5e-05	0.000189926	yes
CXN00018469	chr5:1193903-1194288	DL24	D	3.27668	0	#NAME?	0.00755	0.0185072	yes
CXN00018481	chr5:1257611-1259287	DL24	D	93.0247	61.6247	-0.594105	5e-05	0.000189926	yes
CXN00018505	chr2:3238503-3240187	DL24	D	7.23433	3.56787	-1.0198	0.0002	0.000697425	yes
CXN00018506	chr2:3242085-3243661	DL24	D	3.02523	1.01759	-1.5719	5e-05	0.000189926	yes
CXN00018522	chr2:3387513-3388893	DL24	D	2.7081	1.38448	-0.967934	0.0035	0.00937286	yes
CXN00018569	chr5:12299795-12301517	DL24	D	9.21958	4.647	-0.9884	5e-05	0.000189926	yes
CXN00018579	chr5:12390328-12391814	DL24	D	68.9212	14.7022	-2.22892	5e-05	0.000189926	yes
CXN00018580	chr5:12391866-12392299	DL24	D	50.63	12.5019	-2.01784	5e-05	0.000189926	yes
CXN00018594	chr5:12498677-12503185	DL24	D	87.8195	52.5955	-0.739601	5e-05	0.000189926	yes
CXN00018613	chr3:13190624-13191773	DL24	D	29.1035	19.1233	-0.605861	5e-05	0.000189926	yes
CXN00018621	chr3:13217633-13219954	DL24	D	5.18277	1.71507	-1.59546	5e-05	0.000189926	yes
CXN00018624	chr3:13232922-13234730	DL24	D	367.878	129.943	-1.50135	5e-05	0.000189926	yes
CXN00018632	chr3:13259088-13264044	DL24	D	15.2743	10.0044	-0.610469	5e-05	0.000189926	yes
CXN00018645	chr3:13308385-13311126	DL24	D	4.95412	3.17503	-0.641857	0.00645	0.0161329	yes
CXN00018664	chr3:13399028-13403103	DL24	D	9.52074	5.53224	-0.783209	5e-05	0.000189926	yes
CXN00018678	chr3:2544732-2549158	DL24	D	125.415	53.2099	-1.23694	5e-05	0.000189926	yes
CXN00018689	chr10:4732095-4736177	DL24	D	9.23542	3.74216	-1.30331	5e-05	0.000189926	yes
CXN00018697	chr10:4799756-4807730	DL24	D	58.098	30.9708	-0.907581	5e-05	0.000189926	yes
CXN00018710	chr2:10788540-10791293	DL24	D	329.006	214.009	-0.620445	5e-05	0.000189926	yes
CXN00018716	chr2:10823886-10825211	DL24	D	5.80574	2.73641	-1.0852	5e-05	0.000189926	yes
CXN00018720	chr2:10871318-10880174	DL24	D	24.0107	10.3776	-1.2102	5e-05	0.000189926	yes
CXN00018731	chr2:10940205-10946245	DL24	D	3.92444	1.04675	-1.90657	5e-05	0.000189926	yes
CXN00018738	chr3:9175593-9176361	DL24	D	8.64908	4.77235	-0.857847	0.0007	0.00219573	yes
CXN00018747	chr3:9064849-9070849	DL24	D	1.55599	0.944149	-0.720747	0.0029	0.00790047	yes
CXN00018749	chr3:9042286-9046564	DL24	D	27.3365	14.277	-0.937132	5e-05	0.000189926	yes
CXN00018768	chr3:3143093-3145623	DL24	D	3.30608	1.21325	-1.44625	0.01755	0.0388013	yes
CXN00018769	chr3:3112743-3123559	DL24	D	7.20884	4.72183	-0.61042	0.00045	0.00147117	yes
CXN00018770	chr3:3063679-3068357	DL24	D	12.6436	3.80714	-1.73163	5e-05	0.000189926	yes
CXN00018771	chr3:3056566-3061624	DL24	D	1.82389	1.01136	-0.850726	0.0016	0.00465053	yes
CXN00018780	chr7:11260900-11266349	DL24	D	46.873	25.95	-0.85302	5e-05	0.000189926	yes
CXN00018794	chr7:11178697-11181436	DL24	D	667.211	262.859	-1.34386	5e-05	0.000189926	yes
CXN00018797	chr7:11129998-11146706	DL24	D	3.76134	2.41496	-0.63925	5e-05	0.000189926	yes
CXN00018812	chr21:2229966-2230455	DL24	D	393.494	239.256	-0.717786	5e-05	0.000189926	yes
CXN00018830	chr3:8805673-8808193	DL24	D	7.51818	4.80618	-0.645494	0.0004	0.00131682	yes
CXN00018869	chr15:5604724-5609021	DL24	D	38.1091	23.9639	-0.669272	5e-05	0.000189926	yes
CXN00018873	chr15:5623544-5625585	DL24	D	106.005	67.9741	-0.64108	5e-05	0.000189926	yes
CXN00018876	chr15:5649945-5652433	DL24	D	4.78186	1.05283	-2.18329	5e-05	0.000189926	yes
CXN00018881	chr15:5714314-5717466	DL24	D	4.10043	2.55074	-0.684858	0.00015	0.000534297	yes
CXN00018887	chr18:6157366-6159197	DL24	D	9.91185	5.929	-0.741364	5e-05	0.000189926	yes
CXN00018896	chr18:6098086-6102024	DL24	D	30.0131	15.3199	-0.970184	5e-05	0.000189926	yes
CXN00018898	chr18:6079939-6082680	DL24	D	3.84089	1.56583	-1.29452	5e-05	0.000189926	yes
CXN00018936	chr8:10229483-10232810	DL24	D	11.2022	7.13783	-0.650218	5e-05	0.000189926	yes
CXN00018949	chr3:6211748-6215283	DL24	D	2.41654	1.48949	-0.698123	0.0075	0.0184018	yes
CXN00018954	chr10:2789762-2798881	DL24	D	191.213	74.2654	-1.36441	5e-05	0.000189926	yes
CXN00018958	chr10:2777021-2779013	DL24	D	2.88881	1.10129	-1.39128	5e-05	0.000189926	yes
CXN00018975	chr10:2694833-2698191	DL24	D	38.1405	20.8234	-0.873115	5e-05	0.000189926	yes
CXN00018987	chr10:2629173-2629485	DL24	D	723.124	425.376	-0.765505	5e-05	0.000189926	yes
CXN00018988	chr10:2622103-2628712	DL24	D	5.20563	2.38609	-1.12542	5e-05	0.000189926	yes
CXN00018989	chr10:2617018-2621168	DL24	D	3.56566	2.26562	-0.654263	5e-05	0.000189926	yes
CXN00019003	chr7:7187757-7199207	DL24	D	468.587	177.274	-1.40234	5e-05	0.000189926	yes
CXN00019004	chr7:7203582-7203960	DL24	D	15.5063	0	#NAME?	5e-05	0.000189926	yes
CXN00019040	chr22:5719220-5730258	DL24	D	1.85808	1.03003	-0.851122	0.0061	0.0153408	yes
CXN00019041	chr22:5701540-5717558	DL24	D	111.765	54.5775	-1.0341	5e-05	0.000189926	yes
CXN00019043	chr22:5639718-5642502	DL24	D	12239.4	7235.52	-0.758361	5e-05	0.000189926	yes
CXN00019045	chr22:5598727-5599348	DL24	D	1.72966	0.334354	-2.37104	0.0126	0.0291009	yes
CXN00019046	chr22:5559560-5561427	DL24	D	19.1148	12.0414	-0.666685	5e-05	0.000189926	yes
CXN00019065	chr6:12776282-12783052	DL24	D	17.5376	8.4922	-1.04624	5e-05	0.000189926	yes
CXN00019067	chr6:12774864-12776099	DL24	D	39.5431	22.1967	-0.833083	5e-05	0.000189926	yes
CXN00019076	chr6:12727814-12728599	DL24	D	1.1598	0	#NAME?	0.00135	0.00400155	yes
CXN00019077	chr6:12726708-12727388	DL24	D	24.6299	7.71118	-1.67539	5e-05	0.000189926	yes
CXN00019085	chr3:8492878-8494021	DL24	D	48.1702	25.5268	-0.91613	5e-05	0.000189926	yes
CXN00019098	chr3:8648652-8649661	DL24	D	7.22465	3.88994	-0.893182	0.0105	0.0247789	yes
CXN00019121	chr5:6026370-6029140	DL24	D	7.45514	4.11778	-0.856369	0.00435	0.0113714	yes
CXN00019124	chr11:3907318-3914247	DL24	D	89.7339	51.3287	-0.805888	5e-05	0.000189926	yes
CXN00019135	chr18:6443878-6454288	DL24	D	24.8889	15.0747	-0.723367	5e-05	0.000189926	yes
CXN00019138	chr18:6424565-6427610	DL24	D	34.2501	21.8816	-0.646389	5e-05	0.000189926	yes
CXN00019139	chr18:6418364-6423534	DL24	D	70.4186	36.9735	-0.929466	5e-05	0.000189926	yes
CXN00019149	chr18:6343753-6348390	DL24	D	18.366	12.0745	-0.605077	5e-05	0.000189926	yes
CXN00019168	chr1:5391461-5395346	DL24	D	24.6307	14.1979	-0.794783	5e-05	0.000189926	yes
CXN00019210	chr22:1143649-1148912	DL24	D	18.3764	11.5534	-0.669539	5e-05	0.000189926	yes
CXN00019216	chr22:1190241-1192538	DL24	D	32.3448	19.15	-0.756191	5e-05	0.000189926	yes
CXN00019225	chr22:1261757-1272713	DL24	D	148.754	94.997	-0.646979	5e-05	0.000189926	yes
CXN00019226	chr22:1272791-1277334	DL24	D	73.8094	35.8573	-1.04154	5e-05	0.000189926	yes
CXN00019227	chr22:1284360-1285200	DL24	D	124.914	61.9486	-1.01179	5e-05	0.000189926	yes
CXN00019272	chr12:9683537-9685154	DL24	D	10.1473	4.6716	-1.11911	5e-05	0.000189926	yes
CXN00019273	chr12:9680719-9681241	DL24	D	8.28599	4.57111	-0.85813	0.01465	0.0331293	yes
CXN00019279	chr12:9601027-9601711	DL24	D	1545.05	1011.21	-0.611569	5e-05	0.000189926	yes
CXN00019298	chr15:4177301-4179479	DL24	D	385.276	218.752	-0.816593	5e-05	0.000189926	yes
CXN00019303	chr15:4329965-4331923	DL24	D	33.4374	20.5857	-0.69982	5e-05	0.000189926	yes
CXN00019327	chr19:1857357-1858317	DL24	D	36.1242	22.9713	-0.653134	5e-05	0.000189926	yes
CXN00019328	chr19:1856358-1857265	DL24	D	81.5938	48.5986	-0.747545	5e-05	0.000189926	yes
CXN00019332	chr19:1821750-1822701	DL24	D	37.1699	14.9108	-1.31778	5e-05	0.000189926	yes
CXN00019361	chr1:14160847-14163168	DL24	D	1434.89	803.593	-0.836404	5e-05	0.000189926	yes
CXN00019376	chr1:14274291-14279655	DL24	D	1.73339	0.630119	-1.4599	0.00245	0.00680437	yes
CXN00019386	chr1:14326581-14328728	DL24	D	98.4925	55.3756	-0.830763	5e-05	0.000189926	yes
CXN00019412	chr9:1187291-1187651	DL24	D	78.6427	51.3119	-0.61602	0.0005	0.00161854	yes
CXN00019431	chr9:1083442-1087034	DL24	D	81.4821	38.9542	-1.0647	5e-05	0.000189926	yes
CXN00019434	chr9:1074527-1075169	DL24	D	9.30423	2.77804	-1.74382	0.0032	0.00864235	yes
CXN00019435	chr9:1073541-1074481	DL24	D	8.43501	2.36819	-1.8326	0.00025	0.000854314	yes
CXN00019450	chr9:979677-984483	DL24	D	5.28569	2.61038	-1.01783	5e-05	0.000189926	yes
CXN00019451	chr9:979677-984483	DL24	D	45.499	10.1706	-2.16143	5e-05	0.000189926	yes
CXN00019463	chr19:2314066-2315989	DL24	D	6.97836	4.08305	-0.77324	0.00185	0.00528789	yes
CXN00019466	chr19:2353736-2360490	DL24	D	218.293	69.171	-1.65803	5e-05	0.000189926	yes
CXN00019471	chr13:1387774-1391110	DL24	D	3.38826	1.86775	-0.859242	0.00045	0.00147117	yes
CXN00019494	chr13:1499790-1502127	DL24	D	1.51285	0.795198	-0.927883	0.01915	0.0418167	yes
CXN00019499	chr13:1528908-1530548	DL24	D	15.1125	9.66748	-0.644532	5e-05	0.000189926	yes
CXN00019526	chr19:8925271-8927357	DL24	D	20.9339	11.3022	-0.88923	5e-05	0.000189926	yes
CXN00019560	chr7:708923-713927	DL24	D	26.9114	15.4347	-0.802037	5e-05	0.000189926	yes
CXN00019568	chr7:757173-761549	DL24	D	39.0757	17.3166	-1.17411	5e-05	0.000189926	yes
CXN00019570	chr7:773199-778939	DL24	D	11.8299	6.81986	-0.794626	5e-05	0.000189926	yes
CXN00019590	chr1:13091775-13096318	DL24	D	72.7819	22.4628	-1.69604	5e-05	0.000189926	yes
CXN00019615	chr1:12955114-12957601	DL24	D	282.617	146.242	-0.950495	5e-05	0.000189926	yes
CXN00019620	chr1:12931365-12938256	DL24	D	28.3237	12.8926	-1.13547	0.00125	0.00372673	yes
CXN00019654	chr14:166138-171276	DL24	D	15.0197	9.12294	-0.719284	5e-05	0.000189926	yes
CXN00019655	chr14:161749-164606	DL24	D	47.7328	25.5468	-0.901836	5e-05	0.000189926	yes
CXN00019659	chr14:146209-147012	DL24	D	10.8002	6.79898	-0.667666	0.002	0.00567437	yes
CXN00019691	chr22:4240762-4241143	DL24	D	27.8985	16.84	-0.728291	0.0081	0.0196956	yes
CXN00019693	chr15:2265382-2268813	DL24	D	5.41058	3.50505	-0.62635	0.00235	0.00655629	yes
CXN00019745	chr1:11164390-11171959	DL24	D	16.2913	8.3789	-0.959272	5e-05	0.000189926	yes
CXN00019748	chr1:11143156-11144620	DL24	D	291.105	109.575	-1.40962	5e-05	0.000189926	yes
CXN00019753	chr1:11098946-11100366	DL24	D	6.08142	3.53672	-0.781995	0.0007	0.00219573	yes
CXN00019758	chr1:11071668-11073443	DL24	D	4.68031	2.44995	-0.933851	5e-05	0.000189926	yes
CXN00019759	chr1:11063068-11065344	DL24	D	41.0657	19.1574	-1.10003	5e-05	0.000189926	yes
CXN00019760	chr1:11060096-11062811	DL24	D	3.60055	1.05166	-1.77555	5e-05	0.000189926	yes
CXN00019780	chr13:6595081-6599165	DL24	D	11.6445	6.65237	-0.807712	5e-05	0.000189926	yes
CXN00019790	chr11:8736403-8749043	DL24	D	6.15085	2.98932	-1.04097	5e-05	0.000189926	yes
CXN00019814	chr11:8569438-8571440	DL24	D	9.73206	4.40774	-1.14271	0.0008	0.00248151	yes
CXN00019829	chr21:2499266-2506655	DL24	D	1009.99	358.141	-1.49574	5e-05	0.000189926	yes
CXN00019847	chr12:9437821-9442169	DL24	D	3.16421	2.05976	-0.619365	5e-05	0.000189926	yes
CXN00019873	chr13:9451750-9452923	DL24	D	5.13032	2.7841	-0.881838	0.00015	0.000534297	yes
CXN00019874	chr13:9452949-9453668	DL24	D	6.79672	3.9901	-0.768415	0.01725	0.038216	yes
CXN00019879	chr13:9476918-9484540	DL24	D	133.845	82.3969	-0.699901	5e-05	0.000189926	yes
CXN00019924	tig00001206:210403-214475	DL24	D	266.663	157.166	-0.762727	5e-05	0.000189926	yes
CXN00019927	chr17:8499997-8501167	DL24	D	3.84548	2.19332	-0.810049	0.0025	0.00692756	yes
CXN00019946	chr2:3546782-3553803	DL24	D	138.218	56.7572	-1.28407	5e-05	0.000189926	yes
CXN00019955	chr2:3601112-3603371	DL24	D	2.988	1.24899	-1.25841	5e-05	0.000189926	yes
CXN00019956	chr2:3604304-3604874	DL24	D	707.973	247.889	-1.514	5e-05	0.000189926	yes
CXN00019963	chr2:3647532-3651124	DL24	D	21.6131	11.3518	-0.928984	5e-05	0.000189926	yes
CXN00019967	chr2:3687903-3689762	DL24	D	105.294	69.4587	-0.600189	5e-05	0.000189926	yes
CXN00019979	chr7:2271318-2276548	DL24	D	24.4799	12.5151	-0.967929	5e-05	0.000189926	yes
CXN00019997	chr1:1630716-1635002	DL24	D	239.518	93.643	-1.35489	5e-05	0.000189926	yes
CXN00020006	chr1:1717328-1720866	DL24	D	70.4787	46.9029	-0.58751	5e-05	0.000189926	yes
CXN00020019	chr1:1395956-1396289	DL24	D	78.0878	39.2548	-0.992227	5e-05	0.000189926	yes
CXN00020020	chr1:1396351-1396804	DL24	D	58.7335	37.6613	-0.641099	5e-05	0.000189926	yes
CXN00020022	chr1:1419231-1421832	DL24	D	46.478	29.1124	-0.674914	5e-05	0.000189926	yes
CXN00020025	chr1:1452427-1453759	DL24	D	8.13264	3.18991	-1.35021	5e-05	0.000189926	yes
CXN00020039	chr9:4944291-4947125	DL24	D	3.3878	1.63386	-1.05206	0.00585	0.0148132	yes
CXN00020055	chr23:2041516-2043759	DL24	D	73.0105	40.7608	-0.840923	5e-05	0.000189926	yes
CXN00020072	chr19:9247823-9250283	DL24	D	4.43318	2.61168	-0.763363	5e-05	0.000189926	yes
CXN00020087	chr19:9141556-9144863	DL24	D	116.568	76.7182	-0.603525	5e-05	0.000189926	yes
CXN00020092	chr19:9114850-9121449	DL24	D	6.9071	4.56191	-0.598442	0.00025	0.000854314	yes
CXN00020095	chr19:9081265-9097033	DL24	D	1.70945	0.989842	-0.78826	0.00195	0.00554532	yes
CXN00020104	chr2:13153793-13155618	DL24	D	140.693	87.3671	-0.687386	5e-05	0.000189926	yes
CXN00020108	chr2:13140197-13141219	DL24	D	83.077	27.2448	-1.60847	5e-05	0.000189926	yes
CXN00020109	chr2:13139440-13139983	DL24	D	89.4476	29.4991	-1.60037	5e-05	0.000189926	yes
CXN00020120	chr2:13067868-13070396	DL24	D	10.981	6.96603	-0.656596	5e-05	0.000189926	yes
CXN00020142	chr2:12963671-12966966	DL24	D	33.0907	19.4218	-0.768752	5e-05	0.000189926	yes
CXN00020143	chr15:4537235-4544909	DL24	D	13.18	6.8303	-0.94833	5e-05	0.000189926	yes
CXN00020154	chr3:9432087-9434027	DL24	D	16.6307	4.78547	-1.79712	5e-05	0.000189926	yes
CXN00020221	chr5:930205-934476	DL24	D	28.0927	11.9876	-1.22865	5e-05	0.000189926	yes
CXN00020237	tig00001122:102961-103870	DL24	D	11.4824	7.49951	-0.614553	0.00035	0.0011666	yes
CXN00020262	chr3:1839807-1841393	DL24	D	3.27595	0.922214	-1.82874	0.0075	0.0184018	yes
CXN00020278	chr7:7634891-7639236	DL24	D	24.2998	14.9637	-0.699481	5e-05	0.000189926	yes
CXN00020295	chr23:1776208-1780044	DL24	D	82.6424	54.9222	-0.589492	5e-05	0.000189926	yes
CXN00020296	chr23:1782132-1784128	DL24	D	5.84998	3.7814	-0.62951	5e-05	0.000189926	yes
CXN00020298	chr23:1790302-1792307	DL24	D	156.382	103.035	-0.601938	5e-05	0.000189926	yes
CXN00020335	chr10:10081548-10083744	DL24	D	1.60869	0.375101	-2.10054	0.0001	0.000365094	yes
CXN00020341	chr5:12590561-12596503	DL24	D	46.1443	29.0809	-0.66608	5e-05	0.000189926	yes
CXN00020390	chr21:6554413-6557944	DL24	D	30.6829	16.3897	-0.904647	5e-05	0.000189926	yes
CXN00020408	chr15:6034751-6037525	DL24	D	439.867	184.694	-1.25193	5e-05	0.000189926	yes
CXN00020409	chr15:6023360-6030524	DL24	D	1.67747	0.474502	-1.8218	5e-05	0.000189926	yes
CXN00020416	chr15:5930655-5931837	DL24	D	5.24159	2.17136	-1.27141	0.00295	0.00802482	yes
CXN00020439	chr1:488569-490108	DL24	D	10.3892	5.60562	-0.890134	0.0001	0.000365094	yes
CXN00020466	chr12:6254055-6259032	DL24	D	1.42185	0.274102	-2.37499	0.00145	0.00425347	yes
CXN00020475	chr17:2451686-2456872	DL24	D	44.1264	28.1353	-0.649264	0.0004	0.00131682	yes
CXN00020476	chr17:2451686-2456872	DL24	D	95.2323	61.0009	-0.64262	5e-05	0.000189926	yes
CXN00020482	chr17:2409686-2412353	DL24	D	83.3079	29.4061	-1.50234	5e-05	0.000189926	yes
CXN00020493	chr17:2315384-2319933	DL24	D	180.592	100.48	-0.845829	5e-05	0.000189926	yes
CXN00020501	chr17:2274801-2276246	DL24	D	64.4223	39.4451	-0.707714	5e-05	0.000189926	yes
CXN00020502	chr19:3084610-3085787	DL24	D	77.5929	45.412	-0.772851	5e-05	0.000189926	yes
CXN00020510	chr19:3252903-3256473	DL24	D	1.70161	1.0551	-0.689518	0.00185	0.00528789	yes
CXN00020524	chr16:7376609-7380118	DL24	D	12.103	7.59862	-0.67156	5e-05	0.000189926	yes
CXN00020536	chr16:7309437-7309764	DL24	D	36.7112	17.9739	-1.03032	0.0068	0.0169027	yes
CXN00020549	chr14:10153307-10157089	DL24	D	47.0723	25.7098	-0.872562	5e-05	0.000189926	yes
CXN00020552	chr14:10137148-10138859	DL24	D	1.27049	0.225626	-2.49338	0.01155	0.0269803	yes
CXN00020553	chr14:10133040-10136639	DL24	D	1.24929	0.373991	-1.74003	0.00145	0.00425347	yes
CXN00020560	chr14:10094284-10099266	DL24	D	76.7912	48.1296	-0.674017	5e-05	0.000189926	yes
CXN00020579	chr14:9989012-9991349	DL24	D	88.1472	46.1279	-0.934275	5e-05	0.000189926	yes
CXN00020598	chr15:7845840-7852222	DL24	D	51.2648	29.0513	-0.819366	5e-05	0.000189926	yes
CXN00020632	chr2:4635493-4637864	DL24	D	49.0399	14.6969	-1.73845	5e-05	0.000189926	yes
CXN00020642	chr2:6487674-6492738	DL24	D	5.90006	2.97678	-0.986975	5e-05	0.000189926	yes
CXN00020669	chr15:6881522-6885202	DL24	D	93.342	55.6013	-0.747409	5e-05	0.000189926	yes
CXN00020671	chr15:6898815-6903730	DL24	D	28.4505	12.6144	-1.17338	5e-05	0.000189926	yes
CXN00020672	chr15:6905045-6906870	DL24	D	272.534	116.12	-1.23082	5e-05	0.000189926	yes
CXN00020677	chr15:6937573-6938131	DL24	D	18.1846	8.33843	-1.12487	0.0001	0.000365094	yes
CXN00020678	chr15:6938157-6938496	DL24	D	27.6155	11.952	-1.20822	0.0081	0.0196956	yes
CXN00020722	chr23:7659735-7663274	DL24	D	2.93517	0.792373	-1.88919	5e-05	0.000189926	yes
CXN00020734	chr23:7545586-7549549	DL24	D	8.23363	5.29969	-0.63562	5e-05	0.000189926	yes
CXN00020744	chr5:6284932-6289633	DL24	D	303.127	113.041	-1.42308	5e-05	0.000189926	yes
CXN00020750	chr17:9763045-9764868	DL24	D	9.52403	4.39781	-1.11479	5e-05	0.000189926	yes
CXN00020753	chr17:9789344-9803457	DL24	D	1.40279	0.818866	-0.776604	0.0151	0.0339967	yes
CXN00020754	chr17:9832200-9833877	DL24	D	10.9561	3.1969	-1.77698	5e-05	0.000189926	yes
CXN00020756	chr17:9907773-9909402	DL24	D	7.50615	1.86957	-2.00536	5e-05	0.000189926	yes
CXN00020757	chr13:9340827-9348739	DL24	D	1.28604	0.755632	-0.767176	0.0018	0.00516099	yes
CXN00020770	chr13:9262341-9264344	DL24	D	19.7274	4.76288	-2.05029	5e-05	0.000189926	yes
CXN00020780	chr13:9210191-9213197	DL24	D	733.592	411.812	-0.83299	5e-05	0.000189926	yes
CXN00020781	chr13:9207169-9209228	DL24	D	243.242	1.18872	-7.67684	5e-05	0.000189926	yes
CXN00020799	tig00001258:40752-46460	DL24	D	917.32	334.209	-1.45667	5e-05	0.000189926	yes
CXN00020806	tig00001258:148327-150254	DL24	D	93.2242	58.7696	-0.665636	5e-05	0.000189926	yes
CXN00020854	chr21:6077520-6078072	DL24	D	121.153	76.3061	-0.666965	5e-05	0.000189926	yes
CXN00020855	chr21:6078146-6079493	DL24	D	280.514	175.699	-0.674969	5e-05	0.000189926	yes
CXN00020856	chr21:6087838-6092081	DL24	D	988.648	389.118	-1.34525	5e-05	0.000189926	yes
CXN00020858	chr21:6102256-6108591	DL24	D	44.4511	26.9594	-0.72143	5e-05	0.000189926	yes
CXN00020878	chr3:1612241-1613070	DL24	D	179.255	53.1381	-1.75419	5e-05	0.000189926	yes
CXN00020886	chr3:1657937-1662748	DL24	D	2.65199	1.01384	-1.38725	5e-05	0.000189926	yes
CXN00020889	chr3:1673036-1674897	DL24	D	28.9594	17.9345	-0.691298	5e-05	0.000189926	yes
CXN00020905	tig00000743:36539-38063	DL24	D	23.7621	11.4016	-1.05943	5e-05	0.000189926	yes
CXN00020914	tig00000743:78218-89054	DL24	D	50.645	33.2524	-0.606958	5e-05	0.000189926	yes
CXN00020928	tig00000743:142492-143953	DL24	D	5.10885	3.37505	-0.59809	0.0021	0.00593159	yes
CXN00020929	tig00000743:144766-146544	DL24	D	9.36129	4.83169	-0.95418	5e-05	0.000189926	yes
CXN00020930	tig00000743:149252-149678	DL24	D	4.21041	0.779982	-2.43245	0.0123	0.0285009	yes
CXN00020934	tig00000743:159435-162250	DL24	D	4.82947	3.16314	-0.610509	5e-05	0.000189926	yes
CXN00020944	chr13:7422121-7424436	DL24	D	14.3235	7.03255	-1.02626	5e-05	0.000189926	yes
CXN00020948	chr13:7482995-7485020	DL24	D	2.21833	1.00296	-1.14521	0.00065	0.00205499	yes
CXN00020968	chr8:6599121-6602567	DL24	D	15.1301	8.18052	-0.887155	5e-05	0.000189926	yes
CXN00020995	chr4:11985319-11987744	DL24	D	11.7099	4.55759	-1.36138	5e-05	0.000189926	yes
CXN00021000	chr4:12000437-12001668	DL24	D	2.35099	0.343207	-2.77611	0.00905	0.0217557	yes
CXN00021015	chr4:12075818-12076861	DL24	D	158.75	102.144	-0.63615	5e-05	0.000189926	yes
CXN00021030	chr1:1267894-1272128	DL24	D	6.94909	4.32582	-0.683851	0.0002	0.000697425	yes
CXN00021036	chr1:1204855-1208083	DL24	D	83.6046	32.7359	-1.35271	5e-05	0.000189926	yes
CXN00021041	chr9:3569678-3579161	DL24	D	30.6367	19.0926	-0.682247	0.0001	0.000365094	yes
CXN00021043	chr9:3584468-3586780	DL24	D	15.3513	7.54217	-1.02531	5e-05	0.000189926	yes
CXN00021063	chr5:1531494-1534057	DL24	D	3.12652	0.625996	-2.32033	5e-05	0.000189926	yes
CXN00021106	chr14:5853526-5854048	DL24	D	13.1882	7.57207	-0.800489	0.00265	0.00728295	yes
CXN00021116	chr15:5471848-5477548	DL24	D	3.33306	1.8356	-0.860595	0.0002	0.000697425	yes
CXN00021122	chr17:1679848-1685550	DL24	D	177.62	66.7496	-1.41197	5e-05	0.000189926	yes
CXN00021129	chr17:1646261-1649087	DL24	D	306.695	165.292	-0.891782	5e-05	0.000189926	yes
CXN00021149	chr17:1559659-1560832	DL24	D	7.85627	5.10016	-0.623301	0.0005	0.00161854	yes
CXN00021151	chr17:1551409-1554169	DL24	D	5.92543	3.83576	-0.627406	5e-05	0.000189926	yes
CXN00021159	chr14:1243228-1244794	DL24	D	1.64692	0.815261	-1.01444	0.006	0.015141	yes
CXN00021166	chr14:1270583-1273534	DL24	D	34.112	17.9117	-0.929379	5e-05	0.000189926	yes
CXN00021170	chr14:1292268-1295204	DL24	D	40.2283	19.6221	-1.03573	5e-05	0.000189926	yes
CXN00021177	chr14:1350849-1355828	DL24	D	33.5309	17.8618	-0.908614	5e-05	0.000189926	yes
CXN00021185	chr4:1473954-1488911	DL24	D	35.0544	21.1442	-0.729333	0.0002	0.000697425	yes
CXN00021186	chr4:1473954-1488911	DL24	D	39.6351	24.9413	-0.668243	5e-05	0.000189926	yes
CXN00021190	chr4:1511263-1518684	DL24	D	2.45155	0.90506	-1.43761	5e-05	0.000189926	yes
CXN00021201	chr4:1590551-1592348	DL24	D	8.86567	3.7361	-1.24669	5e-05	0.000189926	yes
CXN00021207	chr19:1012037-1013165	DL24	D	15.6974	9.92963	-0.66071	0.0079	0.0192754	yes
CXN00021250	chr13:1700324-1704759	DL24	D	221.454	100.371	-1.14166	5e-05	0.000189926	yes
CXN00021259	chr13:1776872-1782778	DL24	D	2.73613	0.31451	-3.12096	0.0001	0.000365094	yes
CXN00021278	chr11:831793-832066	DL24	D	353.377	126.526	-1.48177	5e-05	0.000189926	yes
CXN00021279	chr11:832092-833420	DL24	D	498.496	172.605	-1.53011	5e-05	0.000189926	yes
CXN00021324	chr2:1265254-1275100	DL24	D	2.81465	0.918263	-1.61598	0.0036	0.00960991	yes
CXN00021331	chr1:12585277-12588440	DL24	D	1.63601	0.772103	-1.08331	0.00055	0.00176335	yes
CXN00021352	chr1:12510572-12511864	DL24	D	1279.48	724.003	-0.821485	5e-05	0.000189926	yes
CXN00021370	tig00001262:73883-74768	DL24	D	10.1892	5.33193	-0.934304	5e-05	0.000189926	yes
CXN00021410	chr5:10928068-10931130	DL24	D	89.2467	44.7608	-0.995563	5e-05	0.000189926	yes
CXN00021411	chr5:10933005-10935813	DL24	D	4.3073	2.00073	-1.10626	5e-05	0.000189926	yes
CXN00021412	chr5:10937609-10939278	DL24	D	5.54004	3.11545	-0.830455	0.00245	0.00680437	yes
CXN00021424	chr5:11026172-11028958	DL24	D	47.0203	30.8769	-0.606757	5e-05	0.000189926	yes
CXN00021440	chr14:7959316-7968954	DL24	D	15.4101	9.55306	-0.689839	5e-05	0.000189926	yes
CXN00021460	chr1:5140416-5148945	DL24	D	2.10326	1.04071	-1.01506	5e-05	0.000189926	yes
CXN00021469	chr20:5227214-5227565	DL24	D	813.676	383.269	-1.0861	5e-05	0.000189926	yes
CXN00021470	chr20:5223770-5226125	DL24	D	14.0059	8.77782	-0.674096	5e-05	0.000189926	yes
CXN00021484	chr19:1728595-1730778	DL24	D	5.97814	3.47513	-0.78263	0.0002	0.000697425	yes
CXN00021564	chr5:5288388-5291381	DL24	D	4.0507	1.90677	-1.08704	5e-05	0.000189926	yes
CXN00021581	chr23:7809152-7809785	DL24	D	295.138	189.221	-0.641317	5e-05	0.000189926	yes
CXN00021582	chr23:7803461-7806457	DL24	D	47.5509	17.3458	-1.45489	5e-05	0.000189926	yes
CXN00021590	chr23:7750106-7754096	DL24	D	41.6605	25.5061	-0.707838	5e-05	0.000189926	yes
CXN00021599	chr16:9649802-9651441	DL24	D	161.567	102.18	-0.661016	5e-05	0.000189926	yes
CXN00021604	chr16:9623597-9625788	DL24	D	73.5125	27.7859	-1.40364	5e-05	0.000189926	yes
CXN00021609	chr16:9595081-9600007	DL24	D	44.0247	22.4843	-0.969395	5e-05	0.000189926	yes
CXN00021611	chr16:9579879-9582811	DL24	D	13.3835	8.68221	-0.624317	5e-05	0.000189926	yes
CXN00021627	chr16:9511862-9513491	DL24	D	4.03412	1.83028	-1.14019	5e-05	0.000189926	yes
CXN00021632	chr12:2896362-2905581	DL24	D	20.211	10.6396	-0.925691	5e-05	0.000189926	yes
CXN00021654	chr18:8165034-8166902	DL24	D	2.30766	1.42694	-0.693509	0.0079	0.0192754	yes
CXN00021668	chr18:8121777-8125313	DL24	D	201.154	118.454	-0.763969	5e-05	0.000189926	yes
CXN00021684	chr14:3352003-3364484	DL24	D	12.3448	6.59134	-0.905264	5e-05	0.000189926	yes
CXN00021697	tig00001318:20561-25969	DL24	D	1.97143	1.12003	-0.815705	0.00595	0.0150395	yes
CXN00021732	tig00001371:93186-94203	DL24	D	50.5868	31.3608	-0.689799	5e-05	0.000189926	yes
CXN00021741	tig00001371:133064-136783	DL24	D	30.6558	15.8546	-0.951256	5e-05	0.000189926	yes
CXN00021768	chr23:53990-62153	DL24	D	254.834	152.945	-0.736545	5e-05	0.000189926	yes
CXN00021772	chr23:76873-81578	DL24	D	67.4731	31.0044	-1.12184	5e-05	0.000189926	yes
CXN00021822	tig00005588:19498-22896	DL24	D	121.091	74.7978	-0.695023	5e-05	0.000189926	yes
CXN00021823	tig00005588:37823-39452	DL24	D	53.7497	32.4551	-0.727809	5e-05	0.000189926	yes
CXN00021834	tig00005588:116044-119623	DL24	D	8.38605	5.06257	-0.728123	5e-05	0.000189926	yes
CXN00021839	tig00005588:143349-146376	DL24	D	28.7032	17.793	-0.689902	5e-05	0.000189926	yes
[truncated: 228 more rows]

## Sheet: Down-regulated in DL48 vs D
gene	locus	sample_1	sample_2	value_1	value_2	log2(fold_change)	p_value	q_value	significant
[truncated: 2,156 more rows]

[truncated: 5 more sheets: Up-regulated in DL48 vs D, Down-regulated in DL72 vs D, Up-regulated in DL72 vs D, Down-regulated in L vs D, Up-regulated in L vs D]
