# Supplementary material for: Light-responsive transcription factor ApTrihelix1 modulates andrographolide biosynthesis via targeting ApCPS2 in Andrographis paniculata
Source: Hortic Res. 2026 Apr 7;13(7):uhag118. doi: 10.1093/hr/uhag118 (PMC13341122; doi:10.1093/hr/uhag118)
Supplement: Web_Material_uhag118 [file web_material_uhag118.zip › Table S3 Co-expression analysis information.xlsx]

## Sheet: Sheet3
ADRG ID	ADRG Name	TF ID	TF Type	PCC value	p value
CXN00001716	DXR1	CXN00005310	AP2/ERF	0.979298	0.00356453
CXN00001716	DXR1	CXN00022312	AP2/ERF	0.968639	0.00663543
CXN00001716	DXR1	CXN00009583	B3	0.904921	0.034687
CXN00001716	DXR1	CXN00003007	bHLH	0.927434	0.0232086
CXN00001716	DXR1	CXN00021598	C2C2-YABBY	0.902759	0.0358651
CXN00001716	DXR1	CXN00006121	C2H2	0.903112	0.0356715
CXN00001716	DXR1	CXN00022037	C2H2	0.995756	0.000331702
CXN00001716	DXR1	CXN00005042	GARP-G2	0.994436	0.000497843
CXN00001716	DXR1	CXN00007821	GARP-G2	0.976054	0.00443212
CXN00001716	DXR1	CXN00012733	HB-WOX	0.922373	0.0256586
CXN00001716	DXR1	CXN00017366	MYB	0.912979	0.0304099
CXN00001716	DXR1	CXN00011557	MYB-related	0.927514	0.0231704
CXN00001716	DXR1	CXN00003340	NAC	0.964082	0.00812737
CXN00001716	DXR1	CXN00002471	OFP	0.976297	0.0043651
CXN00001716	DXR1	CXN00020882	WRKY	0.974276	0.00493346
CXN00001717	DXR2	CXN00005310	AP2/ERF	0.974966	0.00473679
CXN00001717	DXR2	CXN00022312	AP2/ERF	0.935078	0.0196629
CXN00001717	DXR2	CXN00006121	C2H2	0.967555	0.00698118
CXN00001717	DXR2	CXN00011950	C2H2	0.946164	0.0148734
CXN00001717	DXR2	CXN00022037	C2H2	0.947257	0.0144251
CXN00001717	DXR2	CXN00005042	GARP-G2	0.932261	0.0209474
CXN00001717	DXR2	CXN00020882	WRKY	0.965386	0.00769046
CXN00002955	GGPPS4	CXN00005310	AP2/ERF	0.943764	0.015873
CXN00002955	GGPPS4	CXN00018569	AP2/ERF	0.955787	0.0110854
CXN00002955	GGPPS4	CXN00022312	AP2/ERF	0.984822	0.00223947
CXN00002955	GGPPS4	CXN00009583	B3	0.914597	0.0295733
CXN00002955	GGPPS4	CXN00014421	B3	0.950182	0.0132478
CXN00002955	GGPPS4	CXN00003007	bHLH	0.974319	0.00492134
CXN00002955	GGPPS4	CXN00006878	bHLH	0.976073	0.00442682
CXN00002955	GGPPS4	CXN00009041	bHLH	0.911744	0.0310539
CXN00002955	GGPPS4	CXN00010510	bHLH	0.960337	0.0094256
CXN00002955	GGPPS4	CXN00013700	bHLH	0.934149	0.0200837
CXN00002955	GGPPS4	CXN00004299	C2C2-CO	0.926822	0.0235005
CXN00002955	GGPPS4	CXN00001364	C2C2-YABBY	0.967362	0.00704345
CXN00002955	GGPPS4	CXN00021598	C2C2-YABBY	0.93076	0.0216426
CXN00002955	GGPPS4	CXN00022037	C2H2	0.952525	0.0123288
CXN00002955	GGPPS4	CXN00003848	C3H	0.960206	0.0094722
CXN00002955	GGPPS4	CXN00005042	GARP-G2	0.965273	0.00772782
CXN00002955	GGPPS4	CXN00005060	GARP-G2	0.945827	0.0150122
CXN00002955	GGPPS4	CXN00007821	GARP-G2	0.916015	0.028846
CXN00002955	GGPPS4	CXN00013101	GARP-G2	0.949164	0.0136539
CXN00002955	GGPPS4	CXN00021079	GRAS	0.932681	0.0207543
CXN00002955	GGPPS4	CXN00002148	HB-BELL	0.94743	0.0143546
CXN00002955	GGPPS4	CXN00016633	HB-BELL	0.902837	0.0358224
CXN00002955	GGPPS4	CXN00021273	HB-other	0.909948	0.0319975
CXN00002955	GGPPS4	CXN00012733	HB-WOX	0.981984	0.00289497
CXN00002955	GGPPS4	CXN00010291	MADS-MIKC	0.993429	0.000638726
CXN00002955	GGPPS4	CXN00003648	MADS-M-type	0.905895	0.0341607
CXN00002955	GGPPS4	CXN00013242	MYB	0.966724	0.00725033
CXN00002955	GGPPS4	CXN00017366	MYB	0.925666	0.0240556
CXN00002955	GGPPS4	CXN00000174	MYB-related	0.907957	0.0330546
CXN00002955	GGPPS4	CXN00011557	MYB-related	0.989682	0.00125625
CXN00002955	GGPPS4	CXN00005008	NAC	0.955932	0.0110315
CXN00002955	GGPPS4	CXN00018142	NAC	0.949525	0.0135093
CXN00002955	GGPPS4	CXN00002471	OFP	0.929219	0.0223637
CXN00002955	GGPPS4	CXN00009189	OFP	0.920098	0.0267854
CXN00002955	GGPPS4	CXN00022639	PLATZ	0.913235	0.0302773
CXN00002955	GGPPS4	CXN00023666	TCP	0.958641	0.0100341
CXN00002955	GGPPS4	CXN00007305	Trihelix	0.951668	0.0126625
CXN00002955	GGPPS4	CXN00009478	WRKY	0.950714	0.0130372
CXN00003817	GGPPS3	CXN00005310	AP2/ERF	0.981627	0.00298126
CXN00003817	GGPPS3	CXN00022312	AP2/ERF	0.984361	0.00234224
CXN00003817	GGPPS3	CXN00003007	bHLH	0.903928	0.0352263
CXN00003817	GGPPS3	CXN00006878	bHLH	0.971241	0.00582917
CXN00003817	GGPPS3	CXN00006121	C2H2	0.926894	0.023466
CXN00003817	GGPPS3	CXN00011950	C2H2	0.909182	0.0324029
CXN00003817	GGPPS3	CXN00022037	C2H2	0.963634	0.00827924
CXN00003817	GGPPS3	CXN00003848	C3H	0.901639	0.0364801
CXN00003817	GGPPS3	CXN00005042	GARP-G2	0.956402	0.0108561
CXN00003817	GGPPS3	CXN00016633	HB-BELL	0.942909	0.0162342
CXN00003817	GGPPS3	CXN00012733	HB-WOX	0.915206	0.0292602
CXN00003817	GGPPS3	CXN00010291	MADS-MIKC	0.957129	0.0105869
CXN00003817	GGPPS3	CXN00018776	MYB	0.91218	0.0308263
CXN00003817	GGPPS3	CXN00000174	MYB-related	0.941562	0.0168086
CXN00003817	GGPPS3	CXN00011557	MYB-related	0.965942	0.0075065
CXN00003817	GGPPS3	CXN00002471	OFP	0.910252	0.0318374
CXN00003817	GGPPS3	CXN00009478	WRKY	0.908884	0.032561
CXN00006742	ApCPS2	CXN00001500	AP2/ERF	0.923819	0.0249503
CXN00006742	ApCPS2	CXN00018569	AP2/ERF	0.945569	0.0151192
CXN00006742	ApCPS2	CXN00022312	AP2/ERF	0.912998	0.0304001
CXN00006742	ApCPS2	CXN00009583	B3	0.979651	0.00347396
CXN00006742	ApCPS2	CXN00014421	B3	0.942093	0.0165814
CXN00006742	ApCPS2	CXN00014515	B3	0.939631	0.0176435
CXN00006742	ApCPS2	CXN00000229	bHLH	0.948516	0.0139144
CXN00006742	ApCPS2	CXN00003007	bHLH	0.991757	0.000897253
CXN00006742	ApCPS2	CXN00007724	bHLH	0.905725	0.0342525
CXN00006742	ApCPS2	CXN00010510	bHLH	0.970417	0.00608095
CXN00006742	ApCPS2	CXN00013700	bHLH	0.985849	0.00201651
CXN00006742	ApCPS2	CXN00017709	bHLH	0.943009	0.016192
CXN00006742	ApCPS2	CXN00009273	bZIP	0.903523	0.0354471
CXN00006742	ApCPS2	CXN00004299	C2C2-CO	0.988009	0.00157337
CXN00006742	ApCPS2	CXN00001364	C2C2-YABBY	0.98115	0.0030979
CXN00006742	ApCPS2	CXN00021598	C2C2-YABBY	0.977631	0.00400249
CXN00006742	ApCPS2	CXN00000913	C2H2	0.975183	0.00467546
CXN00006742	ApCPS2	CXN00003848	C3H	0.937637	0.0185189
CXN00006742	ApCPS2	CXN00017773	C3H	0.91043	0.0317436
CXN00006742	ApCPS2	CXN00000745	EIL	0.984335	0.00234795
CXN00006742	ApCPS2	CXN00005042	GARP-G2	0.919259	0.0272049
CXN00006742	ApCPS2	CXN00005060	GARP-G2	0.97396	0.00502453
CXN00006742	ApCPS2	CXN00006851	GARP-G2	0.956218	0.0109244
CXN00006742	ApCPS2	CXN00007821	GARP-G2	0.927154	0.0233422
CXN00006742	ApCPS2	CXN00013101	GARP-G2	0.986884	0.00179971
CXN00006742	ApCPS2	CXN00021079	GRAS	0.955837	0.0110669
CXN00006742	ApCPS2	CXN00002148	HB-BELL	0.98338	0.00256568
CXN00006742	ApCPS2	CXN00004553	HB-BELL	0.945516	0.0151412
CXN00006742	ApCPS2	CXN00011090	HB-BELL	0.93556	0.0194457
CXN00006742	ApCPS2	CXN00021273	HB-other	0.965266	0.00773007
CXN00006742	ApCPS2	CXN00012733	HB-WOX	0.990562	0.00109914
CXN00006742	ApCPS2	CXN00010291	MADS-MIKC	0.948182	0.0140492
CXN00006742	ApCPS2	CXN00013242	MYB	0.996332	0.000266527
CXN00006742	ApCPS2	CXN00017366	MYB	0.961298	0.00908646
CXN00006742	ApCPS2	CXN00011557	MYB-related	0.936875	0.0188575
CXN00006742	ApCPS2	CXN00003340	NAC	0.915857	0.0289271
CXN00006742	ApCPS2	CXN00005008	NAC	0.955244	0.0112896
CXN00006742	ApCPS2	CXN00018142	NAC	0.929907	0.0220409
CXN00006742	ApCPS2	CXN00024576	NAC	0.926052	0.0238699
CXN00006742	ApCPS2	CXN00002471	OFP	0.905904	0.0341558
CXN00006742	ApCPS2	CXN00009189	OFP	0.931404	0.0213433
CXN00006742	ApCPS2	CXN00022639	PLATZ	0.956119	0.0109615
CXN00006742	ApCPS2	CXN00000055	RWP-RK	0.9533	0.0120292
CXN00006742	ApCPS2	CXN00013281	TCP	0.973372	0.0051952
CXN00006742	ApCPS2	CXN00023666	TCP	0.970991	0.00590528
CXN00006742	ApCPS2	CXN00022704	Tify	0.901337	0.0366462
CXN00006742	ApCPS2	CXN00007305	Trihelix	0.951721	0.0126417
CXN00006742	ApCPS2	CXN00009478	WRKY	0.907394	0.0333555
CXN00007941	GGPPS2	CXN00018569	AP2/ERF	0.921184	0.0262453
CXN00007941	GGPPS2	CXN00024093	B3	-0.924708	0.0245184
CXN00007941	GGPPS2	CXN00006566	bHLH	0.937491	0.0185836
CXN00007941	GGPPS2	CXN00006878	bHLH	0.939722	0.0176038
CXN00007941	GGPPS2	CXN00009041	bHLH	0.955888	0.0110477
CXN00007941	GGPPS2	CXN00020944	bHLH	0.919572	0.0270479
CXN00007941	GGPPS2	CXN00015818	C2C2-Dof	0.968387	0.0067152
CXN00007941	GGPPS2	CXN00017445	C2H2	0.908225	0.0329115
CXN00007941	GGPPS2	CXN00003848	C3H	0.937222	0.0187031
CXN00007941	GGPPS2	CXN00001606	GRAS	0.931709	0.0212022
CXN00007941	GGPPS2	CXN00002055	GRAS	0.97727	0.00409961
CXN00007941	GGPPS2	CXN00016633	HB-BELL	0.983096	0.00263164
CXN00007941	GGPPS2	CXN00002030	HB-HD-ZIP	0.911248	0.0313134
CXN00007941	GGPPS2	CXN00022940	HB-HD-ZIP	0.992695	0.000748713
CXN00007941	GGPPS2	CXN00010291	MADS-MIKC	0.939687	0.0176189
CXN00007941	GGPPS2	CXN00003648	MADS-M-type	0.966358	0.00736971
CXN00007941	GGPPS2	CXN00008347	MYB	0.976095	0.00442085
CXN00007941	GGPPS2	CXN00010574	MYB	0.935605	0.0194256
CXN00007941	GGPPS2	CXN00018776	MYB	0.924419	0.0246586
CXN00007941	GGPPS2	CXN00000174	MYB-related	0.99502	0.000421602
CXN00007941	GGPPS2	CXN00018142	NAC	0.906759	0.0336955
CXN00007941	GGPPS2	CXN00001413	NF-YA	0.982238	0.00283405
CXN00007941	GGPPS2	CXN00002724	SBP	0.932671	0.0207587
CXN00007941	GGPPS2	CXN00017071	TCP	0.937457	0.0185989
CXN00008983	CMK	CXN00018569	AP2/ERF	0.985853	0.00201568
CXN00008983	CMK	CXN00014421	B3	0.920818	0.0264269
CXN00008983	CMK	CXN00014515	B3	0.959028	0.00989426
CXN00008983	CMK	CXN00024093	B3	-0.979837	0.0034264
CXN00008983	CMK	CXN00003007	bHLH	0.916176	0.0287638
CXN00008983	CMK	CXN00004280	bHLH	0.97483	0.00477541
CXN00008983	CMK	CXN00006878	bHLH	0.923409	0.0251505
CXN00008983	CMK	CXN00009041	bHLH	0.947803	0.0142029
CXN00008983	CMK	CXN00010510	bHLH	0.989527	0.00128451
CXN00008983	CMK	CXN00013700	bHLH	0.94828	0.0140096
CXN00008983	CMK	CXN00020390	bHLH	0.909401	0.0322868
CXN00008983	CMK	CXN00020944	bHLH	0.906675	0.0337406
CXN00008983	CMK	CXN00012269	C2C2-CO	0.915669	0.0290232
CXN00008983	CMK	CXN00001364	C2C2-YABBY	0.945342	0.0152131
CXN00008983	CMK	CXN00000360	C2H2	-0.910458	0.0317289
CXN00008983	CMK	CXN00022431	C2H2	0.924331	0.0247012
CXN00008983	CMK	CXN00003848	C3H	0.999451	1.54287e-05
CXN00008983	CMK	CXN00017773	C3H	0.931315	0.0213847
CXN00008983	CMK	CXN00005060	GARP-G2	0.936726	0.0189236
CXN00008983	CMK	CXN00021079	GRAS	0.980093	0.00336147
CXN00008983	CMK	CXN00002148	HB-BELL	0.939799	0.0175703
CXN00008983	CMK	CXN00004553	HB-BELL	0.950442	0.0131445
CXN00008983	CMK	CXN00011090	HB-BELL	0.930465	0.0217799
CXN00008983	CMK	CXN00016633	HB-BELL	0.911765	0.0310428
CXN00008983	CMK	CXN00022940	HB-HD-ZIP	0.930606	0.0217141
CXN00008983	CMK	CXN00023255	HB-HD-ZIP	0.946041	0.0149241
CXN00008983	CMK	CXN00021273	HB-other	0.940875	0.0171041
CXN00008983	CMK	CXN00012733	HB-WOX	0.931502	0.0212977
CXN00008983	CMK	CXN00015478	HSF	-0.924776	0.0244852
CXN00008983	CMK	CXN00010291	MADS-MIKC	0.979135	0.00360655
CXN00008983	CMK	CXN00003648	MADS-M-type	0.918417	0.0276279
CXN00008983	CMK	CXN00008347	MYB	0.901467	0.0365749
CXN00008983	CMK	CXN00010574	MYB	0.98341	0.00255868
CXN00008983	CMK	CXN00013242	MYB	0.935175	0.0196189
CXN00008983	CMK	CXN00000174	MYB-related	0.919435	0.0271167
CXN00008983	CMK	CXN00011557	MYB-related	0.918248	0.027713
CXN00008983	CMK	CXN00015785	NAC	0.930231	0.0218894
CXN00008983	CMK	CXN00018142	NAC	0.952823	0.0122133
CXN00008983	CMK	CXN00009189	OFP	0.988752	0.00142968
CXN00008983	CMK	CXN00022639	PLATZ	0.92448	0.024629
CXN00008983	CMK	CXN00002724	SBP	0.953665	0.0118893
CXN00008983	CMK	CXN00017071	TCP	0.948913	0.0137545
CXN00008983	CMK	CXN00023666	TCP	0.930589	0.0217221
CXN00008983	CMK	CXN00007305	Trihelix	0.928969	0.0224813
CXN00008983	CMK	CXN00009478	WRKY	0.915205	0.0292608
CXN00009350	HDR	CXN00001500	AP2/ERF	0.925522	0.0241249
CXN00009350	HDR	CXN00005310	AP2/ERF	0.924716	0.0245142
CXN00009350	HDR	CXN00018569	AP2/ERF	0.932539	0.0208195
CXN00009350	HDR	CXN00022312	AP2/ERF	0.97626	0.00437513
CXN00009350	HDR	CXN00009583	B3	0.961425	0.009042
CXN00009350	HDR	CXN00014421	B3	0.964844	0.00787116
CXN00009350	HDR	CXN00000229	bHLH	0.913611	0.0300825
CXN00009350	HDR	CXN00003007	bHLH	0.992578	0.000766771
CXN00009350	HDR	CXN00006878	bHLH	0.95303	0.0121334
CXN00009350	HDR	CXN00010510	bHLH	0.935194	0.0196105
CXN00009350	HDR	CXN00013700	bHLH	0.946303	0.0148161
CXN00009350	HDR	CXN00017709	bHLH	0.905142	0.0345673
CXN00009350	HDR	CXN00004299	C2C2-CO	0.971852	0.00564506
CXN00009350	HDR	CXN00001364	C2C2-YABBY	0.979582	0.00349164
CXN00009350	HDR	CXN00021598	C2C2-YABBY	0.98079	0.00318687
CXN00009350	HDR	CXN00000913	C2H2	0.94187	0.0166767
CXN00009350	HDR	CXN00022037	C2H2	0.940628	0.0172109
CXN00009350	HDR	CXN00003848	C3H	0.914791	0.0294736
CXN00009350	HDR	CXN00000745	EIL	0.92533	0.0242174
CXN00009350	HDR	CXN00005042	GARP-G2	0.964683	0.00792498
CXN00009350	HDR	CXN00005060	GARP-G2	0.963805	0.00822124
CXN00009350	HDR	CXN00006851	GARP-G2	0.926447	0.0236804
CXN00009350	HDR	CXN00007821	GARP-G2	0.948592	0.0138836
CXN00009350	HDR	CXN00013101	GARP-G2	0.984595	0.00228985
CXN00009350	HDR	CXN00021079	GRAS	0.916907	0.0283916
CXN00009350	HDR	CXN00002148	HB-BELL	0.965353	0.00770132
CXN00009350	HDR	CXN00021273	HB-other	0.923072	0.0253155
CXN00009350	HDR	CXN00012733	HB-WOX	0.993684	0.000601974
CXN00009350	HDR	CXN00010291	MADS-MIKC	0.962461	0.0086814
CXN00009350	HDR	CXN00013242	MYB	0.983959	0.00243284
CXN00009350	HDR	CXN00017366	MYB	0.980786	0.0031879
CXN00009350	HDR	CXN00011557	MYB-related	0.987264	0.00172198
CXN00009350	HDR	CXN00003340	NAC	0.921718	0.0259813
CXN00009350	HDR	CXN00005008	NAC	0.990757	0.00106527
CXN00009350	HDR	CXN00018142	NAC	0.94256	0.0163822
CXN00009350	HDR	CXN00024576	NAC	0.936615	0.0189732
CXN00009350	HDR	CXN00002471	OFP	0.919191	0.0272388
CXN00009350	HDR	CXN00022639	PLATZ	0.934616	0.0198717
CXN00009350	HDR	CXN00000055	RWP-RK	0.936937	0.0188299
CXN00009350	HDR	CXN00013281	TCP	0.90115	0.0367494
CXN00009350	HDR	CXN00023666	TCP	0.977108	0.00414338
CXN00009350	HDR	CXN00007305	Trihelix	0.965883	0.00752597
CXN00009350	HDR	CXN00009478	WRKY	0.952192	0.012458
CXN00009350	HDR	CXN00020882	WRKY	0.904098	0.035134
CXN00011731	HDS	CXN00018569	AP2/ERF	0.929018	0.0224581
CXN00011731	HDS	CXN00022312	AP2/ERF	0.936123	0.0191929
CXN00011731	HDS	CXN00009583	B3	0.936706	0.0189326
CXN00011731	HDS	CXN00014515	B3	0.919181	0.0272436
CXN00011731	HDS	CXN00024093	B3	-0.914727	0.0295065
CXN00011731	HDS	CXN00003007	bHLH	0.970395	0.00608749
CXN00011731	HDS	CXN00004280	bHLH	0.94087	0.0171065
CXN00011731	HDS	CXN00007724	bHLH	0.921012	0.0263306
CXN00011731	HDS	CXN00009375	bHLH	0.916484	0.0286072
CXN00011731	HDS	CXN00010510	bHLH	0.97185	0.00564565
CXN00011731	HDS	CXN00013700	bHLH	0.937632	0.0185213
CXN00011731	HDS	CXN00009273	bZIP	0.957635	0.0104007
CXN00011731	HDS	CXN00004299	C2C2-CO	0.936315	0.0191074
CXN00011731	HDS	CXN00001364	C2C2-YABBY	0.939983	0.0174904
CXN00011731	HDS	CXN00021598	C2C2-YABBY	0.92103	0.0263217
CXN00011731	HDS	CXN00000913	C2H2	0.908382	0.0328278
CXN00011731	HDS	CXN00022037	C2H2	0.937361	0.0186413
CXN00011731	HDS	CXN00003848	C3H	0.958655	0.0100291
CXN00011731	HDS	CXN00000745	EIL	0.930062	0.0219683
CXN00011731	HDS	CXN00005042	GARP-G2	0.952692	0.0122638
CXN00011731	HDS	CXN00005060	GARP-G2	0.91715	0.0282685
CXN00011731	HDS	CXN00007821	GARP-G2	0.930743	0.0216506
CXN00011731	HDS	CXN00013101	GARP-G2	0.930571	0.0217304
CXN00011731	HDS	CXN00021079	GRAS	0.927555	0.0231508
CXN00011731	HDS	CXN00002148	HB-BELL	0.93024	0.021885
CXN00011731	HDS	CXN00021273	HB-other	0.902893	0.0357918
CXN00011731	HDS	CXN00012733	HB-WOX	0.972332	0.00550172
CXN00011731	HDS	CXN00010291	MADS-MIKC	0.966575	0.00729893
CXN00011731	HDS	CXN00005188	MYB	0.910002	0.0319693
CXN00011731	HDS	CXN00013242	MYB	0.961548	0.00899883
CXN00011731	HDS	CXN00017366	MYB	0.90323	0.0356072
CXN00011731	HDS	CXN00011557	MYB-related	0.932716	0.0207379
CXN00011731	HDS	CXN00003340	NAC	0.930744	0.02165
CXN00011731	HDS	CXN00005008	NAC	0.903658	0.0353736
CXN00011731	HDS	CXN00002471	OFP	0.961495	0.00901741
CXN00011731	HDS	CXN00009189	OFP	0.951903	0.0125704
CXN00011731	HDS	CXN00023577	S1Fa	0.90648	0.0338456
CXN00011731	HDS	CXN00013281	TCP	0.920465	0.0266026
CXN00011731	HDS	CXN00023666	TCP	0.919539	0.0270643
CXN00011966	GGPPS1	CXN00005310	AP2/ERF	0.900075	0.0373443
CXN00011966	GGPPS1	CXN00018569	AP2/ERF	0.983478	0.00254301
CXN00011966	GGPPS1	CXN00022312	AP2/ERF	0.962378	0.0087104
CXN00011966	GGPPS1	CXN00009583	B3	0.909882	0.0320328
CXN00011966	GGPPS1	CXN00014421	B3	0.975897	0.00447577
CXN00011966	GGPPS1	CXN00014515	B3	0.912036	0.0309014
CXN00011966	GGPPS1	CXN00024093	B3	-0.904661	0.0348283
CXN00011966	GGPPS1	CXN00003007	bHLH	0.972384	0.00548624
CXN00011966	GGPPS1	CXN00004280	bHLH	0.905433	0.0344098
CXN00011966	GGPPS1	CXN00006878	bHLH	0.97682	0.00422182
CXN00011966	GGPPS1	CXN00009041	bHLH	0.946407	0.014773
CXN00011966	GGPPS1	CXN00010510	bHLH	0.97646	0.00432025
CXN00011966	GGPPS1	CXN00013700	bHLH	0.962383	0.00870857
CXN00011966	GGPPS1	CXN00004299	C2C2-CO	0.930464	0.0217805
CXN00011966	GGPPS1	CXN00001364	C2C2-YABBY	0.986616	0.00185499
CXN00011966	GGPPS1	CXN00021598	C2C2-YABBY	0.932994	0.0206104
CXN00011966	GGPPS1	CXN00022037	C2H2	0.908463	0.0327852
CXN00011966	GGPPS1	CXN00003848	C3H	0.975113	0.00469545
CXN00011966	GGPPS1	CXN00017773	C3H	0.913833	0.0299674
CXN00011966	GGPPS1	CXN00000745	EIL	0.900353	0.0371906
CXN00011966	GGPPS1	CXN00005042	GARP-G2	0.929645	0.0221634
CXN00011966	GGPPS1	CXN00005060	GARP-G2	0.97421	0.00495263
CXN00011966	GGPPS1	CXN00013101	GARP-G2	0.962883	0.00853612
CXN00011966	GGPPS1	CXN00021079	GRAS	0.966311	0.00738516
CXN00011966	GGPPS1	CXN00002148	HB-BELL	0.973449	0.00517271
CXN00011966	GGPPS1	CXN00004553	HB-BELL	0.936947	0.0188251
CXN00011966	GGPPS1	CXN00011090	HB-BELL	0.936332	0.0190997
CXN00011966	GGPPS1	CXN00023255	HB-HD-ZIP	0.908043	0.0330087
CXN00011966	GGPPS1	CXN00021273	HB-other	0.949378	0.0135679
CXN00011966	GGPPS1	CXN00012733	HB-WOX	0.982378	0.00280078
CXN00011966	GGPPS1	CXN00010291	MADS-MIKC	0.996137	0.000288058
CXN00011966	GGPPS1	CXN00003648	MADS-M-type	0.931652	0.0212284
CXN00011966	GGPPS1	CXN00010574	MYB	0.93468	0.0198426
CXN00011966	GGPPS1	CXN00013242	MYB	0.977673	0.00399146
CXN00011966	GGPPS1	CXN00017366	MYB	0.923882	0.0249196
CXN00011966	GGPPS1	CXN00000174	MYB-related	0.902991	0.0357379
CXN00011966	GGPPS1	CXN00011557	MYB-related	0.98581	0.00202476
CXN00011966	GGPPS1	CXN00005008	NAC	0.963255	0.0084086
CXN00011966	GGPPS1	CXN00018142	NAC	0.979869	0.00341826
CXN00011966	GGPPS1	CXN00009189	OFP	0.939313	0.017782
CXN00011966	GGPPS1	CXN00022639	PLATZ	0.953059	0.0121222
CXN00011966	GGPPS1	CXN00002724	SBP	0.929339	0.0223074
CXN00011966	GGPPS1	CXN00017071	TCP	0.914587	0.0295783
CXN00011966	GGPPS1	CXN00023666	TCP	0.980904	0.00315868
CXN00011966	GGPPS1	CXN00007305	Trihelix	0.978259	0.00383562
CXN00011966	GGPPS1	CXN00009478	WRKY	0.972451	0.00546629
CXN00016617	MCT	CXN00018569	AP2/ERF	0.961039	0.00917746
CXN00016617	MCT	CXN00022312	AP2/ERF	0.920758	0.0264566
CXN00016617	MCT	CXN00014421	B3	0.904197	0.0350803
CXN00016617	MCT	CXN00024093	B3	-0.959124	0.00985962
CXN00016617	MCT	CXN00004280	bHLH	0.942208	0.0165322
CXN00016617	MCT	CXN00006878	bHLH	0.956111	0.0109646
CXN00016617	MCT	CXN00009041	bHLH	0.9515	0.012728
CXN00016617	MCT	CXN00010510	bHLH	0.954748	0.0114766
CXN00016617	MCT	CXN00015818	C2C2-Dof	0.937227	0.018701
CXN00016617	MCT	CXN00001364	C2C2-YABBY	0.915729	0.0289926
CXN00016617	MCT	CXN00003848	C3H	0.981535	0.00300356
CXN00016617	MCT	CXN00002055	GRAS	0.933586	0.0203397
CXN00016617	MCT	CXN00021079	GRAS	0.933853	0.0202183
CXN00016617	MCT	CXN00016633	HB-BELL	0.971039	0.00589063
CXN00016617	MCT	CXN00022940	HB-HD-ZIP	0.965262	0.00773149
CXN00016617	MCT	CXN00012733	HB-WOX	0.910977	0.031456
CXN00016617	MCT	CXN00010291	MADS-MIKC	0.982653	0.00273552
CXN00016617	MCT	CXN00003648	MADS-M-type	0.946568	0.014707
CXN00016617	MCT	CXN00008347	MYB	0.935726	0.0193712
CXN00016617	MCT	CXN00010574	MYB	0.955595	0.0111577
CXN00016617	MCT	CXN00000174	MYB-related	0.975768	0.00451159
CXN00016617	MCT	CXN00011557	MYB-related	0.935519	0.0194643
CXN00016617	MCT	CXN00018142	NAC	0.937162	0.0187296
CXN00016617	MCT	CXN00001413	NF-YA	0.930786	0.0216302
CXN00016617	MCT	CXN00009189	OFP	0.947894	0.014166
CXN00016617	MCT	CXN00002724	SBP	0.935242	0.019589
CXN00016617	MCT	CXN00017071	TCP	0.933113	0.0205559
CXN00016617	MCT	CXN00023666	TCP	0.90255	0.0359794
CXN00016617	MCT	CXN00007305	Trihelix	0.906649	0.0337548
CXN00016617	MCT	CXN00009478	WRKY	0.919656	0.0270062
CXN00021129	MDS	CXN00005310	AP2/ERF	0.928364	0.0227671
CXN00021129	MDS	CXN00018569	AP2/ERF	0.919986	0.0268412
CXN00021129	MDS	CXN00022312	AP2/ERF	0.946606	0.0146916
CXN00021129	MDS	CXN00024093	B3	-0.92691	0.0234588
CXN00021129	MDS	CXN00004280	bHLH	0.916591	0.0285525
CXN00021129	MDS	CXN00006566	bHLH	0.911458	0.0312038
CXN00021129	MDS	CXN00006878	bHLH	0.951714	0.0126442
CXN00021129	MDS	CXN00009041	bHLH	0.901854	0.0363619
CXN00021129	MDS	CXN00010510	bHLH	0.927116	0.0233604
CXN00021129	MDS	CXN00015818	C2C2-Dof	0.922859	0.02542
CXN00021129	MDS	CXN00017445	C2H2	0.919291	0.0271889
CXN00021129	MDS	CXN00022037	C2H2	0.924606	0.024568
CXN00021129	MDS	CXN00003848	C3H	0.954181	0.0116923
CXN00021129	MDS	CXN00005042	GARP-G2	0.919317	0.0271758
CXN00021129	MDS	CXN00002055	GRAS	0.910304	0.0318097
CXN00021129	MDS	CXN00016633	HB-BELL	0.979143	0.00360458
CXN00021129	MDS	CXN00022940	HB-HD-ZIP	0.934756	0.0198084
CXN00021129	MDS	CXN00012733	HB-WOX	0.907608	0.0332409
CXN00021129	MDS	CXN00010291	MADS-MIKC	0.973133	0.00526498
CXN00021129	MDS	CXN00003648	MADS-M-type	0.908727	0.0326446
CXN00021129	MDS	CXN00005188	MYB	0.914963	0.0293853
CXN00021129	MDS	CXN00018776	MYB	0.935858	0.0193117
CXN00021129	MDS	CXN00000174	MYB-related	0.972663	0.00540335
CXN00021129	MDS	CXN00011557	MYB-related	0.938117	0.0183069
CXN00021129	MDS	CXN00001413	NF-YA	0.915116	0.0293064
CXN00021129	MDS	CXN00009189	OFP	0.913821	0.0299737
CXN00023091	DXS	CXN00001500	AP2/ERF	0.953478	0.0119611
CXN00023091	DXS	CXN00008908	AP2/ERF	0.95824	0.0101797
CXN00023091	DXS	CXN00018106	AP2/ERF	0.935682	0.0193911
CXN00023091	DXS	CXN00008923	B3	0.928586	0.0226623
CXN00023091	DXS	CXN00009583	B3	0.949335	0.0135851
CXN00023091	DXS	CXN00014557	B3	0.9793	0.00356387
CXN00023091	DXS	CXN00000229	bHLH	0.985025	0.00219476
CXN00023091	DXS	CXN00011361	bHLH	0.927527	0.0231644
CXN00023091	DXS	CXN00004299	C2C2-CO	0.935415	0.0195108
CXN00023091	DXS	CXN00013183	C2C2-YABBY	0.997585	0.000142393
CXN00023091	DXS	CXN00021598	C2C2-YABBY	0.92769	0.0230869
CXN00023091	DXS	CXN00000913	C2H2	0.962566	0.00864517
CXN00023091	DXS	CXN00000745	EIL	0.929246	0.0223511
CXN00023091	DXS	CXN00006851	GARP-G2	0.907125	0.0334992
CXN00023091	DXS	CXN00021892	GARP-G2	0.983915	0.00244297
CXN00023091	DXS	CXN00017366	MYB	0.922043	0.025821
CXN00023091	DXS	CXN00006444	MYB-related	0.988959	0.00139036
CXN00023091	DXS	CXN00003601	NAC	0.969245	0.00644468
CXN00023091	DXS	CXN00010238	NAC	0.974208	0.00495305
CXN00023091	DXS	CXN00000055	RWP-RK	0.976591	0.00428435
CXN00023091	DXS	CXN00013281	TCP	0.9292	0.0223728
CXN00023091	DXS	CXN00022704	Tify	0.993209	0.00067106
CXN00023091	DXS	CXN00011157	WRKY	0.954799	0.0114576
CXN00023091	DXS	CXN00015731	WRKY	0.990943	0.00103336
CXN00023091	DXS	CXN00017907	WRKY	0.9446	0.0155224
