# Supplementary material for: Light-responsive transcription factor ApTrihelix1 modulates andrographolide biosynthesis via targeting ApCPS2 in Andrographis paniculata
Source: Hortic Res. 2026 Apr 7;13(7):uhag118. doi: 10.1093/hr/uhag118 (PMC13341122; doi:10.1093/hr/uhag118)
Supplement: Web_Material_uhag118 [file web_material_uhag118.zip › Table S4 ApTrihelix1 ChIP-seq Peak annotation.xlsx]

## Sheet: Sheet1
PeakID	ChrID	Start	End	Annotation	GeneID	GeneName	DistanceToTSS	GenomicLocation	Gene_Decription
ApTrihelix1.Peak03376	chr21	7777600	7777934	exon (CXN00007728, exon 3 of 3)	CXN00007728	CXN00007728	1763	otherExon	acid phosphatase|NA
ApTrihelix1.Peak04940	chr6	4608538	4608667	Intergenic	CXN00001388	CXN00001388	-2931	Intergenic	Signal peptide peptidase-like|AT2G03120;ATSPP,SPP
ApTrihelix1.Peak00915	chr12	8489271	8489497	Intergenic	CXN00004111	CXN00004111	-7537	Intergenic	COG4 transport protein|NA
ApTrihelix1.Peak01855	chr16	1765055	1765230	TTS (CXN00007339)	CXN00007339	CXN00007339	874	DownStream	Unknown|NA
ApTrihelix1.Peak01886	chr16	4071023	4071266	intron (CXN00007262, intron 2 of 9)	CXN00007262	CXN00007262	1720	Intron	Mitochondrial carrier protein|NA
ApTrihelix1.Peak05406	chr7	2596673	2597054	Intergenic	CXN00014816	CXN00014816	-7056	Intergenic	Unknown|NA
ApTrihelix1.Peak03233	chr21	3736343	3736988	Intergenic	CXN00023320	CXN00023320	36754	Intergenic	Unknown|NA
ApTrihelix1.Peak05948	chr9	5393000	5393456	Intergenic	CXN00019834	CXN00019834	-109563	Intergenic	Tic22-like family|NA
ApTrihelix1.Peak00590	chr11	2221716	2221912	Intergenic	CXN00016797	CXN00016797	-24263	Intergenic	Exo70 exocyst complex subunit|AT5G59730;ATEXO70H7,EXO70H7
ApTrihelix1.Peak06335	tig00001715	37676	38112	Intergenic	CXN00024037	CXN00024037	6286	Intergenic	Cytochrome p450|AT2G40890;CYP98A3
ApTrihelix1.Peak01375	chr14	7542287	7542717	Intergenic	CXN00011664	CXN00011664	-6482	Intergenic	UDP-glucoronosyl and UDP-glucosyl transferase|NA
ApTrihelix1.Peak01841	chr16	1459899	1460018	intron (CXN00021098, intron 10 of 10)	CXN00021098	CXN00021098	7232	Intron	Shugoshin C terminus|NA
ApTrihelix1.Peak03856	chr24	1807253	1807775	Intergenic	CXN00009711	CXN00009711	-8035	Intergenic	pectin methyltransferase|AT1G78240;OSU1,QUA2,TSD2
ApTrihelix1.Peak04736	chr5	5557169	5557438	Intergenic	CXN00010107	CXN00010107	-2778	Intergenic	Belongs to the peptidase M10A family|NA
ApTrihelix1.Peak00669	chr11	6957655	6957815	Intergenic	CXN00008973	CXN00008973	-14230	Intergenic	CO dehydrogenase flavoprotein C-terminal domain|AT2G27150;AAO3,AOdelta,At-AO3,AtAAO3
ApTrihelix1.Peak00257	chr10	3284115	3284321	TTS (CXN00005721)	CXN00005721	CXN00005721	7155	DownStream	Serine threonine-protein kinase|NA
ApTrihelix1.Peak02914	chr20	3786738	3786923	exon (CXN00014677, exon 3 of 7)	CXN00014677	CXN00014677	413	otherExon	Agamous-like MADS-box protein AGL9 homolog|AT1G24260;AGL9,SEP3
ApTrihelix1.Peak05591	chr8	2125167	2125322	TTS (CXN00007925)	CXN00007925	CXN00007925	6757	DownStream	Unknown|NA
ApTrihelix1.Peak03885	chr24	2358184	2358457	Intergenic	CXN00003707	CXN00003707	15198	Intergenic	ankyrin repeat protein|NA
ApTrihelix1.Peak03332	chr21	6776111	6776320	Intergenic	CXN00025153	CXN00025153	13556	Intergenic	protein DS12 from 2D-PAGE of leaf|NA
ApTrihelix1.Peak03825	chr24	543919	544117	Intergenic	CXN00015245	CXN00015245	-1424	Promoter(1-2kb)	Unknown|NA
ApTrihelix1.Peak02437	chr19	5890999	5891275	exon (CXN00012117, exon 1 of 14)	CXN00012117	CXN00012117	105	otherExon	Microtubule associated protein (MAP65/ASE1 family)|AT1G14690;MAP65-7
ApTrihelix1.Peak03643	chr23	828120	828365	Intergenic	CXN00015338	CXN00015338	-6017	Intergenic	serine threonine-protein kinase|NA
ApTrihelix1.Peak05452	chr7	4584856	4585308	Intergenic	CXN00023519	CXN00023519	60382	Intergenic	Unknown|NA
ApTrihelix1.Peak03191	chr21	1537587	1537820	Intergenic	CXN00001754	CXN00001754	-8496	Intergenic	Lytic transglycolase|AT2G18660;PNP-A
ApTrihelix1.Peak04547	chr5	1666885	1667513	exon (CXN00016713, exon 2 of 4)	CXN00016713	CXN00016713	921	otherExon	TIFY|AT1G19180;JAZ1,TIFY10A
ApTrihelix1.Peak04412	chr4	11202597	11202959	Intergenic	CXN00022789	CXN00022789	13789	Intergenic	ethylene-responsive transcription factor|AT5G67190;DEAR2
ApTrihelix1.Peak05831	chr9	2082727	2083062	Intergenic	CXN00001224	CXN00001224	5991	Intergenic	Belongs to the VPS29 family|AT3G47810;ATVPS29,MAG1,VPS29
ApTrihelix1.Peak03711	chr23	5228735	5229044	Intergenic	CXN00018856	CXN00018856	-10764	Intergenic	Unknown|NA
ApTrihelix1.Peak03674	chr23	1766974	1767232	exon (CXN00020293, exon 2 of 2)	CXN00020293	CXN00020293	605	otherExon	late embryogenesis abundant protein|AT4G02380;AtLEA5,SAG21
ApTrihelix1.Peak00997	chr12	9547868	9548111	Intergenic	CXN00019860	CXN00019860	-10809	Intergenic	Oxidative-stress-responsive kinase 1 C-terminal domain|AT3G04910;ATWNK1,WNK1,ZIK4
ApTrihelix1.Peak00062	chr1	1927199	1927987	Intergenic	CXN00018315	CXN00018315	7425	Intergenic	ATP synthase subunit gamma|AT2G33040;ATP3
ApTrihelix1.Peak00300	chr10	4330065	4330238	intron (CXN00016175, intron 1 of 2)	CXN00016175	CXN00016175	9213	Intron	VQ motif|NA
ApTrihelix1.Peak05979	chr9	8557538	8557852	Intergenic	CXN00006412	CXN00006412	12082	Intergenic	Belongs to the sulfotransferase 1 family|AT5G07010;ATST2A,ST2A
ApTrihelix1.Peak01826	chr16	1246746	1246928	Intergenic	CXN00005430	CXN00005430	-3426	Intergenic	C-terminal domain of alpha-glycerophosphate oxidase|AT3G10370;SDP6
ApTrihelix1.Peak04463	chr4	12500959	12501162	Intergenic	CXN00003331	CXN00003331	-1525	Promoter(1-2kb)	Belongs to the peptidase A1 family|NA
ApTrihelix1.Peak00830	chr12	2424671	2424882	Intergenic	CXN00023124	CXN00023124	-1033	Promoter(1-2kb)	Belongs to the cytochrome P450 family|AT4G31500;ATR4,CYP83B1,RED1,RNT1,SUR2
ApTrihelix1.Peak03471	chr22	2415429	2415541	intron (CXN00001551, intron 2 of 2)	CXN00001551	CXN00001551	466	Intron	lob domain-containing protein|AT2G40470;ASL11,LBD15
ApTrihelix1.Peak02760	chr2	9339833	9340156	Intergenic	CXN00023137	CXN00023137	-2919	Intergenic	Unknown|NA
ApTrihelix1.Peak03802	chr23	7274767	7275988	Intergenic	CXN00017363	CXN00017363	5087	Intergenic	Belongs to the universal ribosomal protein uS17 family|AT5G23740;RPS11-BETA
ApTrihelix1.Peak04772	chr5	6225128	6225285	Intergenic	CXN00020747	CXN00020747	-8627	Intergenic	Leucine rich repeat N-terminal domain|NA
ApTrihelix1.Peak01938	chr16	5618898	5619243	TTS (CXN00024639)	CXN00024638	CXN00024638	7409	DownStream	catalytic domain of ctd-like phosphatases|NA
ApTrihelix1.Peak00013	chr1	986123	986356	Intergenic	CXN00010516	CXN00010516	-3650	Intergenic	response regulator|AT3G48100;ARR5,ATRR2,IBC6,RR5
ApTrihelix1.Peak05301	chr7	1429141	1429580	Intergenic	CXN00008594	CXN00008594	-2159	Intergenic	domain associated with HOX domains|AT2G23760;BLH4,SAW2
ApTrihelix1.Peak05996	chr9	8848122	8848646	Intergenic	CXN00006436	CXN00006436	19528	Intergenic	Unknown|NA
ApTrihelix1.Peak01602	chr15	2507733	2507935	Intergenic	CXN00024585	CXN00024585	39717	Intergenic	Unknown|NA
ApTrihelix1.Peak04580	chr5	2295808	2295915	Intergenic	CXN00018004	CXN00018004	16088	Intergenic	Catalyzes the phosphorylation of D-fructose 6-phosphate to fructose 1,6-bisphosphate by ATP, the first committing step of glycolysis|AT4G26270;PFK3
ApTrihelix1.Peak03231	chr21	3733769	3733976	Intergenic	CXN00023320	CXN00023320	39547	Intergenic	Unknown|NA
ApTrihelix1.Peak05225	chr6	12389548	12389827	Intergenic	CXN00014122	CXN00014122	-2217	Intergenic	Protein of unknown function, DUF617|AT2G41660;MIZ1
ApTrihelix1.Peak01354	chr14	7159837	7160124	Intergenic	CXN00011633	CXN00011633	-9313	Intergenic	Belongs to the cytochrome P450 family|AT5G36140;CYP716A2
ApTrihelix1.Peak03128	chr20	8205845	8206059	Intergenic	CXN00011205	CXN00011205	-8077	Intergenic	Unknown|NA
ApTrihelix1.Peak06304	tig00001381	12221	12641	Intergenic	CXN00021513	CXN00021513	-1899	Promoter(1-2kb)	Root cap|NA
ApTrihelix1.Peak03626	chr23	416389	416520	Intergenic	CXN00017486	CXN00017486	-3880	Intergenic	Unknown|NA
ApTrihelix1.Peak04366	chr4	10513642	10513924	Intergenic	CXN00017725	CXN00017725	-10875	Intergenic	homeobox associated leucin zipper|AT2G22800;HAT9
ApTrihelix1.Peak03509	chr22	4211126	4211396	Intergenic	CXN00019689	CXN00019689	12353	Intergenic	acetyltransferase At3g50280-like|NA
ApTrihelix1.Peak06652	tig00005804	39226	39394	TTS (CXN00024843)	CXN00024844	CXN00024844	5845	DownStream	Rhamnogalacturonate lyase family|NA
ApTrihelix1.Peak05588	chr8	2098292	2098504	Intergenic	CXN00007922	CXN00007922	-2373	Intergenic	Phytoene synthase 2|AT5G17230;PSY
ApTrihelix1.Peak01874	chr16	3910643	3910873	Intergenic	CXN00007258	CXN00007258	-10909	Intergenic	rop guanine nucleotide exchange factor|AT5G05940;ATROPGEF5,ROPGEF5
ApTrihelix1.Peak02277	chr18	6514470	6514738	Intergenic	CXN00016591	CXN00016591	2880	Intergenic	Unknown|NA
ApTrihelix1.Peak05593	chr8	2155847	2156029	intron (CXN00007928, intron 16 of 22)	CXN00007929	CXN00007929	-9046	Intron	UTP--glucose-1-phosphate uridylyltransferase|AT5G17310;AtUGP2,UGP2
ApTrihelix1.Peak01625	chr15	4680270	4680459	Intergenic	CXN00020147	CXN00020147	-4419	Intergenic	Unknown|NA
ApTrihelix1.Peak03384	chr22	452172	452689	intron (CXN00024839, intron 20 of 37)	CXN00024839	CXN00024839	5046	Intron	Belongs to the class V-like SAM-binding methyltransferase superfamily. Histone-lysine methyltransferase family. TRX MLL subfamily|AT4G27910;ATX4,SDG16
ApTrihelix1.Peak04927	chr5	13084413	13084554	exon (CXN00013918, exon 9 of 9)	CXN00013918	CXN00013918	4833	otherExon	Survival protein SurE|NA
ApTrihelix1.Peak05202	chr6	12220026	12220475	exon (CXN00011397, exon 4 of 4)	CXN00011397	CXN00011397	2135	otherExon	carbonic anhydrase|AT4G21000;ACA6,ATACA6
ApTrihelix1.Peak01843	chr16	1528392	1528655	Intergenic	CXN00023994	CXN00023994	-6227	Intergenic	Unknown|NA
ApTrihelix1.Peak06108	chr9	9840057	9840217	intron (CXN00012555, intron 1 of 6)	CXN00012555	CXN00012555	579	Intron	EGF domain, unclasssified subfamily|NA
ApTrihelix1.Peak01685	chr15	6159289	6159451	intron (CXN00023256, intron 3 of 3)	CXN00023255	CXN00023255	-2234	Intron	Homeobox-leucine zipper protein ATHB-6-like|AT4G40060;ATHB-16,ATHB16,HB16
ApTrihelix1.Peak01110	chr13	2804953	2805139	Intergenic	CXN00020192	CXN00020192	-2590	Intergenic	Unknown|NA
ApTrihelix1.Peak03324	chr21	6655367	6655552	Intergenic	CXN00022931	CXN00022931	1991	Promoter(1-2kb)	DNA-binding domain in plant proteins such as APETALA2 and EREBPs|NA
ApTrihelix1.Peak04664	chr5	3713437	3713712	Intergenic	CXN00010869	CXN00010869	-38675	Intergenic	Ribonuclease H protein|NA
ApTrihelix1.Peak00407	chr10	5574270	5574393	Intergenic	CXN00001625	CXN00001625	-8528	Intergenic	Belongs to the UDP-glycosyltransferase family|AT3G21760;HYR1
ApTrihelix1.Peak00468	chr11	323199	323481	Intergenic	CXN00006175	CXN00006175	2245	Intergenic	Fantastic Four meristem regulator|NA
ApTrihelix1.Peak03713	chr23	5230993	5231285	Intergenic	CXN00018856	CXN00018856	-13014	Intergenic	Unknown|NA
ApTrihelix1.Peak04050	chr3	2108964	2109403	Intergenic	CXN00022540	CXN00022540	-6773	Intergenic	Steryl acetyl hydrolase|NA
ApTrihelix1.Peak05010	chr6	6042887	6043089	Intergenic	CXN00011724	CXN00011724	8006	Intergenic	Double-stranded RNA binding motif|AT2G28380;DRB2
ApTrihelix1.Peak06167	tig00000449	24694	25090	Intergenic	CXN00025111	CXN00025111	23004	Intergenic	Unknown|NA
ApTrihelix1.Peak04987	chr6	5827933	5828129	Intergenic	CXN00011741	CXN00011741	19672	Intergenic	Unknown|NA
ApTrihelix1.Peak03641	chr23	794620	794865	Intergenic	CXN00015337	CXN00015337	-23974	Intergenic	Unknown|NA
ApTrihelix1.Peak03193	chr21	1566761	1567017	Intergenic	CXN00001757	CXN00001757	-4874	Intergenic	Belongs to the ABC transporter superfamily. ABCG family. PDR (TC 3.A.1.205) subfamily|AT1G15520;ABCG40,ATABCG40,ATPDR12,PDR12
ApTrihelix1.Peak04018	chr3	1759344	1759746	intron (CXN00020270, intron 7 of 14)	CXN00020270	CXN00020270	9189	Intron	Unknown|NA
ApTrihelix1.Peak05058	chr6	9540060	9540415	Intergenic	CXN00016349	CXN00016349	49690	Intergenic	ADP-ribosylation factor|AT2G24765;ARF3,ARL1,ATARL1
ApTrihelix1.Peak02330	chr19	1205579	1205751	intron (CXN00010614, intron 2 of 3)	CXN00010614	CXN00010614	1198	Intron	protein-S-isoprenylcysteine O-methyltransferase|AT5G08335;ATICMTB,ATSTE14B,ICMTB
ApTrihelix1.Peak05833	chr9	2173119	2173429	Intergenic	CXN00001233	CXN00001233	3607	Intergenic	Plant non-specific lipid-transfer proteins transfer phospholipids as well as galactolipids across membranes. May play a role in wax or cutin deposition in the cell walls of expanding epidermal cells and certain secretory tissues|AT5G59310;LTP4
ApTrihelix1.Peak01158	chr13	7424442	7424782	TTS (CXN00020944)	CXN00020944	CXN00020944	2490	DownStream	Transcription factor|AT3G25710;ATAIG1,BHLH32,TMO5
ApTrihelix1.Peak01790	chr16	808787	809060	Intergenic	CXN00005408	CXN00005408	12537	Intergenic	Belongs to the tetraspanin (TM4SF) family|AT4G23410;TET5
ApTrihelix1.Peak06594	tig00005545	22621	22865	intron (CXN00023903, intron 1 of 6)	CXN00023903	CXN00023903	331	Intron	Peptidase C13 family|AT2G25940;ALPHA-VPE,ALPHAVPE
ApTrihelix1.Peak01656	chr15	5622805	5622974	TTS (CXN00018873)	CXN00018873	CXN00018873	2696	DownStream	Stress enhanced protein 2|AT2G21970;SEP2
ApTrihelix1.Peak03399	chr22	912305	912653	Intergenic	CXN00012887	CXN00012887	-5029	Intergenic	AMP-binding enzyme C-terminal domain|NA
ApTrihelix1.Peak03762	chr23	6306610	6306888	Intergenic	CXN00016812	CXN00016812	21269	Intergenic	Catalyzes the third of the four reactions of the long- chain fatty acids elongation cycle. This endoplasmic reticulum- bound enzymatic process, allows the addition of two carbons to the chain of long- and very long-chain fatty acids VLCFAs per cycle. This enzyme catalyzes the dehydration of the 3-hydroxyacyl-CoA intermediate into trans-2,3-enoyl-CoA, within each cycle of fatty acid elongation. Th…
ApTrihelix1.Peak05256	chr7	735278	735558	Intergenic	CXN00019563	CXN00019563	6350	Intergenic	Pentatricopeptide repeat-containing protein|NA
ApTrihelix1.Peak03188	chr21	1482884	1483130	promoter-TSS (CXN00001751)	CXN00001751	CXN00001751	-696	Promoter(<1kb)	Band 7 family protein|AT5G62740;ATHIR1,HIR1
ApTrihelix1.Peak02800	chr2	10399075	10399341	Intergenic	CXN00013644	CXN00013644	-9607	Intergenic	Transcription activator GLK1-like|NA
ApTrihelix1.Peak00011	chr1	941082	941280	TTS (CXN00010525)	CXN00010524	CXN00010524	419	DownStream	Resistance protein|NA
ApTrihelix1.Peak04216	chr4	2046208	2046366	promoter-TSS (CXN00011987)	CXN00011987	CXN00011987	-355	Promoter(<1kb)	Belongs to the glycosyl hydrolase 13 family|AT1G76130;AMY2,ATAMY2
ApTrihelix1.Peak01009	chr12	9712474	9712768	Intergenic	CXN00019269	CXN00019269	1990	Promoter(1-2kb)	ELM2|AT5G04110;GYRB3
ApTrihelix1.Peak05303	chr7	1434256	1434490	exon (CXN00008593, exon 13 of 13)	CXN00008593	CXN00008593	4432	otherExon	Eukaryotic initiation factor 3 gamma subunit family protein|NA
ApTrihelix1.Peak03686	chr23	1952194	1952546	exon (CXN00020061, exon 4 of 5)	CXN00020061	CXN00020061	1239	otherExon	Catalyzes the ATP-dependent amination of UTP to CTP with either L-glutamine or ammonia as the source of nitrogen|NA
ApTrihelix1.Peak05109	chr6	11204001	11204136	Intergenic	CXN00017632	CXN00017632	4754	Intergenic	Belongs to the cyclin family|AT5G06150;CYC1BAT,CYCB1;2
ApTrihelix1.Peak03444	chr22	1660529	1660903	Intergenic	CXN00001479	CXN00001479	5688	Intergenic	Belongs to the eukaryotic ribosomal protein eL15 family|NA
ApTrihelix1.Peak05528	chr7	9722111	9722613	TTS (CXN00003020)	CXN00003020	CXN00003020	1174	DownStream	Unknown|NA
ApTrihelix1.Peak04520	chr5	1353483	1353874	Intergenic	CXN00018494	CXN00018494	8354	Intergenic	Ribosomal L30 N-terminal domain|NA
ApTrihelix1.Peak03473	chr22	2460397	2460665	TTS (CXN00001552)	CXN00001552	CXN00001552	3203	DownStream	Belongs to the peroxidase family. Classical plant (class III) peroxidase subfamily|NA
ApTrihelix1.Peak03655	chr23	1224790	1224949	Intergenic	CXN00018407	CXN00018407	-1190	Promoter(1-2kb)	Aluminium activated malate transporter|NA
ApTrihelix1.Peak06059	chr9	9391641	9392128	Intergenic	CXN00018376	CXN00018376	5251	Intergenic	protein At4g14450, chloroplastic-like|NA
ApTrihelix1.Peak05285	chr7	1244480	1244618	Intergenic	CXN00008615	CXN00008615	-1924	Promoter(1-2kb)	Catalyzes the oxidative decarboxylation of 6- phosphogluconate to ribulose 5-phosphate and CO(2), with concomitant reduction of NADP to NADPH|NA
ApTrihelix1.Peak04461	chr4	12493876	12494049	Intergenic	CXN00003332	CXN00003332	7791	Intergenic	Belongs to the complex I 75 kDa subunit family|AT5G37510;CI76,EMB1467
ApTrihelix1.Peak05753	chr8	10432837	10433029	Intergenic	CXN00014556	CXN00014556	-5747	Intergenic	Domain of unknown function (DUF296)|NA
ApTrihelix1.Peak03987	chr24	6969819	6970304	Intergenic	CXN00007068	CXN00007068	-10463	Intergenic	Belongs to the cytochrome P450 family|AT2G22330;CYP79B3
ApTrihelix1.Peak03050	chr20	7140363	7140626	TTS (CXN00003413)	CXN00003413	CXN00003413	1392	DownStream	helix loop helix domain|NA
ApTrihelix1.Peak05969	chr9	8383353	8383516	Intergenic	CXN00017140	CXN00017140	-8764	Intergenic	Belongs to the UDP-glycosyltransferase family|AT3G16520;UGT88A1
ApTrihelix1.Peak04713	chr5	5218440	5218585	Intergenic	CXN00019645	CXN00019645	-4598	Intergenic	ABSCISIC ACID-INSENSITIVE 5-like protein|AT3G56850;AREB3,DPBF3
ApTrihelix1.Peak02458	chr19	6267431	6267681	Intergenic	CXN00024136	CXN00024136	11068	Intergenic	UDP-glucoronosyl and UDP-glucosyl transferase|AT1G01420;UGT72B3
ApTrihelix1.Peak04324	chr4	6311641	6312177	Intergenic	CXN00025259	CXN00025259	-17949	Intergenic	Transcription initiation factor TFIID subunit|AT1G02680;TAF13
ApTrihelix1.Peak03664	chr23	1473083	1473316	Intergenic	CXN00015851	CXN00015851	-3863	Intergenic	KR domain|NA
ApTrihelix1.Peak01215	chr13	8611492	8611719	Intergenic	CXN00022379	CXN00022379	-2207	Intergenic	Unknown|NA
ApTrihelix1.Peak00072	chr1	2818941	2819132	Intergenic	CXN00004936	CXN00004936	2000	Promoter(1-2kb)	Agamous-like MADS-box protein|AT2G24840;AGL61,DIA
ApTrihelix1.Peak02410	chr19	2797089	2797232	Intergenic	CXN00015024	CXN00015024	-13738	Intergenic	Histidine kinase|AT1G27320;AHK3,HK3
ApTrihelix1.Peak04399	chr4	11066870	11067055	Intergenic	CXN00008924	CXN00008924	-8345	Intergenic	Belongs to the CDI family. ICK KRP subfamily|AT3G50630;ICK2,KRP2
ApTrihelix1.Peak00181	chr1	10567674	10567931	Intergenic	CXN00007389	CXN00007389	43574	Intergenic	Severs microtubules in an ATP-dependent manner. Microtubule severing may promote rapid reorganization of cellular microtubule arrays|AT1G80350;AAA1,ATKTN1,BOT1,ERH3,FRA2,FRC2,FTR,KTN1,LUE1
ApTrihelix1.Peak03018	chr20	6729342	6729522	Intergenic	CXN00003454	CXN00003454	-11329	Intergenic	Phosphatidylinositol-4-phosphate 5-Kinase|AT1G71010;FAB1C
ApTrihelix1.Peak00535	chr11	1294809	1295034	Intergenic	CXN00013142	CXN00013142	6532	Intergenic	helix loop helix domain|AT2G28160;ATBHLH029,ATBHLH29,ATFIT1,BHLH029,FIT1,FRU
ApTrihelix1.Peak04641	chr5	2765388	2765509	Intergenic	CXN00016333	CXN00016333	-3206	Intergenic	Glyco_18|NA
ApTrihelix1.Peak04193	chr4	698502	698736	Intergenic	CXN00003535	CXN00003535	-7552	Intergenic	Pheophorbide a oxygenase|AT1G44446;ATCAO,CAO,CH1
ApTrihelix1.Peak04444	chr4	11818252	11818434	Intergenic	CXN00008368	CXN00008368	-3315	Intergenic	atexp5,atexpa5,athexp alpha 1.4,exp5,expa5|AT3G29030;ATEXP5,ATEXPA5,ATHEXP ALPHA 1.4,EXP5,EXPA5
ApTrihelix1.Peak00648	chr11	5897245	5897508	Intergenic	CXN00024880	CXN00024880	68842	Intergenic	Unknown|NA
ApTrihelix1.Peak04686	chr5	4924464	4924805	Intergenic	CXN00013677	CXN00013677	-2546	Intergenic	Glycosyl transferase family 4|AT2G41490;GPT
ApTrihelix1.Peak02770	chr2	9576774	9576963	TTS (CXN00009747)	CXN00009747	CXN00009747	2347	DownStream	Protein of unknown function (DUF_B2219)|NA
ApTrihelix1.Peak03216	chr21	3556309	3556750	intron (CXN00018192, intron 4 of 10)	CXN00018192	CXN00018192	13419	Intron	Belongs to the cytochrome P450 family|AT5G07990;CYP75B1,D501,TT7
ApTrihelix1.Peak00146	chr1	9918916	9919094	Intergenic	CXN00011703	CXN00011703	-3669	Intergenic	WD40 repeats|AT1G80490;TPR1
ApTrihelix1.Peak04188	chr3	12029570	12029879	Intergenic	CXN00004526	CXN00004526	-7096	Intergenic	5'-3' exoribonuclease|AT1G75660;AtXRN3,XRN3
ApTrihelix1.Peak04762	chr5	5867467	5868018	promoter-TSS (CXN00010085)	CXN00010085	CXN00010085	-475	Promoter(<1kb)	Unknown|NA
ApTrihelix1.Peak02534	chr19	7293468	7293689	Intergenic	CXN00000319	CXN00000319	-1159	Promoter(1-2kb)	Glycosyltransferase family 28 N-terminal domain|NA
ApTrihelix1.Peak00817	chr12	2168413	2168662	Intergenic	CXN00017025	CXN00017025	-5899	Intergenic	Amb_all|NA
ApTrihelix1.Peak05615	chr8	4551957	4552223	TTS (CXN00014626)	CXN00014626	CXN00014626	2707	DownStream	Hydrolyzes acetyl esters in homogalacturonan regions of pectin. In type I primary cell wall, galacturonic acid residues of pectin can be acetylated at the O-2 and O-3 positions. Decreasing the degree of acetylation of pectin gels in vitro alters their physical properties|NA
ApTrihelix1.Peak03461	chr22	2051275	2051893	Intergenic	CXN00001514	CXN00001514	10617	Intergenic	RNA recognition motif|AT5G51120;ATPABN1,PABN1
ApTrihelix1.Peak05180	chr6	11968711	11968903	Intergenic	CXN00011362	CXN00011362	-3148	Intergenic	NUC153 domain|AT3G56990;EDA7
ApTrihelix1.Peak04655	chr5	3543783	3544006	Intergenic	CXN00010876	CXN00010876	-21218	Intergenic	Belongs to the DEAD box helicase family|NA
ApTrihelix1.Peak01957	chr16	5954305	5954471	Intergenic	CXN00000841	CXN00000841	4724	Intergenic	Transcription factor UNE12-like|AT4G02590;UNE12
ApTrihelix1.Peak01080	chr13	1321901	1322290	Intergenic	CXN00024755	CXN00024755	2451	Intergenic	RING-type E3 ubiquitin transferase|AT2G35930;PUB23
ApTrihelix1.Peak04473	chr4	12771612	12771846	exon (CXN00003284, exon 2 of 5)	CXN00003284	CXN00003284	676	otherExon	Serine hydrolase (FSH1)|NA
ApTrihelix1.Peak03520	chr22	5679281	5679464	Intergenic	CXN00019042	CXN00019042	3574	Intergenic	Transcription factor that specifically binds AT-rich DNA sequences related to the nuclear matrix attachment regions (MARs)|AT4G14465;AHL20
ApTrihelix1.Peak02889	chr20	3596885	3597147	Intergenic	CXN00021390	CXN00021390	-3718	Intergenic	O-methyltransferase|AT1G67980;CCOAMT
ApTrihelix1.Peak05120	chr6	11492174	11492512	Intergenic	CXN00023108	CXN00023108	12836	Intergenic	Nascent polypeptide-associated complex subunit alpha-like protein|NA
ApTrihelix1.Peak04231	chr4	2360499	2360756	Intergenic	CXN00011943	CXN00011943	-4547	Intergenic	Carbohydrate esterase, sialic acid-specific acetylesterase|NA
ApTrihelix1.Peak00036	chr1	1285610	1285835	Intergenic	CXN00021028	CXN00021028	-4735	Intergenic	Exostosin family|NA
ApTrihelix1.Peak03580	chr22	7056190	7056302	Intergenic	CXN00004325	CXN00004325	13473	Intergenic	Belongs to the oxygen-dependent FAD-linked oxidoreductase family|NA
ApTrihelix1.Peak02829	chr2	11685388	11685639	Intergenic	CXN00007834	CXN00007834	-1904	Promoter(1-2kb)	Nucleolar complex-associated protein|NA
ApTrihelix1.Peak01020	chr12	9828563	9828774	Intergenic	CXN00019256	CXN00019256	-1695	Promoter(1-2kb)	heavy metal transport detoxification superfamily protein|NA
ApTrihelix1.Peak02894	chr20	3608354	3608827	Intergenic	CXN00021391	CXN00021391	-3224	Intergenic	Rubber elongation factor protein (REF)|NA
ApTrihelix1.Peak01297	chr14	1644304	1644491	Intergenic	CXN00016462	CXN00016462	6560	Intergenic	Catalyzes the formation of S-adenosylmethionine from methionine and ATP|AT2G36880;MAT3
ApTrihelix1.Peak04509	chr5	1335243	1335595	promoter-TSS (CXN00018492)	CXN00018492	CXN00018492	-111	Promoter(<1kb)	ribosomal protein|NA
ApTrihelix1.Peak04626	chr5	2626900	2627087	exon (CXN00016342, exon 2 of 6)	CXN00016342	CXN00016342	906	otherExon	Unknown|NA
ApTrihelix1.Peak03366	chr21	7370252	7370509	Intergenic	CXN00025373	CXN00025373	-9882	Intergenic	CASC3/Barentsz eIF4AIII binding|NA
ApTrihelix1.Peak04128	chr3	9186492	9186646	Intergenic	CXN00018736	CXN00018736	3109	Intergenic	Unknown|NA
ApTrihelix1.Peak02942	chr20	4063643	4063788	promoter-TSS (CXN00021844)	CXN00021844	CXN00021844	-994	Promoter(<1kb)	Catalyzes xyloglucan endohydrolysis (XEH) and or endotransglycosylation (XET). Cleaves and religates xyloglucan polymers, an essential constituent of the primary cell wall, and thereby participates in cell wall construction of growing tissues|AT5G13870;EXGT-A4,XTH5
ApTrihelix1.Peak05697	chr8	9759034	9759312	Intergenic	CXN00021074	CXN00021074	-5672	Intergenic	YABBY protein|AT2G45190;AFO,FIL,YAB1
ApTrihelix1.Peak00895	chr12	6238966	6239279	Intergenic	CXN00020464	CXN00020464	-8132	Intergenic	Unknown|NA
ApTrihelix1.Peak01704	chr15	6247060	6247202	exon (CXN00023096, exon 3 of 15)	CXN00023096	CXN00023096	2049	otherExon	ABC transporter G family member 11-like|AT1G17840;ABCG11,ATWBC11,COF1,DSO,WBC11
ApTrihelix1.Peak00121	chr1	9594861	9595089	Intergenic	CXN00009867	CXN00009867	14492	Intergenic	Non-specific serine threonine protein kinase|AT5G25110;CIPK25,SnRK3.25
ApTrihelix1.Peak00679	chr11	7196532	7196673	Intergenic	CXN00008987	CXN00008987	-40861	Intergenic	Belongs to the argonaute family|AT2G27040;AGO4,OCP11
ApTrihelix1.Peak01518	chr15	568501	568805	Intergenic	CXN00013177	CXN00013177	-8842	Intergenic	transcription factor|AT5G52600;AtMYB82,MYB82
ApTrihelix1.Peak03927	chr24	3444526	3444700	intron (CXN00004145, intron 1 of 5)	CXN00004145	CXN00004145	2583	Intron	Aldo/keto reductase family|AT1G60710;ATB2
ApTrihelix1.Peak01550	chr15	824217	824368	Intergenic	CXN00022370	CXN00022370	-6929	Intergenic	Glycosyl hydrolases family 35|AT3G52840;BGAL2
ApTrihelix1.Peak04384	chr4	10836079	10836371	Intergenic	CXN00008949	CXN00008949	-1925	Promoter(1-2kb)	Unknown|NA
ApTrihelix1.Peak01365	chr14	7233127	7233425	Intergenic	CXN00011638	CXN00011638	-15866	Intergenic	Organic cation carnitine transporter|NA
ApTrihelix1.Peak00238	chr10	1795774	1795958	Intergenic	CXN00005119	CXN00005119	-3843	Intergenic	Belongs to the iron ascorbate-dependent oxidoreductase family|AT1G05010;ACO4,EAT1,EFE
ApTrihelix1.Peak03412	chr22	1193632	1193860	Intergenic	CXN00019216	CXN00019216	3504	Intergenic	Removes the phosphate from trehalose 6-phosphate to produce free trehalose|AT5G51460;ATTPPA
ApTrihelix1.Peak02317	chr19	861451	861655	Intergenic	CXN00004180	CXN00004180	-5664	Intergenic	Unknown|NA
ApTrihelix1.Peak00183	chr1	10571965	10572174	Intergenic	CXN00007389	CXN00007389	39307	Intergenic	Severs microtubules in an ATP-dependent manner. Microtubule severing may promote rapid reorganization of cellular microtubule arrays|AT1G80350;AAA1,ATKTN1,BOT1,ERH3,FRA2,FRC2,FTR,KTN1,LUE1
ApTrihelix1.Peak03547	chr22	6487653	6488023	intron (CXN00013539, intron 2 of 2)	CXN00013539	CXN00013539	7830	Intron	Protein HEADING DATE|AT1G65480;FT
ApTrihelix1.Peak04643	chr5	2767037	2767260	Intergenic	CXN00016333	CXN00016333	-4906	Intergenic	Glyco_18|NA
ApTrihelix1.Peak04191	chr4	661189	661564	intron (CXN00003539, intron 1 of 19)	CXN00003539	CXN00003539	189	Intron	Histidine kinase-, DNA gyrase B-, and HSP90-like ATPase|NA
ApTrihelix1.Peak04332	chr4	8263713	8263826	Intergenic	CXN00011307	CXN00011307	-5282	Intergenic	Belongs to the glycosyltransferase 31 family|NA
ApTrihelix1.Peak04825	chr5	10539012	10539295	Intergenic	CXN00013886	CXN00013886	4375	Intergenic	Sin3 binding region of histone deacetylase complex subunit SAP30|NA
ApTrihelix1.Peak00389	chr10	5318291	5318509	Intergenic	CXN00001641	CXN00001641	7340	Intergenic	Glucose-6-phosphate phosphate translocator 2|AT1G61800;ATGPT2,GPT2
ApTrihelix1.Peak00478	chr11	609748	610107	Intergenic	CXN00006129	CXN00006129	-1549	Promoter(1-2kb)	Catalyzes the reduction of fatty acyl-CoA to fatty alcohols|AT4G33790;CER4,FAR3,G7
ApTrihelix1.Peak01137	chr13	6698532	6698706	Intergenic	CXN00008674	CXN00008674	-1970	Promoter(1-2kb)	Belongs to the cullin family|AT1G26830;ATCUL3,ATCUL3A,CUL3,CUL3A
ApTrihelix1.Peak02052	chr17	4196401	4196761	Intergenic	CXN00003828	CXN00003828	-5143	Intergenic	Lysosomal Pro-X carboxypeptidase|NA
ApTrihelix1.Peak06177	tig00000658	31829	32148	Intergenic	CXN00023523	CXN00023523	-22618	Intergenic	Unknown|NA
ApTrihelix1.Peak05751	chr8	10425058	10425201	TTS (CXN00014556)	CXN00014556	CXN00014556	2057	DownStream	Domain of unknown function (DUF296)|NA
ApTrihelix1.Peak05037	chr6	6656238	6656767	Intergenic	CXN00010659	CXN00010659	-3094	Intergenic	Unknown|NA
ApTrihelix1.Peak04711	chr5	5206452	5206820	intron (CXN00019644, intron 1 of 2)	CXN00019644	CXN00019644	2093	Intron	Unknown|NA
ApTrihelix1.Peak04674	chr5	4140540	4140884	Intergenic	CXN00023529	CXN00023529	-44572	Intergenic	Unknown|NA
ApTrihelix1.Peak02505	chr19	6950389	6950574	Intergenic	CXN00000286	CXN00000286	-1462	Promoter(1-2kb)	Chorismate synthase|AT1G48850;EMB1144
ApTrihelix1.Peak04471	chr4	12579251	12579596	exon (CXN00003319, exon 5 of 7)	CXN00003319	CXN00003319	1451	otherExon	Unknown|NA
ApTrihelix1.Peak03463	chr22	2311350	2311704	Intergenic	CXN00001542	CXN00001542	-8909	Intergenic	Rare lipoprotein A (RlpA)-like double-psi beta-barrel|AT2G40610;ATEXP8,ATEXPA8,ATHEXP ALPHA 1.11,EXP8,EXPA8
ApTrihelix1.Peak00718	chr11	8002363	8002542	intron (CXN00014590, intron 2 of 2)	CXN00014590	CXN00014590	5467	Intron	synthase|NA
ApTrihelix1.Peak00504	chr11	1019182	1019462	exon (CXN00013165, exon 2 of 3)	CXN00013165	CXN00013165	7074	otherExon	NAC transcription factor|AT3G15510;ANAC056,ATNAC2,NAC2,NARS1
ApTrihelix1.Peak02522	chr19	7189801	7190119	promoter-TSS (CXN00000308)	CXN00000308	CXN00000308	-777	Promoter(<1kb)	Neprosin|NA
ApTrihelix1.Peak05745	chr8	10339371	10339608	promoter-TSS (CXN00022289)	CXN00022289	CXN00022289	-299	Promoter(<1kb)	Belongs to the sterol desaturase family|AT1G02205;CER1
ApTrihelix1.Peak00750	chr11	8630278	8630580	Intergenic	CXN00019807	CXN00019807	-3429	Intergenic	Protein SULFUR DEFICIENCY-INDUCED|AT5G48850;ATSDI1
ApTrihelix1.Peak00198	chr1	10943147	10943324	Intergenic	CXN00023659	CXN00023659	-5786	Intergenic	Belongs to the MIP aquaporin (TC 1.A.8) family|AT3G16240;AQP1,ATTIP2;1,DELTA-TIP,DELTA-TIP1,TIP2;1
ApTrihelix1.Peak00696	chr11	7325061	7325307	exon (CXN00008989, exon 13 of 13)	CXN00008989	CXN00008989	3899	otherExon	Non-specific serine threonine protein kinase|AT2G26980;CIPK3,SnRK3.17
ApTrihelix1.Peak03772	chr23	6409305	6409446	Intergenic	CXN00021751	CXN00021751	2899	Intergenic	mitochondria-nucleus signaling pathway|AT3G24650;ABI3,SIS10
ApTrihelix1.Peak04802	chr5	10243660	10243919	Intergenic	CXN00017176	CXN00017176	-2673	Intergenic	Cytokinin-activating enzyme working in the direct activation pathway. Phosphoribohydrolase that converts inactive cytokinin nucleotides to the biologically active free-base forms|NA
ApTrihelix1.Peak02006	chr16	7780921	7781119	TTS (CXN00011573)	CXN00011574	CXN00011574	-4804	DownStream	Belongs to the GRAS family|AT1G07530;ATGRAS2,GRAS2,SCL14
ApTrihelix1.Peak04376	chr4	10746464	10746699	TTS (CXN00008958)	CXN00008958	CXN00008958	2368	DownStream	Belongs to the cyclin family|AT4G37630;CYCD5;1
ApTrihelix1.Peak03940	chr24	3882360	3882667	exon (CXN00004176, exon 7 of 7)	CXN00004176	CXN00004176	4794	otherExon	synthase|AT5G23960;ATTPS21,TPS21
ApTrihelix1.Peak00449	chr11	97716	98017	Intergenic	CXN00006200	CXN00006200	-3547	Intergenic	DnaJ molecular chaperone homology domain|NA
ApTrihelix1.Peak04233	chr4	2383329	2383877	intron (CXN00011939, intron 1 of 2)	CXN00011939	CXN00011939	129	Intron	Protein NRT1 PTR FAMILY 4.5-like|NA
ApTrihelix1.Peak02395	chr19	2442021	2442334	Intergenic	CXN00019468	CXN00019468	-7494	Intergenic	transcription factor|AT3G27010;AT-TCP20,ATTCP20,PCF1,TCP20
ApTrihelix1.Peak01735	chr15	7704812	7705031	Intergenic	CXN00006108	CXN00006108	-7263	Intergenic	Homeobox-leucine zipper protein|AT4G36740;ATHB40,HB-5,HB40
ApTrihelix1.Peak02582	chr19	9049614	9049770	Intergenic	CXN00019546	CXN00019546	-3186	Intergenic	Belongs to the sulfotransferase 1 family|NA
ApTrihelix1.Peak05816	chr9	1473200	1473338	intron (CXN00019720, intron 3 of 4)	CXN00019719	CXN00019719	7303	Intron	Rhomboid family|AT1G18600;ATRBL12,RBL12
ApTrihelix1.Peak00394	chr10	5446812	5447141	Intergenic	CXN00001633	CXN00001633	12166	Intergenic	Belongs to the 'GDSL' lipolytic enzyme family|NA
ApTrihelix1.Peak04856	chr5	11130208	11130484	Intergenic	CXN00012923	CXN00012923	10887	Intergenic	In Between Ring fingers|NA
ApTrihelix1.Peak02659	chr2	2414558	2414689	Intergenic	CXN00002148	CXN00002148	-2175	Intergenic	homeodomain protein|AT2G23760;BLH4,SAW2
ApTrihelix1.Peak00123	chr1	9613667	9613989	Intergenic	CXN00009866	CXN00009866	21535	Intergenic	mitotic sister chromatid cohesion|NA
ApTrihelix1.Peak01047	chr13	622244	622359	intron (CXN00014217, intron 4 of 5)	CXN00014217	CXN00014217	1787	Intron	RING-box protein|AT5G20570;ATRBX1,HRT1,RBX1,ROC1
ApTrihelix1.Peak02267	chr18	5818575	5818739	intron (CXN00024259, intron 2 of 9)	CXN00024259	CXN00024259	518	Intron	Belongs to the peptidase S10 family|AT1G33540;scpl18
ApTrihelix1.Peak04885	chr5	11781400	11781687	exon (CXN00020825, exon 9 of 9)	CXN00020825	CXN00020825	10680	otherExon	Occurs in almost all aerobically respiring organisms and serves to protect cells from the toxic effects of hydrogen peroxide|AT4G35090;CAT2
ApTrihelix1.Peak01864	chr16	3690329	3690900	Intergenic	CXN00017531	CXN00017531	12497	Intergenic	Enoyl-(Acyl carrier protein) reductase|NA
ApTrihelix1.Peak05147	chr6	11662122	11662461	intron (CXN00023992, intron 2 of 2)	CXN00023992	CXN00023992	3076	Intron	Belongs to the short-chain dehydrogenases reductases (SDR) family|NA
ApTrihelix1.Peak00329	chr10	4497629	4497779	TTS (CXN00023681)	CXN00023681	CXN00023681	695	DownStream	Unknown|NA
ApTrihelix1.Peak03736	chr23	5841249	5841466	Intergenic	CXN00011888	CXN00011888	-2081	Intergenic	Pectinesterase|AT5G55590;QRT1
ApTrihelix1.Peak02208	chr18	3955140	3955406	Intergenic	CXN00000015	CXN00000015	-4627	Intergenic	V-type proton ATPase subunit|NA
ApTrihelix1.Peak04248	chr4	2913164	2913384	Intergenic	CXN00011525	CXN00011525	-1531	Promoter(1-2kb)	Belongs to the glycosyl hydrolase 5 (cellulase A) family|NA
ApTrihelix1.Peak04081	chr3	5678789	5678906	Intergenic	CXN00006392	CXN00006392	-5076	Intergenic	Conserved gene of|NA
ApTrihelix1.Peak00286	chr10	3903904	3904228	Intergenic	CXN00009258	CXN00009258	-6621	Intergenic	PMR5 N terminal Domain|AT2G42570;TBL39
ApTrihelix1.Peak00093	chr1	9220528	9220699	Intergenic	CXN00009894	CXN00009894	28687	Intergenic	39S ribosomal protein L47|NA
ApTrihelix1.Peak06337	tig00001721	35945	36305	Intergenic	CXN00023640	CXN00023640	-5334	Intergenic	Belongs to the UDP-glycosyltransferase family|AT3G53160;UGT73C7
ApTrihelix1.Peak01377	chr14	7704787	7705132	Intergenic	CXN00020988	CXN00020988	-3637	Intergenic	Belongs to the class I-like SAM-binding methyltransferase superfamily. Protein arginine N- methyltransferase family|AT4G29510;ATPRMT11,ATPRMT1B,PRMT11,PRMT1B
ApTrihelix1.Peak02160	chr18	1920065	1920236	Intergenic	CXN00002419	CXN00002419	-2298	Intergenic	Squalene/phytoene synthase|AT4G34640;ERG9,SQS1
ApTrihelix1.Peak04172	chr3	10047520	10047683	Intergenic	CXN00005659	CXN00005659	-1309	Promoter(1-2kb)	Cop9 signalosome complex subunit|AT1G02090;ATCSN7,COP15,CSN7,FUS5
ApTrihelix1.Peak03887	chr24	2511827	2511989	Intergenic	CXN00003722	CXN00003722	-4764	Intergenic	Glycosyl hydrolases family 28|NA
ApTrihelix1.Peak05869	chr9	2548333	2548561	Intergenic	CXN00001263	CXN00001263	-7592	Intergenic	CRS1_YhbY|NA
ApTrihelix1.Peak00255	chr10	3254143	3254317	Intergenic	CXN00005724	CXN00005724	-4817	Intergenic	Indole-3-acetic acid-amido synthetase GH3.6|AT5G54510;DFL1,GH3.6
ApTrihelix1.Peak05240	chr6	12832710	12833000	promoter-TSS (CXN00019060)	CXN00019060	CXN00019060	-375	Promoter(<1kb)	Short-chain type dehydrogenase|NA
ApTrihelix1.Peak01857	chr16	1897245	1897420	Intergenic	CXN00007333	CXN00007333	8071	Intergenic	Unknown|NA
ApTrihelix1.Peak01640	chr15	4966835	4967025	Intergenic	CXN00017434	CXN00017434	-6781	Intergenic	Purple acid phosphatase|AT5G34850;ATPAP26,PAP26
ApTrihelix1.Peak02989	chr20	6520973	6521512	intron (CXN00003464, intron 2 of 3)	CXN00003464	CXN00003464	6046	Intron	HMG-Y-related protein|AT1G14900;HMGA
ApTrihelix1.Peak03791	chr23	6895496	6895613	intron (CXN00009826, intron 4 of 5)	CXN00009826	CXN00009826	4980	Intron	Unknown|NA
ApTrihelix1.Peak00917	chr12	8539671	8539814	Intergenic	CXN00004115	CXN00004115	-1868	Promoter(1-2kb)	Cse1|AT2G31660;SAD2,URM9
ApTrihelix1.Peak02254	chr18	5290514	5290708	Intergenic	CXN00000154	CXN00000154	-3092	Intergenic	pfkB family carbohydrate kinase|NA
ApTrihelix1.Peak03111	chr20	7699024	7699250	intron (CXN00017330, intron 2 of 7)	CXN00017330	CXN00017330	3371	Intron	Belongs to the actin family|AT3G60830;ARP7,ATARP7
ApTrihelix1.Peak00088	chr1	8921229	8921511	Intergenic	CXN00022457	CXN00022457	10591	Intergenic	Long chain base biosynthesis protein|AT5G23670;LCB2
ApTrihelix1.Peak00241	chr10	2416365	2416848	Intergenic	CXN00004999	CXN00004999	-3576	Intergenic	Cleavage inducing molecular chaperone|NA
ApTrihelix1.Peak04492	chr5	649400	649779	Intergenic	CXN00022648	CXN00022648	-2220	Intergenic	transcription factor|AT3G49690;ATMYB84,MYB84,RAX3
ApTrihelix1.Peak04046	chr3	2011896	2012157	Intergenic	CXN00022547	CXN00022547	8572	Intergenic	Belongs to the glycosyl hydrolase 1 family|AT5G44640;BGLU13
ApTrihelix1.Peak04279	chr4	3445501	3445746	intron (CXN00008873, intron 5 of 6)	CXN00008872	CXN00008872	-2320	Intron	Belongs to the glycosyl hydrolase 17 family|NA
ApTrihelix1.Peak02842	chr20	1463514	1463778	Intergenic	CXN00019186	CXN00019186	-9646	Intergenic	Protein of unknown function (DUF1645)|NA
ApTrihelix1.Peak00028	chr1	1177865	1178245	exon (CXN00024385, exon 1 of 34)	CXN00024385	CXN00024385	131	otherExon	Aldehyde dehydrogenase family|AT5G62530;ALDH12A1,ATP5CDH,P5CDH
ApTrihelix1.Peak04551	chr5	1788102	1788395	Intergenic	CXN00016729	CXN00016729	-5300	Intergenic	RNA binding|NA
ApTrihelix1.Peak05630	chr8	5249143	5249302	Intergenic	CXN00010754	CXN00010754	-2331	Intergenic	Component of the eukaryotic translation initiation factor 3 (eIF-3) complex, which is involved in protein synthesis and, together with other initiation factors, stimulates binding of mRNA and methionyl-tRNAi to the 40S ribosome|AT5G27640;ATEIF3B-1,ATTIF3B1,EIF3B,EIF3B-1,TIF3B1
ApTrihelix1.Peak02994	chr20	6625418	6625736	Intergenic	CXN00003458	CXN00003458	-11024	Intergenic	Belongs to the Nudix hydrolase family|AT1G30110;ATNUDX25,NUDX25
ApTrihelix1.Peak05511	chr7	8811207	8811466	Intergenic	CXN00017743	CXN00017743	-2679	Intergenic	Smg-4/UPF3 family|AT1G33980;ATUPF3,UPF3
ApTrihelix1.Peak04136	chr3	9286942	9287364	Intergenic	CXN00020172	CXN00020172	-2568	Intergenic	POT family|NA
ApTrihelix1.Peak04638	chr5	2754803	2754968	promoter-TSS (CXN00016334)	CXN00016334	CXN00016334	-270	Promoter(<1kb)	ATPase 9, plasma|AT3G42640;AHA8,HA8
ApTrihelix1.Peak02929	chr20	3938360	3938476	Intergenic	CXN00014659	CXN00014659	4045	Intergenic	Exo70 exocyst complex subunit|AT5G13150;ATEXO70C1,EXO70C1
ApTrihelix1.Peak00434	chr10	7799459	7800689	Intergenic	CXN00024083	CXN00024083	19127	Intergenic	Enolase, N-terminal domain|AT2G36530;ENO2,LOS2
ApTrihelix1.Peak04545	chr5	1665354	1666087	TTS (CXN00016713)	CXN00016713	CXN00016713	2400	DownStream	TIFY|AT1G19180;JAZ1,TIFY10A
ApTrihelix1.Peak00631	chr11	4734991	4735100	Intergenic	CXN00003213	CXN00003213	12521	Intergenic	Unknown|NA
ApTrihelix1.Peak00510	chr11	1033424	1033611	Intergenic	CXN00013165	CXN00013165	-7121	Intergenic	NAC transcription factor|AT3G15510;ANAC056,ATNAC2,NAC2,NARS1
ApTrihelix1.Peak03827	chr24	688444	688646	Intergenic	CXN00015210	CXN00015210	7704	Intergenic	3-ketoacyl-CoA synthase|AT1G19440;KCS4
ApTrihelix1.Peak02435	chr19	5481349	5481693	Intergenic	CXN00012513	CXN00012513	-7892	Intergenic	Protein of unknown function (DUF1264)|NA
ApTrihelix1.Peak04021	chr3	1773033	1773369	intron (CXN00020269, intron 2 of 3)	CXN00020269	CXN00020269	737	Intron	Unknown|NA
ApTrihelix1.Peak00226	chr1	12345706	12345828	promoter-TSS (CXN00010844)	CXN00010844	CXN00010844	-898	Promoter(<1kb)	CT11-RanBPM|NA
ApTrihelix1.Peak06270	tig00001258	64172	64362	Intergenic	CXN00020801	CXN00020801	-3620	Intergenic	DNA-directed RNA polymerase|NA
ApTrihelix1.Peak01230	chr14	523113	523395	promoter-TSS (CXN00014742)	CXN00014742	CXN00014742	-184	Promoter(<1kb)	Belongs to the Ca(2 ) cation antiporter (CaCA) (TC 2.A.19) family|AT3G51860;ATCAX3,ATHCX1,CAX1-LIKE,CAX3
ApTrihelix1.Peak02603	chr2	482500	482710	Intergenic	CXN00001878	CXN00001878	5158	Intergenic	Transcriptional activator that specifically binds 5'- GATA-3' or 5'-GAT-3' motifs within gene promoters|AT5G66320;GATA5
ApTrihelix1.Peak00995	chr12	9494285	9494440	TTS (CXN00019854)	CXN00019854	CXN00019854	446	DownStream	Protein of unknown function (DUF1677)|NA
ApTrihelix1.Peak00558	chr11	1500115	1500462	Intergenic	CXN00024864	CXN00024864	12495	Intergenic	Myb-like DNA-binding domain|AT5G57620;AtMYB36,MYB36
ApTrihelix1.Peak03162	chr21	904210	904562	Intergenic	CXN00001694	CXN00001694	-7070	Intergenic	Catalyzes the conversion of 7,8-dihydroneopterin to 6- hydroxymethyl-7,8-dihydropterin|AT3G11750;FOLB1
ApTrihelix1.Peak03788	chr23	6752360	6752632	Intergenic	CXN00009844	CXN00009844	-2967	Intergenic	Catalytic LigB subunit of aromatic ring-opening dioxygenase|NA
ApTrihelix1.Peak02275	chr18	6372909	6373270	Intergenic	CXN00019146	CXN00019146	-4241	Intergenic	Heavy-metal-associated domain|NA
ApTrihelix1.Peak05709	chr8	9891759	9892197	Intergenic	CXN00022004	CXN00022004	1690	Promoter(1-2kb)	Transcriptional activator that specifically binds 5'- GATA-3' or 5'-GAT-3' motifs within gene promoters|AT3G60530;GATA4
ApTrihelix1.Peak04925	chr5	13042856	13043060	Intergenic	CXN00013922	CXN00013922	8745	Intergenic	Protein of unknown function (DUF1677)|NA
ApTrihelix1.Peak04083	chr3	5686819	5686991	Intergenic	CXN00006392	CXN00006392	-13134	Intergenic	Conserved gene of|NA
ApTrihelix1.Peak01470	chr14	9856292	9856428	TTS (CXN00015637)	CXN00015637	CXN00015637	2500	DownStream	Belongs to the class I-like SAM-binding methyltransferase superfamily. Cation-independent O- methyltransferase family|NA
ApTrihelix1.Peak04296	chr4	4292801	4292942	Intergenic	CXN00024566	CXN00024566	-10382	Intergenic	U5 small nuclear ribonucleoprotein 200 kDa|AT1G20960;emb1507
ApTrihelix1.Peak00091	chr1	9189906	9190391	Intergenic	CXN00009895	CXN00009895	15532	Intergenic	synthase|NA
ApTrihelix1.Peak01627	chr15	4744598	4744915	Intergenic	CXN00020152	CXN00020152	-4969	Intergenic	Unknown|NA
ApTrihelix1.Peak04902	chr5	12766726	12766860	exon (CXN00013952, exon 2 of 2)	CXN00013952	CXN00013952	2206	otherExon	Phosphate acyltransferases|AT2G38110;ATGPAT6,GPAT6
ApTrihelix1.Peak05227	chr6	12397646	12398004	intron (CXN00014121, intron 7 of 7)	CXN00014122	CXN00014122	5921	Intron	Protein of unknown function, DUF617|AT2G41660;MIZ1
ApTrihelix1.Peak01710	chr15	6456801	6457123	Intergenic	CXN00023408	CXN00023408	9537	Intergenic	Belongs to the mitochondrial carrier (TC 2.A.29) family|AT5G46800;BOU
ApTrihelix1.Peak02549	chr19	7697404	7697667	Intergenic	CXN00000364	CXN00000364	-4389	Intergenic	Glycosyltransferase like family 2|NA
ApTrihelix1.Peak03319	chr21	6580065	6580361	Intergenic	CXN00020389	CXN00020389	-12838	Intergenic	Auxin response factors (ARFs) are transcriptional factors that bind specifically to the DNA sequence 5'-TGTCTC-3' found in the auxin-responsive promoter elements (AuxREs)|AT5G62000;ARF1-BP,ARF2,HSS,ORE14
ApTrihelix1.Peak03113	chr20	7765890	7766070	Intergenic	CXN00024609	CXN00024609	-2957	Intergenic	Unknown|NA
ApTrihelix1.Peak04098	chr3	8206171	8206561	Intergenic	CXN00003104	CXN00003104	-4191	Intergenic	Unknown|NA
ApTrihelix1.Peak00482	chr11	665200	665523	Intergenic	CXN00006124	CXN00006124	-3947	Intergenic	mTERF|NA
ApTrihelix1.Peak04439	chr4	11806238	11806495	Intergenic	CXN00008369	CXN00008369	-9508	Intergenic	NAC domain-containing protein|AT5G61430;ANAC100,ATNAC5,NAC100
ApTrihelix1.Peak00243	chr10	2830875	2831122	Intergenic	CXN00005800	CXN00005800	2490	Intergenic	Unknown|NA
ApTrihelix1.Peak03793	chr23	7014299	7014697	Intergenic	CXN00009810	CXN00009810	-1262	Promoter(1-2kb)	Glucomannan 4-beta-mannosyltransferase|AT5G03760;ATCSLA09,ATCSLA9,CSLA09,CSLA9,RAT4
ApTrihelix1.Peak05090	chr6	10925066	10925214	Intergenic	CXN00023041	CXN00023041	-13776	Intergenic	RNA recognition motif|NA
ApTrihelix1.Peak00274	chr10	3768145	3768620	Intergenic	CXN00009273	CXN00009273	3890	Intergenic	bZIP Maf transcription factor|AT3G58120;ATBZIP61,BZIP61
ApTrihelix1.Peak01758	chr16	543347	543696	Intergenic	CXN00023242	CXN00023242	-7472	Intergenic	Ethylene-responsive transcription factor RAP2-7-like isoform X1|AT2G28550;RAP2.7,TOE1
ApTrihelix1.Peak01190	chr13	7838439	7838689	Intergenic	CXN00012716	CXN00012716	-4151	Intergenic	Unknown|NA
ApTrihelix1.Peak04553	chr5	1860315	1860492	Intergenic	CXN00016738	CXN00016738	12035	Intergenic	RING-H2 finger protein|NA
ApTrihelix1.Peak05287	chr7	1262490	1262907	Intergenic	CXN00008613	CXN00008613	-6732	Intergenic	Unknown|AT3G61600;ATPOB1,POB1
ApTrihelix1.Peak03840	chr24	1382899	1383053	Intergenic	CXN00015523	CXN00015523	-3065	Intergenic	Putative serine esterase (DUF676)|NA
ApTrihelix1.Peak03657	chr23	1332504	1332838	Intergenic	CXN00018423	CXN00018423	6909	Intergenic	E3 Ubiquitin ligase|NA
ApTrihelix1.Peak03269	chr21	5890024	5890237	Intergenic	CXN00022102	CXN00022102	-16964	Intergenic	Leucine rich repeat|NA
ApTrihelix1.Peak05513	chr7	8857368	8857551	Intergenic	CXN00017747	CXN00017747	3565	Intergenic	DnaJ molecular chaperone homology domain|AT4G13830;J20
ApTrihelix1.Peak00422	chr10	6092070	6092346	Intergenic	CXN00001600	CXN00001600	-5169	Intergenic	RmlD substrate binding domain|AT1G30620;HSR8,MUR4,UXE1
ApTrihelix1.Peak02404	chr19	2608144	2608396	Intergenic	CXN00022090	CXN00022090	-12239	Intergenic	SBP domain|NA
ApTrihelix1.Peak06165	tig00000271	50764	51030	Intergenic	CXN00023531	CXN00023531	2196	Intergenic	Unknown|NA
ApTrihelix1.Peak02601	chr2	269766	269985	Intergenic	CXN00001842	CXN00001842	-4016	Intergenic	Cytochrome p450|AT4G39490;CYP96A10
ApTrihelix1.Peak04985	chr6	5822358	5822632	Intergenic	CXN00011741	CXN00011741	14136	Intergenic	Unknown|NA
ApTrihelix1.Peak02578	chr19	8854900	8855080	Intergenic	CXN00019518	CXN00019518	-4331	Intergenic	Domain of unknown function (DUF4378)|NA
ApTrihelix1.Peak01964	chr16	6022489	6022918	Intergenic	CXN00000836	CXN00000836	-2736	Intergenic	Unknown|AT5G20420;CHR42
ApTrihelix1.Peak00405	chr10	5559914	5560263	intron (CXN00001627, intron 1 of 1)	CXN00001627	CXN00001627	2220	Intron	Belongs to the UDP-glycosyltransferase family|AT3G21750;UGT71B1
ApTrihelix1.Peak04023	chr3	1774631	1775177	TTS (CXN00020269)	CXN00020269	CXN00020269	2440	DownStream	Unknown|NA
ApTrihelix1.Peak01687	chr15	6166936	6167407	TTS (CXN00023255)	CXN00023255	CXN00023255	5567	DownStream	Homeobox-leucine zipper protein ATHB-6-like|AT4G40060;ATHB-16,ATHB16,HB16
ApTrihelix1.Peak03728	chr23	5622029	5622287	Intergenic	CXN00011915	CXN00011915	-1021	Promoter(1-2kb)	Cytochrome p450|AT3G48280;CYP71A25
ApTrihelix1.Peak00342	chr10	4551018	4551178	Intergenic	CXN00023678	CXN00023678	-14701	Intergenic	9-cis-epoxycarotenoid dioxygenase|AT3G14440;ATNCED3,NCED3,SIS7,STO1
ApTrihelix1.Peak05916	chr9	5190760	5191001	Intergenic	CXN00023343	CXN00023343	-7804	Intergenic	zinc finger|NA
ApTrihelix1.Peak00633	chr11	5091541	5091843	intron (CXN00003219, intron 8 of 8)	CXN00003219	CXN00003219	6727	Intron	Eukaryotic translation initiation factor 2|AT5G20920;EIF2 BETA,EMB1401
ApTrihelix1.Peak04956	chr6	5210812	5211120	Intergenic	CXN00001312	CXN00001312	9684	Intergenic	Pentatricopeptide repeat-containing protein|NA
ApTrihelix1.Peak05562	chr7	12339062	12339185	Intergenic	CXN00005321	CXN00005321	-2995	Intergenic	Uncharacterized protein family UPF0016|NA
ApTrihelix1.Peak05848	chr9	2315010	2315769	intron (CXN00001246, intron 2 of 2)	CXN00001246	CXN00001246	1738	Intron	Scaffold protein for the de novo synthesis of iron- sulfur (Fe-S) clusters within mitochondria, which is required for maturation of both mitochondrial and cytoplasmic 2Fe-2S and 4Fe-4S proteins|AT4G22220;ATISU1,ISU1
ApTrihelix1.Peak05004	chr6	5958359	5958674	Intergenic	CXN00011728	CXN00011728	-6023	Intergenic	Unknown|NA
ApTrihelix1.Peak01104	chr13	2235439	2235851	Intergenic	CXN00010251	CXN00010251	-7420	Intergenic	Zinc finger BED domain-containing protein DAYSLEEPER-like|NA
ApTrihelix1.Peak00721	chr11	8226105	8226375	Intergenic	CXN00015867	CXN00015867	-1517	Promoter(1-2kb)	E1-E2 ATPase|AT1G63440;HMA5
ApTrihelix1.Peak01986	chr16	6287456	6287654	promoter-TSS (CXN00000814)	CXN00000814	CXN00000814	-949	Promoter(<1kb)	Rare lipoprotein A (RlpA)-like double-psi beta-barrel|AT2G40610;ATEXP8,ATEXPA8,ATHEXP ALPHA 1.11,EXP8,EXPA8
ApTrihelix1.Peak06154	tig00000239	104554	104730	Intergenic	CXN00022395	CXN00022395	7832	Intergenic	Belongs to the ubiquitin-conjugating enzyme family|AT3G15355;PFU1,UBC25
ApTrihelix1.Peak01598	chr15	1955838	1956282	Intergenic	CXN00019972	CXN00019972	-32800	Intergenic	Dual specificity phosphatase|AT5G03455;ACR2,ARATH;CDC25,CDC25
ApTrihelix1.Peak01955	chr16	5889858	5890309	Intergenic	CXN00000851	CXN00000851	-1653	Promoter(1-2kb)	Leucine rich repeat N-terminal domain|NA
ApTrihelix1.Peak04269	chr4	3213513	3213746	TTS (CXN00011486)	CXN00011486	CXN00011486	2778	DownStream	DNA-binding domain in plant proteins such as APETALA2 and EREBPs|AT4G37750;ANT,CKC,CKC1,DRG
ApTrihelix1.Peak04840	chr5	10796755	10796897	Intergenic	CXN00022994	CXN00022994	-6338	Intergenic	Asparaginase|NA
ApTrihelix1.Peak04657	chr5	3560208	3560518	Intergenic	CXN00010876	CXN00010876	-4749	Intergenic	Belongs to the DEAD box helicase family|NA
ApTrihelix1.Peak00815	chr12	2159912	2160067	TTS (CXN00017024)	CXN00017024	CXN00017024	2092	DownStream	Amb_all|NA
ApTrihelix1.Peak05617	chr8	4561048	4561299	Intergenic	CXN00014624	CXN00014624	-1743	Promoter(1-2kb)	Anaphase-promoting complex subunit|AT3G05870;APC11
ApTrihelix1.Peak03553	chr22	6514462	6514650	Intergenic	CXN00013541	CXN00013541	-1763	Promoter(1-2kb)	Belongs to the universal ribosomal protein uS5 family|NA
ApTrihelix1.Peak05720	chr8	9975794	9976312	Intergenic	CXN00021998	CXN00021998	-6874	Intergenic	DNA-binding domain in plant proteins such as APETALA2 and EREBPs|NA
ApTrihelix1.Peak01217	chr13	8614442	8615019	Intergenic	CXN00022380	CXN00022380	-3294	Intergenic	Homeobox associated leucine zipper|AT2G46680;ATHB-7,ATHB7,HB-7
ApTrihelix1.Peak03023	chr20	6783648	6783909	TTS (CXN00003451)	CXN00003451	CXN00003451	7676	DownStream	Heavy-metal-associated domain|NA
ApTrihelix1.Peak01583	chr15	1316728	1316976	Intergenic	CXN00015804	CXN00015804	14788	Intergenic	receptor-like protein kinase|NA
ApTrihelix1.Peak03985	chr24	6949428	6949890	Intergenic	CXN00007067	CXN00007067	-6788	Intergenic	Belongs to the cytochrome P450 family|AT4G39950;CYP79B2
ApTrihelix1.Peak02814	chr2	10694368	10694577	Intergenic	CXN00022245	CXN00022245	-5858	Intergenic	Indole-3-acetic acid-amido synthetase GH3.6|AT5G54510;DFL1,GH3.6
ApTrihelix1.Peak06260	tig00001206	162280	162563	Intergenic	CXN00019917	CXN00019917	-3645	Intergenic	Protein of unknown function (DUF620)|NA
ApTrihelix1.Peak00537	chr11	1344072	1344263	Intergenic	CXN00013138	CXN00013138	-3351	Intergenic	Protein UPSTREAM OF FLC isoform X1|NA
ApTrihelix1.Peak03956	chr24	5661647	5662227	intron (CXN00012400, intron 1 of 3)	CXN00012400	CXN00012400	3522	Intron	POT family|AT5G46050;ATPTR3,PTR3
ApTrihelix1.Peak01941	chr16	5668253	5668491	Intergenic	CXN00024191	CXN00024191	-6126	Intergenic	Unknown|NA
ApTrihelix1.Peak04728	chr5	5506458	5506646	Intergenic	CXN00010109	CXN00010109	-22797	Intergenic	Syntaxin 6, N-terminal|NA
ApTrihelix1.Peak06358	tig00001806	54243	54700	Intergenic	CXN00024736	CXN00024736	24596	Intergenic	Unknown|NA
ApTrihelix1.Peak05879	chr9	2662239	2662453	promoter-TSS (CXN00001277)	CXN00001277	CXN00001277	-68	Promoter(<1kb)	Cytochrome p450|AT4G31500;ATR4,CYP83B1,RED1,RNT1,SUR2
ApTrihelix1.Peak00897	chr12	7331523	7331734	Intergenic	CXN00009992	CXN00009992	11439	Intergenic	26S proteasome|NA
ApTrihelix1.Peak05695	chr8	9673659	9673905	intron (CXN00024417, intron 2 of 9)	CXN00024417	CXN00024417	2133	Intron	Essential subunit of the N-oligosaccharyl transferase (OST) complex which catalyzes the transfer of a high mannose oligosaccharide from a lipid-linked oligosaccharide donor to an asparagine residue within an Asn-X-Ser Thr consensus motif in nascent polypeptide chains|AT1G32210;ATDAD1
ApTrihelix1.Peak02170	chr18	2798999	2799299	Intergenic	CXN00008014	CXN00008014	-10853	Intergenic	Unknown|NA
ApTrihelix1.Peak00746	chr11	8454030	8454335	intron (CXN00015880, intron 9 of 12)	CXN00015881	CXN00015881	7885	Intron	Pentatricopeptide repeat-containing protein|NA
ApTrihelix1.Peak04788	chr5	9660308	9660499	Intergenic	CXN00007295	CXN00007295	-16555	Intergenic	Acetylajmalan esterase ECO 0000303 PubMed 16133216 -like|NA
ApTrihelix1.Peak04162	chr3	9944886	9945051	Intergenic	CXN00005644	CXN00005644	-7923	Intergenic	DNA-binding domain in plant proteins such as APETALA2 and EREBPs|NA
ApTrihelix1.Peak01367	chr14	7243635	7243913	Intergenic	CXN00011638	CXN00011638	-5368	Intergenic	Organic cation carnitine transporter|NA
ApTrihelix1.Peak05780	chr8	11011498	11011693	promoter-TSS (CXN00022275)	CXN00022275	CXN00022275	-800	Promoter(<1kb)	Belongs to the major facilitator superfamily. Sugar transporter (TC 2.A.1.1) family|NA
ApTrihelix1.Peak03296	chr21	6294083	6294422	Intergenic	CXN00020816	CXN00020816	14073	Intergenic	Subunit of the peripheral V1 complex of vacuolar ATPase. Subunit C is necessary for the assembly of the catalytic sector of the enzyme and is likely to have a specific function in its catalytic activity. V-ATPase is responsible for acidifying a variety of intracellular compartments in eukaryotic cells|AT1G12840;ATVHA-C,DET3
ApTrihelix1.Peak01523	chr15	659006	659445	Intergenic	CXN00024821	CXN00024821	-2305	Intergenic	Secreted protein acidic and rich in cysteine Ca binding region|AT2G43290;MSS3
ApTrihelix1.Peak05931	chr9	5303392	5303665	Intergenic	CXN00023344	CXN00023344	73768	Intergenic	Unknown|NA
ApTrihelix1.Peak03083	chr20	7335724	7336080	Intergenic	CXN00022311	CXN00022311	-1648	Promoter(1-2kb)	Unknown|AT1G68552;CPuORF53
ApTrihelix1.Peak01308	chr14	1915194	1915496	Intergenic	CXN00011045	CXN00011045	-17138	Intergenic	Glucomannan 4-beta-mannosyltransferase 9-like|AT5G03760;ATCSLA09,ATCSLA9,CSLA09,CSLA9,RAT4
ApTrihelix1.Peak03925	chr24	3411714	3412141	Intergenic	CXN00004144	CXN00004144	-2924	Intergenic	Transcription factor|NA
ApTrihelix1.Peak05153	chr6	11707202	11708010	Intergenic	CXN00024222	CXN00024222	6290	Intergenic	Belongs to the disease resistance NB-LRR family|NA
ApTrihelix1.Peak03439	chr22	1514182	1514350	TTS (CXN00021534)	CXN00021534	CXN00021534	7837	DownStream	GMC oxidoreductase|NA
ApTrihelix1.Peak03098	chr20	7539939	7540206	Intergenic	CXN00017315	CXN00017315	-1969	Promoter(1-2kb)	Dirigent proteins impart stereoselectivity on the phenoxy radical-coupling reaction, yielding optically active lignans from two molecules of coniferyl alcohol in the biosynthesis of lignans, flavonolignans, and alkaloids and thus plays a central role in plant secondary metabolism|NA
ApTrihelix1.Peak04113	chr3	8557520	8557799	Intergenic	CXN00019090	CXN00019090	-10814	Intergenic	beta-D-xylosidase 7|AT5G64570;ATBXL4,XYL4
ApTrihelix1.Peak02490	chr19	6916739	6917018	Intergenic	CXN00000285	CXN00000285	25538	Intergenic	Pentatricopeptide repeat-containing protein|NA
ApTrihelix1.Peak04319	chr4	6223217	6223529	Intergenic	CXN00024875	CXN00024875	53221	Intergenic	Unknown|NA
ApTrihelix1.Peak01838	chr16	1426883	1427153	Intergenic	CXN00021099	CXN00021099	-3130	Intergenic	Amb_all|NA
ApTrihelix1.Peak05359	chr7	1917707	1917944	Intergenic	CXN00017994	CXN00017994	-5069	Intergenic	Belongs to the cytochrome P450 family|AT4G36220;CYP84A1,FAH1
ApTrihelix1.Peak03902	chr24	2808787	2809202	Intergenic	CXN00003746	CXN00003746	-5234	Intergenic	Protein of unknown function (DUF1336)|NA
ApTrihelix1.Peak01053	chr13	732796	732972	Intergenic	CXN00014199	CXN00014199	-4021	Intergenic	Belongs to the beta-ketoacyl-ACP synthases family|AT1G74960;ATKAS2,FAB1,KAS2
ApTrihelix1.Peak06003	chr9	8892728	8892933	Intergenic	CXN00006437	CXN00006437	-7122	Intergenic	EXS family|AT3G23430;ATPHO1,PHO1
ApTrihelix1.Peak01295	chr14	1640224	1640514	Intergenic	CXN00016462	CXN00016462	10588	Intergenic	Catalyzes the formation of S-adenosylmethionine from methionine and ATP|AT2G36880;MAT3
ApTrihelix1.Peak01926	chr16	5299096	5299554	Intergenic	CXN00013738	CXN00013738	6374	Intergenic	Transcription factor DIVARICATA-like|NA
ApTrihelix1.Peak00781	chr12	1207237	1207766	Intergenic	CXN00000635	CXN00000635	-2644	Intergenic	Dof zinc finger protein DOF5.4-like|AT5G60850;OBP4
ApTrihelix1.Peak00930	chr12	8807995	8808269	Intergenic	CXN00017120	CXN00017120	3469	Intergenic	Belongs to the syntaxin family|AT1G08560;ATSYP111,KN,SYP111
ApTrihelix1.Peak04793	chr5	9799131	9799336	Intergenic	CXN00007299	CXN00007299	5351	Intergenic	Acetylajmalan esterase ECO 0000303 PubMed 16133216 -like|NA
ApTrihelix1.Peak03551	chr22	6501198	6501324	Intergenic	CXN00013540	CXN00013540	-5904	Intergenic	Introduction of a cis double bond between carbons of the acyl chain|NA
ApTrihelix1.Peak01546	chr15	796981	797212	Intergenic	CXN00022371	CXN00022371	5061	Intergenic	Flavin containing amine oxidoreductase|AT4G29720;ATPAO5,PAO5
ApTrihelix1.Peak03279	chr21	6157584	6157746	Intergenic	CXN00020863	CXN00020863	-12535	Intergenic	Alpha-1,4-glucan-protein synthase UDP-forming|AT3G02230;ATRGP1,RGP1
ApTrihelix1.Peak00723	chr11	8369812	8370167	Intergenic	CXN00015875	CXN00015875	8759	Intergenic	Serine/Threonine protein kinases, catalytic domain|NA
ApTrihelix1.Peak05896	chr9	3985347	3985584	Intergenic	CXN00008041	CXN00008041	8766	Intergenic	Unknown|NA
ApTrihelix1.Peak03638	chr23	777672	777842	Intergenic	CXN00015337	CXN00015337	-6989	Intergenic	Unknown|NA
ApTrihelix1.Peak05747	chr8	10411540	10411784	Intergenic	CXN00022295	CXN00022295	6641	Intergenic	Unknown|NA
ApTrihelix1.Peak00314	chr10	4374983	4375540	Intergenic	CXN00016173	CXN00016173	-8511	Intergenic	Belongs to the iron ascorbate-dependent oxidoreductase family|AT1G30040;ATGA2OX2,GA2OX2
ApTrihelix1.Peak03136	chr21	331721	331911	intron (CXN00022711, intron 1 of 3)	CXN00022711	CXN00022711	2473	Intron	No apical meristem (NAM) protein|AT3G17730;anac057,NAC057
ApTrihelix1.Peak01943	chr16	5669901	5670340	Intergenic	CXN00024191	CXN00024191	-7874	Intergenic	Unknown|NA
ApTrihelix1.Peak05572	chr8	995415	995788	Intergenic	CXN00002608	CXN00002608	4039	Intergenic	Photosystem II 10 kDa polypeptide|AT1G79040;PSBR
ApTrihelix1.Peak04827	chr5	10553547	10553744	Intergenic	CXN00013887	CXN00013887	-6387	Intergenic	Pathogenesis-related protein 5-like|AT1G75030;ATLP-3,TLP-3
ApTrihelix1.Peak03545	chr22	6480339	6480769	intron (CXN00013539, intron 1 of 2)	CXN00013539	CXN00013539	546	Intron	Protein HEADING DATE|AT1G65480;FT
ApTrihelix1.Peak02315	chr19	855297	855547	TTS (CXN00004180)	CXN00004180	CXN00004180	467	DownStream	Unknown|NA
ApTrihelix1.Peak02507	chr19	6952763	6952955	intron (CXN00000286, intron 3 of 4)	CXN00000286	CXN00000286	916	Intron	Chorismate synthase|AT1G48850;EMB1144
ApTrihelix1.Peak05035	chr6	6568435	6568736	Intergenic	CXN00010664	CXN00010664	14864	Intergenic	Unknown|NA
ApTrihelix1.Peak01135	chr13	6621064	6621333	Intergenic	CXN00019782	CXN00019782	-7386	Intergenic	Homeobox-leucine zipper protein|AT1G69780;ATHB13
ApTrihelix1.Peak06175	tig00000658	28733	29031	Intergenic	CXN00023522	CXN00023522	23422	Intergenic	Belongs to the Ca(2 ) cation antiporter (CaCA) (TC 2.A.19) family|NA
ApTrihelix1.Peak03021	chr20	6779115	6779293	Intergenic	CXN00003452	CXN00003452	-7998	Intergenic	RING-type E3 ubiquitin transferase|NA
ApTrihelix1.Peak01974	chr16	6147658	6147802	Intergenic	CXN00000825	CXN00000825	12356	Intergenic	Wound-induced protein WI12|NA
ApTrihelix1.Peak01581	chr15	1268297	1268456	Intergenic	CXN00015801	CXN00015801	-7570	Intergenic	Belongs to the oxygen-dependent FAD-linked oxidoreductase family|NA
ApTrihelix1.Peak02568	chr19	8616926	8617178	Intergenic	CXN00009921	CXN00009921	-5514	Intergenic	Belongs to the sterol desaturase family|AT4G25700;B1,BCH1,BETA-OHASE 1,chy1
ApTrihelix1.Peak01460	chr14	9508988	9509110	intron (CXN00014051, intron 1 of 1)	CXN00014051	CXN00014051	2750	Intron	finger protein|AT5G05810;ATL43
ApTrihelix1.Peak00118	chr1	9487619	9487830	Intergenic	CXN00009878	CXN00009878	-12577	Intergenic	Unknown|NA
ApTrihelix1.Peak05933	chr9	5305676	5305800	Intergenic	CXN00023344	CXN00023344	75978	Intergenic	Unknown|NA
ApTrihelix1.Peak00616	chr11	2861542	2862011	Intergenic	CXN00010983	CXN00010983	-10801	Intergenic	DCD|NA
ApTrihelix1.Peak01521	chr15	580747	580932	Intergenic	CXN00013177	CXN00013177	3344	Intergenic	transcription factor|AT5G52600;AtMYB82,MYB82
ApTrihelix1.Peak03248	chr21	4965333	4965596	TTS (CXN00015817)	CXN00015817	CXN00015817	25914	DownStream	Agamous-like MADS-box protein AGL8 homolog|AT1G24260;AGL9,SEP3
ApTrihelix1.Peak03081	chr20	7292402	7292954	Intergenic	CXN00022315	CXN00022315	12764	Intergenic	Unknown|NA
ApTrihelix1.Peak00150	chr1	10027151	10027379	Intergenic	CXN00011693	CXN00011693	-6863	Intergenic	Protein FAR1-RELATED SEQUENCE|AT1G52520;FRS6
ApTrihelix1.Peak05145	chr6	11654325	11654717	Intergenic	CXN00023991	CXN00023991	-1988	Promoter(1-2kb)	Enoyl-(Acyl carrier protein) reductase|NA
ApTrihelix1.Peak00798	chr12	1663172	1663654	Intergenic	CXN00011453	CXN00011453	-1099	Promoter(1-2kb)	WW domain binding protein 11|AT5G62640;ELF5
ApTrihelix1.Peak04887	chr5	11918686	11918932	Intergenic	CXN00012669	CXN00012669	4250	Intergenic	Glucose-1-phosphate adenylyltransferase small subunit, chloroplastic amyloplastic isoform X1|AT1G05610;APS2
ApTrihelix1.Peak03172	chr21	1086173	1086314	Intergenic	CXN00001715	CXN00001715	-1101	Promoter(1-2kb)	membrane protein At1g75140-like|NA
ApTrihelix1.Peak02265	chr18	5811504	5811690	intron (CXN00024259, intron 8 of 9)	CXN00024259	CXN00024259	7578	Intron	Belongs to the peptidase S10 family|AT1G33540;scpl18
ApTrihelix1.Peak01045	chr13	607459	607755	Intergenic	CXN00014218	CXN00014218	3874	Intergenic	Belongs to the peptidase C1 family|AT5G60360;AALP,ALP,SAG2
ApTrihelix1.Peak05536	chr7	9801344	9801658	promoter-TSS (CXN00003009)	CXN00003009	CXN00003009	-675	Promoter(<1kb)	radialis-like|AT4G39250;ATRL1,RL1,RSM2
ApTrihelix1.Peak00783	chr12	1240121	1240286	Intergenic	CXN00000638	CXN00000638	-9885	Intergenic	Belongs to the glycosyltransferase 8 family|AT1G18580;GAUT11
ApTrihelix1.Peak04791	chr5	9763654	9764012	intron (CXN00007298, intron 2 of 6)	CXN00007298	CXN00007298	4244	Intron	Acetylajmalan esterase ECO 0000303 PubMed 16133216 -like|NA
ApTrihelix1.Peak06001	chr9	8877715	8878014	Intergenic	CXN00006437	CXN00006437	-22088	Intergenic	EXS family|AT3G23430;ATPHO1,PHO1
ApTrihelix1.Peak00264	chr10	3589611	3590029	Intergenic	CXN00009296	CXN00009296	8196	Intergenic	Permease family|AT1G60030;ATNAT7,NAT7
ApTrihelix1.Peak01737	chr15	7984775	7984944	Intergenic	CXN00006860	CXN00006860	-2713	Intergenic	U-box domain-containing protein|NA
ApTrihelix1.Peak01051	chr13	714832	715224	Intergenic	CXN00014202	CXN00014202	2729	Intergenic	zinc-finger of the FCS-type, C2-C2|NA
ApTrihelix1.Peak05151	chr6	11697269	11697489	Intergenic	CXN00024222	CXN00024222	-3937	Intergenic	Belongs to the disease resistance NB-LRR family|NA
ApTrihelix1.Peak03046	chr20	7134587	7134859	Intergenic	CXN00003413	CXN00003413	-4379	Intergenic	helix loop helix domain|NA
ApTrihelix1.Peak03492	chr22	3530328	3530660	Intergenic	CXN00014558	CXN00014558	10717	Intergenic	Belongs to the glycosyl hydrolase 17 family|NA
ApTrihelix1.Peak02397	chr19	2520422	2520653	Intergenic	CXN00022086	CXN00022086	-8619	Intergenic	regulation of auxin polar transport|NA
ApTrihelix1.Peak04111	chr3	8554029	8554487	Intergenic	CXN00019090	CXN00019090	-14215	Intergenic	beta-D-xylosidase 7|AT5G64570;ATBXL4,XYL4
ApTrihelix1.Peak02900	chr20	3623260	3623580	Intergenic	CXN00021392	CXN00021392	-2887	Intergenic	NADH-ubiquinone oxidoreductase 11 kDa subunit|NA
ApTrihelix1.Peak04174	chr3	10063713	10063899	Intergenic	CXN00005662	CXN00005662	6797	Intergenic	Phospholipase A(1) DAD1, chloroplastic-like|AT2G44810;DAD1
ApTrihelix1.Peak04935	chr6	3755203	3755428	Intergenic	CXN00017443	CXN00017443	5887	Intergenic	DUF761-associated sequence motif|NA
ApTrihelix1.Peak01637	chr15	4944367	4944614	intron (CXN00017433, intron 7 of 9)	CXN00017433	CXN00017433	4859	Intron	Purple acid phosphatase|AT5G34850;ATPAP26,PAP26
ApTrihelix1.Peak00476	chr11	518708	518882	Intergenic	CXN00006142	CXN00006142	4865	Intergenic	Belongs to the glycosyl hydrolase 17 family|NA
ApTrihelix1.Peak04349	chr4	10130095	10130578	Intergenic	CXN00023148	CXN00023148	19135	Intergenic	At5g65660-like|NA
ApTrihelix1.Peak04143	chr3	9526379	9526681	Intergenic	CXN00005583	CXN00005583	-1196	Promoter(1-2kb)	Late embryogenesis abundant protein|NA
ApTrihelix1.Peak04691	chr5	5040910	5041547	Intergenic	CXN00019627	CXN00019627	-1750	Promoter(1-2kb)	POT family|NA
ApTrihelix1.Peak00683	chr11	7272193	7272445	Intergenic	CXN00008988	CXN00008988	32287	Intergenic	FR47-like protein|NA
ApTrihelix1.Peak04494	chr5	684547	684749	Intergenic	CXN00022642	CXN00022642	-3520	Intergenic	ZINC FINGER protein|NA
ApTrihelix1.Peak06340	tig00001722	78678	78830	Intergenic	CXN00024209	CXN00024209	14971	Intergenic	in StAR and phosphatidylcholine transfer protein|AT4G04890;PDF2
ApTrihelix1.Peak00196	chr1	10831782	10832215	Intergenic	CXN00007409	CXN00007409	8692	Intergenic	Purine nucleobase transmembrane transport|AT1G28220;ATPUP3,PUP3
ApTrihelix1.Peak00698	chr11	7328862	7329196	Intergenic	CXN00008989	CXN00008989	7744	Intergenic	Non-specific serine threonine protein kinase|AT2G26980;CIPK3,SnRK3.17
ApTrihelix1.Peak00716	chr11	7984813	7985126	Intergenic	CXN00014588	CXN00014588	-8613	Intergenic	Belongs to the multi antimicrobial extrusion (MATE) (TC 2.A.66.1) family|NA
ApTrihelix1.Peak05237	chr6	12627149	12627578	intron (CXN00014094, intron 2 of 3)	CXN00014094	CXN00014094	1939	Intron	Leucine rich repeat N-terminal domain|NA
ApTrihelix1.Peak04429	chr4	11576418	11576689	intron (CXN00008398, intron 1 of 2)	CXN00008398	CXN00008398	515	Intron	Unknown|NA
ApTrihelix1.Peak02252	chr18	5287853	5288073	Intergenic	CXN00000154	CXN00000154	-5740	Intergenic	pfkB family carbohydrate kinase|NA
ApTrihelix1.Peak01911	chr16	4896705	4896875	exon (CXN00006989, exon 3 of 3)	CXN00006989	CXN00006989	5124	otherExon	7-deoxyloganetic acid glucosyltransferase-like|AT1G22380;AtUGT85A3,UGT85A3
ApTrihelix1.Peak00909	chr12	8326668	8326822	Intergenic	CXN00004105	CXN00004105	3107	Intergenic	DNA-binding domain in plant proteins such as APETALA2 and EREBPs|AT3G23240;ATERF1,ERF1
ApTrihelix1.Peak05370	chr7	2111984	2112333	Intergenic	CXN00017968	CXN00017968	-7537	Intergenic	Unknown|NA
ApTrihelix1.Peak04489	chr5	580090	580231	Intergenic	CXN00008151	CXN00008151	-4936	Intergenic	Auxin response factors (ARFs) are transcriptional factors that bind specifically to the DNA sequence 5'-TGTCTC-3' found in the auxin-responsive promoter elements (AuxREs)|AT4G30080;ARF16
ApTrihelix1.Peak00851	chr12	2688217	2688499	Intergenic	CXN00017279	CXN00017279	-2635	Intergenic	chitinase|AT3G54420;ATCHITIV,ATEP3,CHIV,EP3
ApTrihelix1.Peak02873	chr20	3128285	3128625	Intergenic	CXN00006498	CXN00006498	-6501	Intergenic	histone H2B|AT3G45980;H2B,HTB9
ApTrihelix1.Peak00432	chr10	7790292	7790560	Intergenic	CXN00025398	CXN00025398	10919	Intergenic	Unknown|NA
ApTrihelix1.Peak02008	chr16	8158724	8159266	Intergenic	CXN00007447	CXN00007447	-2882	Intergenic	Belongs to the NPH3 family|AT2G30520;RPT2
ApTrihelix1.Peak02844	chr20	1482040	1482283	intron (CXN00019185, intron 4 of 8)	CXN00019185	CXN00019185	2401	Intron	AMSH-like ubiquitin thioesterase 2|AT1G10600;AMSH2
ApTrihelix1.Peak04378	chr4	10751740	10752477	Intergenic	CXN00008958	CXN00008958	-3159	Intergenic	Belongs to the cyclin family|AT4G37630;CYCD5;1
ApTrihelix1.Peak02992	chr20	6534123	6534516	Intergenic	CXN00003463	CXN00003463	-5130	Intergenic	Acetyltransferase (GNAT) family|NA
ApTrihelix1.Peak03400	chr22	917396	917656	promoter-TSS (CXN00012887)	CXN00012887	CXN00012887	18	Promoter(<1kb)	AMP-binding enzyme C-terminal domain|NA
ApTrihelix1.Peak02067	chr17	4662865	4663309	Intergenic	CXN00024171	CXN00024171	2477	Intergenic	zinc finger|NA
ApTrihelix1.Peak01247	chr14	747134	747298	Intergenic	CXN00012096	CXN00012096	-2805	Intergenic	helicase activity|AT2G37920;emb1513
ApTrihelix1.Peak00845	chr12	2544023	2544381	intron (CXN00017262, intron 4 of 14)	CXN00017262	CXN00017262	2919	Intron	C2 and GRAM domain-containing protein At1g03370-like|NA
ApTrihelix1.Peak05850	chr9	2318764	2318946	Intergenic	CXN00001246	CXN00001246	-1728	Promoter(1-2kb)	Scaffold protein for the de novo synthesis of iron- sulfur (Fe-S) clusters within mitochondria, which is required for maturation of both mitochondrial and cytoplasmic 2Fe-2S and 4Fe-4S proteins|AT4G22220;ATISU1,ISU1
ApTrihelix1.Peak05647	chr8	5891161	5891646	Intergenic	CXN00007573	CXN00007573	-17790	Intergenic	Annexin D3-like|AT2G38760;ANN3,ANNAT3
ApTrihelix1.Peak00371	chr10	4781012	4781239	Intergenic	CXN00018694	CXN00018694	-2884	Intergenic	Plant protein of unknown function (DUF641)|NA
ApTrihelix1.Peak02353	chr19	1487587	1487796	Intergenic	CXN00010641	CXN00010641	-9909	Intergenic	Protein TRANSPARENT TESTA|NA
ApTrihelix1.Peak04810	chr5	10294733	10294892	Intergenic	CXN00017180	CXN00017180	-9082	Intergenic	Myosin heavy chain, striated muscle|NA
ApTrihelix1.Peak03738	chr23	5976001	5976355	Intergenic	CXN00011876	CXN00011876	-11756	Intergenic	Protein phosphatase 2C 4|AT1G07630;PLL5
ApTrihelix1.Peak02206	chr18	3899964	3900088	Intergenic	CXN00000011	CXN00000011	9297	Intergenic	Sigma factor PP2C-like phosphatases|NA
ApTrihelix1.Peak00623	chr11	3783234	3783560	Intergenic	CXN00008223	CXN00008223	-23077	Intergenic	E3 ubiquitin-protein ligase CCNB1IP1 homolog isoform X1|NA
ApTrihelix1.Peak02159	chr18	1911915	1912094	Intergenic	CXN00002419	CXN00002419	-10444	Intergenic	Squalene/phytoene synthase|AT4G34640;ERG9,SQS1
ApTrihelix1.Peak05818	chr9	1476101	1476333	intron (CXN00019720, intron 2 of 4)	CXN00019720	CXN00019720	9147	Intron	SPIRAL1-like|AT1G26355;SP1L1
ApTrihelix1.Peak04033	chr3	1929155	1929352	Intergenic	CXN00020248	CXN00020248	4339	Intergenic	Protein kinase domain|NA
ApTrihelix1.Peak04858	chr5	11136277	11136874	Intergenic	CXN00012923	CXN00012923	4658	Intergenic	In Between Ring fingers|NA
ApTrihelix1.Peak04693	chr5	5100138	5100781	Intergenic	CXN00019634	CXN00019634	-2685	Intergenic	Belongs to the MIP aquaporin (TC 1.A.8) family|AT3G56950;SIP2,SIP2;1
ApTrihelix1.Peak04141	chr3	9449438	9449634	Intergenic	CXN00020153	CXN00020153	-4949	Intergenic	Anthocyanidin reductase-like|AT1G61720;BAN
ApTrihelix1.Peak03016	chr20	6694052	6694508	Intergenic	CXN00003456	CXN00003456	9693	Intergenic	Belongs to the MIP aquaporin (TC 1.A.8) family|AT5G37810;NIP4;1,NLM4
ApTrihelix1.Peak03597	chr22	7312967	7313194	Intergenic	CXN00004355	CXN00004355	5724	Intergenic	Transcriptional activator that specifically binds 5'- GATA-3' or 5'-GAT-3' motifs within gene promoters|AT3G54810;BME3,BME3-ZF,GATA8
ApTrihelix1.Peak00681	chr11	7244982	7245325	Intergenic	CXN00008988	CXN00008988	59453	Intergenic	FR47-like protein|NA
ApTrihelix1.Peak02485	chr19	6903272	6903483	Intergenic	CXN00000285	CXN00000285	12037	Intergenic	Pentatricopeptide repeat-containing protein|NA
ApTrihelix1.Peak02456	chr19	6263528	6263690	Intergenic	CXN00024136	CXN00024136	7121	Intergenic	UDP-glucoronosyl and UDP-glucosyl transferase|AT1G01420;UGT72B3
ApTrihelix1.Peak01280	chr14	1389158	1389534	promoter-TSS (CXN00016435)	CXN00016435	CXN00016435	-879	Promoter(<1kb)	Unknown|NA
ApTrihelix1.Peak03164	chr21	908244	908643	Intergenic	CXN00001695	CXN00001695	-10162	Intergenic	LRR receptor-like serine threonine-protein kinase|AT4G20140;GSO1
ApTrihelix1.Peak06327	tig00001588	90381	90804	Intergenic	CXN00022808	CXN00022808	-2886	Intergenic	Belongs to the terpene cyclase mutase family|AT2G07050;CAS1
ApTrihelix1.Peak00272	chr10	3711107	3711295	Intergenic	CXN00009283	CXN00009283	-1450	Promoter(1-2kb)	Protein of unknown function, DUF599|NA
ApTrihelix1.Peak01015	chr12	9809363	9809554	Intergenic	CXN00019257	CXN00019257	8093	Intergenic	transcription factor|AT3G06120;MUTE
ApTrihelix1.Peak04155	chr3	9911253	9911409	intron (CXN00005640, intron 1 of 8)	CXN00005640	CXN00005640	2726	Intron	Unknown|NA
ApTrihelix1.Peak03250	chr21	5195073	5195376	Intergenic	CXN00005182	CXN00005182	21161	Intergenic	Unknown|NA
ApTrihelix1.Peak05115	chr6	11478018	11478336	Intergenic	CXN00023108	CXN00023108	-1330	Promoter(1-2kb)	Nascent polypeptide-associated complex subunit alpha-like protein|NA
ApTrihelix1.Peak05680	chr8	9199312	9199832	Intergenic	CXN00014933	CXN00014933	10141	Intergenic	Phosphate acyltransferases|NA
ApTrihelix1.Peak00646	chr11	5895780	5896029	Intergenic	CXN00024880	CXN00024880	67370	Intergenic	Unknown|NA
ApTrihelix1.Peak04688	chr5	4970511	4970791	intron (CXN00013673, intron 7 of 8)	CXN00013673	CXN00013673	2678	Intron	ribosomal RNA small subunit methyltransferase|NA
ApTrihelix1.Peak06447	tig00002283	15054	15391	Intergenic	CXN00025108	CXN00025108	-13676	Intergenic	Belongs to the oxygen-dependent FAD-linked oxidoreductase family|NA
ApTrihelix1.Peak03218	chr21	3665249	3665380	Intergenic	CXN00018197	CXN00018197	-1900	Promoter(1-2kb)	synthase|AT5G23960;ATTPS21,TPS21
ApTrihelix1.Peak00148	chr1	10005301	10005614	Intergenic	CXN00011695	CXN00011695	5433	Intergenic	VQ motif|NA
ApTrihelix1.Peak05795	chr9	442281	442569	Intergenic	CXN00009030	CXN00009030	7118	Intergenic	Unknown|NA
ApTrihelix1.Peak04186	chr3	11377792	11378218	Intergenic	CXN00003972	CXN00003972	2765	Intergenic	zinc-finger of the FCS-type, C2-C2|NA
ApTrihelix1.Peak04904	chr5	12794935	12795073	Intergenic	CXN00013949	CXN00013949	4175	Intergenic	Unknown|NA
ApTrihelix1.Peak00484	chr11	672518	672690	Intergenic	CXN00006124	CXN00006124	-11190	Intergenic	mTERF|NA
ApTrihelix1.Peak02939	chr20	4033867	4034075	Intergenic	CXN00021840	CXN00021840	-9047	Intergenic	Unknown|NA
ApTrihelix1.Peak04628	chr5	2632037	2632149	Intergenic	CXN00016342	CXN00016342	-4194	Intergenic	Unknown|NA
ApTrihelix1.Peak03368	chr21	7462805	7462977	promoter-TSS (CXN00007775)	CXN00007775	CXN00007775	-700	Promoter(<1kb)	Unknown|NA
ApTrihelix1.Peak04126	chr3	9017880	9018239	Intergenic	CXN00018752	CXN00018752	-3819	Intergenic	Rab subfamily of small GTPases|AT1G09630;ATRAB-A2A,ATRAB11C,ATRABA2A,RAB-A2A,RAB11c
ApTrihelix1.Peak03990	chr24	7017692	7018139	Intergenic	CXN00007071	CXN00007071	8436	Intergenic	Belongs to the mitochondrial carrier (TC 2.A.29) family|AT3G05290;PNC1
ApTrihelix1.Peak02402	chr19	2599406	2599605	Intergenic	CXN00022089	CXN00022089	8651	Intergenic	Protein of unknown function (DUF1664)|NA
ApTrihelix1.Peak03307	chr21	6325098	6325227	Intergenic	CXN00020818	CXN00020818	-3676	Intergenic	Probable RNA and SrmB- binding site of polymerase A|NA
ApTrihelix1.Peak00424	chr10	6188378	6188547	Intergenic	CXN00001597	CXN00001597	-6637	Intergenic	Unknown|NA
ApTrihelix1.Peak00853	chr12	2706500	2707186	Intergenic	CXN00017280	CXN00017280	-3401	Intergenic	chitinase|AT3G54420;ATCHITIV,ATEP3,CHIV,EP3
ApTrihelix1.Peak02871	chr20	3117040	3117245	Intergenic	CXN00006497	CXN00006497	-3836	Intergenic	Auxin responsive protein|NA
ApTrihelix1.Peak00038	chr1	1287855	1288328	Intergenic	CXN00021027	CXN00021027	5229	Intergenic	Mini zinc finger protein|AT3G28917;MIF2
ApTrihelix1.Peak02345	chr19	1377634	1377963	Intergenic	CXN00010633	CXN00010633	3059	Intergenic	ATP-citrate synthase alpha chain protein|AT1G09430;ACLA-3
ApTrihelix1.Peak03515	chr22	5635053	5635175	Intergenic	CXN00019043	CXN00019043	7388	Intergenic	Ribulose bisphosphate carboxylase oxygenase activase|AT2G39730;RCA
ApTrihelix1.Peak00499	chr11	984012	984567	promoter-TSS (CXN00013168)	CXN00013168	CXN00013168	-819	Promoter(<1kb)	May be involved in modulation of pathogen defense and leaf cell death|AT1G61560;ATMLO6,MLO6
ApTrihelix1.Peak01913	chr16	4932538	4932918	Intergenic	CXN00006989	CXN00006989	41062	Intergenic	7-deoxyloganetic acid glucosyltransferase-like|AT1G22380;AtUGT85A3,UGT85A3
ApTrihelix1.Peak05477	chr7	7855047	7855236	Intergenic	CXN00011999	CXN00011999	13439	Intergenic	Protein of unknown function (DUF1645)|NA
ApTrihelix1.Peak05620	chr8	4606264	4606428	Intergenic	CXN00014621	CXN00014621	-2072	Intergenic	Transcription factor|AT5G26660;ATMYB86,MYB86
ApTrihelix1.Peak05717	chr8	9962974	9963484	Intergenic	CXN00021998	CXN00021998	5950	Intergenic	DNA-binding domain in plant proteins such as APETALA2 and EREBPs|NA
ApTrihelix1.Peak01220	chr13	8864665	8864813	Intergenic	CXN00017952	CXN00017952	-1166	Promoter(1-2kb)	helix loop helix domain|AT3G24140;FMA
ApTrihelix1.Peak00344	chr10	4560843	4561176	Intergenic	CXN00023678	CXN00023678	-4790	Intergenic	9-cis-epoxycarotenoid dioxygenase|AT3G14440;ATNCED3,NCED3,SIS7,STO1
ApTrihelix1.Peak04031	chr3	1833852	1834237	Intergenic	CXN00020263	CXN00020263	-3477	Intergenic	Cytochrome P450|AT2G26170;CYP711A1,MAX1
ApTrihelix1.Peak00236	chr10	1059493	1059787	TTS (CXN00002773)	CXN00002774	CXN00002774	-1797	DownStream	GDSL-like Lipase/Acylhydrolase|NA
ApTrihelix1.Peak04757	chr5	5767573	5767825	Intergenic	CXN00010091	CXN00010091	-2515	Intergenic	chaperone protein|NA
ApTrihelix1.Peak05564	chr8	357710	357863	exon (CXN00002494, exon 2 of 2)	CXN00002494	CXN00002494	737	otherExon	Unknown|NA
ApTrihelix1.Peak01962	chr16	6006913	6007158	Intergenic	CXN00000837	CXN00000837	-4233	Intergenic	Abscisic acid receptor|AT2G40330;PYL6,RCAR9
ApTrihelix1.Peak00621	chr11	2955807	2955996	Intergenic	CXN00010981	CXN00010981	4933	Intergenic	Zinc finger BED domain-containing protein|NA
ApTrihelix1.Peak01516	chr15	562692	563298	Intergenic	CXN00013178	CXN00013178	-10605	Intergenic	Aux IAA proteins are short-lived transcriptional factors that function as repressors of early auxin response genes at low auxin concentrations|AT5G25890;IAA28,IAR2
ApTrihelix1.Peak00179	chr1	10562224	10562470	Intergenic	CXN00007388	CXN00007388	-38526	Intergenic	non-haem dioxygenase in morphine synthesis N-terminal|NA
ApTrihelix1.Peak01097	chr13	2104271	2104515	Intergenic	CXN00010239	CXN00010239	-10801	Intergenic	Homeobox protein knotted-1-like LET12|AT5G11060;KNAT4
ApTrihelix1.Peak05197	chr6	12200177	12200404	Intergenic	CXN00011395	CXN00011395	7553	Intergenic	Belongs to the iron ascorbate-dependent oxidoreductase family|NA
ApTrihelix1.Peak00373	chr10	4926057	4926217	TTS (CXN00017619)	CXN00017619	CXN00017619	1408	DownStream	Unknown|AT1G34670;AtMYB93,MYB93
ApTrihelix1.Peak02351	chr19	1469401	1469560	TTS (CXN00010640)	CXN00010640	CXN00010640	5838	DownStream	Aminotransferase class I and II|AT1G70580;AOAT2,GGT2
ApTrihelix1.Peak02425	chr19	3925763	3926016	Intergenic	CXN00008899	CXN00008899	8788	Intergenic	female pronucleus assembly|NA
ApTrihelix1.Peak03837	chr24	1363032	1363321	TTS (CXN00015519)	CXN00015519	CXN00015519	3193	DownStream	At3g49720-like|NA
ApTrihelix1.Peak04307	chr4	5629475	5629809	Intergenic	CXN00017303	CXN00017303	29946	Intergenic	pectinesterase pectinesterase inhibitor 51|NA
ApTrihelix1.Peak04990	chr6	5843736	5844152	Intergenic	CXN00011740	CXN00011740	7743	Intergenic	Unknown|NA
ApTrihelix1.Peak06152	tig00000239	100152	100525	Intergenic	CXN00022395	CXN00022395	12136	Intergenic	Belongs to the ubiquitin-conjugating enzyme family|AT3G15355;PFU1,UBC25
ApTrihelix1.Peak05586	chr8	1813059	1813190	Intergenic	CXN00010076	CXN00010076	4257	Intergenic	Cytochrome p450|AT5G25120;CYP71B11
ApTrihelix1.Peak02077	chr17	4737347	4738140	Intergenic	CXN00019280	CXN00019280	8055	Intergenic	Mitochondrial calcium uniporter|NA
ApTrihelix1.Peak00733	chr11	8424651	8425062	Intergenic	CXN00015880	CXN00015880	-19300	Intergenic	Plant lipoxygenase may be involved in a number of diverse aspects of plant physiology including growth and development, pest resistance, and senescence or responses to wounding|AT3G45140;ATLOX2,LOX2
ApTrihelix1.Peak03126	chr20	8195016	8195212	Intergenic	CXN00011203	CXN00011203	-1959	Promoter(1-2kb)	UAA transporter family|AT1G14360;ATUTR3,UTR3
ApTrihelix1.Peak03628	chr23	439456	439572	Intergenic	CXN00017482	CXN00017482	4226	Intergenic	Protein of unknown function (DUF861)|NA
ApTrihelix1.Peak04368	chr4	10551013	10551225	Intergenic	CXN00017727	CXN00017727	-9196	Intergenic	urease accessory protein|AT2G35035;URED
ApTrihelix1.Peak01787	chr16	800212	800398	exon (CXN00005408, exon 3 of 3)	CXN00005408	CXN00005408	3919	otherExon	Belongs to the tetraspanin (TM4SF) family|AT4G23410;TET5
ApTrihelix1.Peak02863	chr20	2802355	2802812	Intergenic	CXN00006478	CXN00006478	-5773	Intergenic	Ras-related protein|AT3G54840;ARA-6,ARA6,ATRAB5C,ATRABF1,RABF1
ApTrihelix1.Peak05002	chr6	5955236	5955723	Intergenic	CXN00011728	CXN00011728	-2986	Intergenic	Unknown|NA
ApTrihelix1.Peak05360	chr7	1921986	1922202	Intergenic	CXN00017993	CXN00017993	7311	Intergenic	KNOX1|AT1G62990;IXR11,KNAT7
ApTrihelix1.Peak05998	chr9	8850831	8850988	Intergenic	CXN00006436	CXN00006436	22053	Intergenic	Unknown|NA
ApTrihelix1.Peak00540	chr11	1351061	1351633	Intergenic	CXN00013137	CXN00013137	-3128	Intergenic	Protein of unknown function (DUF1635)|NA
ApTrihelix1.Peak05555	chr7	10932805	10933119	Intergenic	CXN00023211	CXN00023211	-5649	Intergenic	zinc-finger of the FCS-type, C2-C2|NA
ApTrihelix1.Peak02701	chr2	5984427	5984633	Intergenic	CXN00022301	CXN00022301	25730	Intergenic	Zinc finger CCCH domain-containing protein 13|NA
ApTrihelix1.Peak04515	chr5	1343245	1343591	Intergenic	CXN00018493	CXN00018493	-1540	Promoter(1-2kb)	ribosomal protein|NA
ApTrihelix1.Peak01102	chr13	2216128	2216331	Intergenic	CXN00010249	CXN00010249	6127	Intergenic	Zinc finger BED domain-containing protein DAYSLEEPER-like|NA
ApTrihelix1.Peak05025	chr6	6277543	6277757	Intergenic	CXN00024616	CXN00024616	2821	Intergenic	Ctr copper transporter family|NA
ApTrihelix1.Peak01891	chr16	4369931	4370152	Intergenic	CXN00007281	CXN00007281	-1955	Promoter(1-2kb)	Histidine-containing phosphotransfer protein 1-like|AT1G03430;AHP5
ApTrihelix1.Peak05983	chr9	8804273	8804477	Intergenic	CXN00006436	CXN00006436	-24481	Intergenic	Unknown|NA
ApTrihelix1.Peak03757	chr23	6296845	6297131	Intergenic	CXN00016812	CXN00016812	11508	Intergenic	Catalyzes the third of the four reactions of the long- chain fatty acids elongation cycle. This endoplasmic reticulum- bound enzymatic process, allows the addition of two carbons to the chain of long- and very long-chain fatty acids VLCFAs per cycle. This enzyme catalyzes the dehydration of the 3-hydroxyacyl-CoA intermediate into trans-2,3-enoyl-CoA, within each cycle of fatty acid elongation. Th…
ApTrihelix1.Peak03031	chr20	6928924	6929416	Intergenic	CXN00003433	CXN00003433	-4843	Intergenic	Phosphatidyl serine synthase|NA
ApTrihelix1.Peak01125	chr13	6138190	6138519	Intergenic	CXN00017827	CXN00017827	16127	Intergenic	Catalyzes xyloglucan endohydrolysis (XEH) and or endotransglycosylation (XET). Cleaves and religates xyloglucan polymers, an essential constituent of the primary cell wall, and thereby participates in cell wall construction of growing tissues|AT1G10550;XET,XTH33
ApTrihelix1.Peak04837	chr5	10769720	10769924	Intergenic	CXN00022991	CXN00022991	-1988	Promoter(1-2kb)	Late embryogenesis abundant protein|NA
ApTrihelix1.Peak05541	chr7	9952648	9952908	Intergenic	CXN00002987	CXN00002987	-3139	Intergenic	Domain of unknown function (DUF3490)|NA
ApTrihelix1.Peak02812	chr2	10679002	10679418	Intergenic	CXN00022248	CXN00022248	-2795	Intergenic	synthase|AT5G23960;ATTPS21,TPS21
ApTrihelix1.Peak00361	chr10	4686309	4686897	Intergenic	CXN00018683	CXN00018683	5315	Intergenic	60S ribosomal protein L18a-like protein|NA
ApTrihelix1.Peak01156	chr13	7353124	7353402	Intergenic	CXN00020939	CXN00020939	-7243	Intergenic	mizu-kussei|NA
ApTrihelix1.Peak01658	chr15	5627427	5627645	Intergenic	CXN00018873	CXN00018873	-1951	Promoter(1-2kb)	Stress enhanced protein 2|AT2G21970;SEP2
ApTrihelix1.Peak04597	chr5	2357571	2357810	Intergenic	CXN00018006	CXN00018006	-3230	Intergenic	Dual specificity phosphatase, catalytic domain|NA
ApTrihelix1.Peak01209	chr13	8465336	8465609	Intergenic	CXN00014420	CXN00014420	4198	Intergenic	Heavy metal-associated isoprenylated plant protein|NA
ApTrihelix1.Peak04016	chr3	1752602	1753079	intron (CXN00020270, intron 4 of 14)	CXN00020270	CXN00020270	2484	Intron	Unknown|NA
ApTrihelix1.Peak00211	chr1	11315953	11316390	exon (CXN00007114, exon 1 of 2)	CXN00007114	CXN00007114	277	otherExon	Zinc finger protein NUTCRACKER-like|NA
ApTrihelix1.Peak05056	chr6	9538543	9538956	Intergenic	CXN00016349	CXN00016349	51178	Intergenic	ADP-ribosylation factor|AT2G24765;ARF3,ARL1,ATARL1
ApTrihelix1.Peak03693	chr23	2611479	2611644	Intergenic	CXN00019820	CXN00019820	-23675	Intergenic	ABC-2 type transporter|NA
ApTrihelix1.Peak03141	chr21	408199	408367	exon (CXN00022703, exon 10 of 10)	CXN00022702	CXN00022702	-1234	otherExon	Haloacid dehalogenase-like hydrolase|NA
ApTrihelix1.Peak00466	chr11	235710	235961	exon (CXN00006183, exon 16 of 16)	CXN00006184	CXN00006184	4380	otherExon	dCTP pyrophosphatase 1-like|NA
ApTrihelix1.Peak05085	chr6	10564770	10564982	Intergenic	CXN00006549	CXN00006549	7953	Intergenic	Signal recognition particle 14kD protein|NA
ApTrihelix1.Peak06259	tig00001206	128098	128569	Intergenic	CXN00019911	CXN00019911	8252	Intergenic	Adenine phosphoribosyltransferase|AT1G27450;APT1,ATAPT1
ApTrihelix1.Peak00947	chr12	9037799	9038046	Intergenic	CXN00022124	CXN00022124	18835	Intergenic	Unknown|NA
ApTrihelix1.Peak06106	chr9	9808259	9808677	Intergenic	CXN00012552	CXN00012552	3068	Intergenic	Unknown|NA
ApTrihelix1.Peak04164	chr3	9949914	9950054	Intergenic	CXN00005644	CXN00005644	-12939	Intergenic	DNA-binding domain in plant proteins such as APETALA2 and EREBPs|NA
ApTrihelix1.Peak01531	chr15	689668	689927	Intergenic	CXN00023957	CXN00023957	-12183	Intergenic	Nucleoside transporter|NA
ApTrihelix1.Peak05923	chr9	5281962	5282193	Intergenic	CXN00023344	CXN00023344	52317	Intergenic	Unknown|NA
ApTrihelix1.Peak06608	tig00005625	3471	3696	Intergenic	CXN00021911	CXN00021911	-13422	Intergenic	MEKHLA domain|AT4G32880;ATHB-8,ATHB8,HB-8
ApTrihelix1.Peak01185	chr13	7688451	7688686	Intergenic	CXN00012699	CXN00012699	-2270	Intergenic	Plant lipid transfer protein / seed storage protein / trypsin-alpha amylase inhibitor domain family|NA
ApTrihelix1.Peak01610	chr15	2580838	2582731	Intergenic	CXN00007040	CXN00007040	-13548	Intergenic	Unknown|NA
ApTrihelix1.Peak01727	chr15	6803562	6803823	Intergenic	CXN00020704	CXN00020704	-9205	Intergenic	Homeodomain|AT2G17950;PGA6,WUS,WUS1
ApTrihelix1.Peak05210	chr6	12232189	12233347	TTS (CXN00011398)	CXN00011399	CXN00011399	-5198	DownStream	carbonic anhydrase|AT4G20990;ACA4,ATACA4
ApTrihelix1.Peak03155	chr21	734301	734473	Intergenic	CXN00001672	CXN00001672	-2467	Intergenic	amine oxidase|NA
ApTrihelix1.Peak04250	chr4	2922434	2922624	intron (CXN00011524, intron 2 of 6)	CXN00011524	CXN00011524	5182	Intron	Fibronectin type III-like domain|NA
ApTrihelix1.Peak05609	chr8	4266998	4267346	Intergenic	CXN00015098	CXN00015098	-2105	Intergenic	Plus-3 domain|NA
ApTrihelix1.Peak05526	chr7	9706597	9706800	Intergenic	CXN00003023	CXN00003023	-1084	Promoter(1-2kb)	Belongs to the major facilitator superfamily. Sugar transporter (TC 2.A.1.1) family|AT2G16130;ATPMT2,PMT2
ApTrihelix1.Peak03904	chr24	2852555	2852795	Intergenic	CXN00003749	CXN00003749	-9288	Intergenic	Binds specifically to cytosolic chaperonin (c-CPN) and transfers target proteins to it. Binds to nascent polypeptide chain and promotes folding in an environment in which there are many competing pathways for nonnative proteins|AT5G49510;PFD3
ApTrihelix1.Peak05258	chr7	771606	771981	Intergenic	CXN00019569	CXN00019569	-2207	Intergenic	Benzyl alcohol|AT3G03480;CHAT
ApTrihelix1.Peak03186	chr21	1477641	1477868	Intergenic	CXN00001751	CXN00001751	-5949	Intergenic	Band 7 family protein|AT5G62740;ATHIR1,HIR1
ApTrihelix1.Peak04218	chr4	2205123	2205327	promoter-TSS (CXN00011965)	CXN00011965	CXN00011965	-751	Promoter(<1kb)	Belongs to the FPP GGPP synthase family|AT4G36810;GGPS1
ApTrihelix1.Peak03688	chr23	2358115	2358552	Intergenic	CXN00023703	CXN00023703	-3445	Intergenic	EF-hand domain|AT5G12480;CPK7
ApTrihelix1.Peak05467	chr7	7472793	7473070	Intergenic	CXN00024002	CXN00024002	9807	Intergenic	Protein BPS1, chloroplastic-like|NA
ApTrihelix1.Peak02703	chr2	5987392	5987515	Intergenic	CXN00022301	CXN00022301	22807	Intergenic	Zinc finger CCCH domain-containing protein 13|NA
ApTrihelix1.Peak03489	chr22	3285977	3286354	Intergenic	CXN00015936	CXN00015936	-14209	Intergenic	Conserved gene of|NA
ApTrihelix1.Peak05946	chr9	5354159	5354341	Intergenic	CXN00023344	CXN00023344	124490	Intergenic	Unknown|NA
ApTrihelix1.Peak01888	chr16	4090808	4091070	Intergenic	CXN00007263	CXN00007263	7565	Intergenic	Yip1 domain|NA
ApTrihelix1.Peak02861	chr20	2767181	2767624	Intergenic	CXN00006476	CXN00006476	17915	Intergenic	Belongs to the STXBP unc-18 SEC1 family|AT3G54860;ATVPS33,VPS33
ApTrihelix1.Peak00312	chr10	4370732	4370996	Intergenic	CXN00016173	CXN00016173	-4114	Intergenic	Belongs to the iron ascorbate-dependent oxidoreductase family|AT1G30040;ATGA2OX2,GA2OX2
ApTrihelix1.Peak05408	chr7	2632698	2632925	Intergenic	CXN00014818	CXN00014818	-5104	Intergenic	Belongs to the expansin family|AT4G17030;AT-EXPR,ATEXLB1,ATEXPR1,ATHEXP BETA 3.1,EXLB1,EXPR
ApTrihelix1.Peak04400	chr4	11070183	11070534	Intergenic	CXN00008924	CXN00008924	-4949	Intergenic	Belongs to the CDI family. ICK KRP subfamily|AT3G50630;ICK2,KRP2
ApTrihelix1.Peak00980	chr12	9305880	9306154	Intergenic	CXN00023420	CXN00023420	11207	Intergenic	Platelet-activating factor acetylhydrolase, isoform II|AT5G43860;ATCLH2,CLH2
ApTrihelix1.Peak03378	chr21	8013304	8013464	Intergenic	CXN00007692	CXN00007692	-4283	Intergenic	Belongs to the GRAS family|NA
ApTrihelix1.Peak00057	chr1	1723138	1723307	Intergenic	CXN00020007	CXN00020007	-1562	Promoter(1-2kb)	Weak chloroplast movement under blue light|NA
ApTrihelix1.Peak00731	chr11	8423418	8423596	Intergenic	CXN00015880	CXN00015880	-20649	Intergenic	Plant lipoxygenase may be involved in a number of diverse aspects of plant physiology including growth and development, pest resistance, and senescence or responses to wounding|AT3G45140;ATLOX2,LOX2
ApTrihelix1.Peak00363	chr10	4697183	4697354	Intergenic	CXN00018684	CXN00018684	-3916	Intergenic	cytochrome P450|AT3G14610;CYP72A7
ApTrihelix1.Peak00527	chr11	1114830	1114969	Intergenic	CXN00013158	CXN00013158	-9767	Intergenic	The RING-variant domain is a C4HC3 zinc-finger like motif found in a number of cellular and viral proteins. Some of these proteins have been shown both in vivo and in vitro to have ubiquitin E3 ligase activity.|NA
ApTrihelix1.Peak03810	chr23	7429256	7429488	Intergenic	CXN00017340	CXN00017340	3918	Intergenic	Cen-like protein|AT2G27550;ATC
ApTrihelix1.Peak04738	chr5	5585652	5585915	Intergenic	CXN00010104	CXN00010104	-4799	Intergenic	Unknown|NA
ApTrihelix1.Peak05543	chr7	10003001	10003280	Intergenic	CXN00002979	CXN00002979	-4568	Intergenic	Thioredoxin-like|AT3G54960;ATPDI1,ATPDIL1-3,PDI1,PDIL1-3
ApTrihelix1.Peak01972	chr16	6106840	6106980	Intergenic	CXN00000830	CXN00000830	-3222	Intergenic	Unknown|NA
ApTrihelix1.Peak00169	chr1	10388650	10389112	Intergenic	CXN00007378	CXN00007378	-2651	Intergenic	Alpha/beta hydrolase family|NA
ApTrihelix1.Peak03858	chr24	1875730	1876123	Intergenic	CXN00009703	CXN00009703	-3230	Intergenic	Protein of unknown function (DUF4057)|NA
ApTrihelix1.Peak05981	chr9	8677230	8677426	Intergenic	CXN00006423	CXN00006423	-7102	Intergenic	CCT motif|NA
ApTrihelix1.Peak05574	chr8	997856	998281	exon (CXN00002608, exon 5 of 5)	CXN00002608	CXN00002608	1572	otherExon	Photosystem II 10 kDa polypeptide|AT1G79040;PSBR
ApTrihelix1.Peak03033	chr20	6932851	6933020	Intergenic	CXN00003433	CXN00003433	-8608	Intergenic	Phosphatidyl serine synthase|NA
ApTrihelix1.Peak05730	chr8	10164037	10164166	Intergenic	CXN00018931	CXN00018931	5491	Intergenic	Plastocyanin-like domain|NA
ApTrihelix1.Peak01893	chr16	4409175	4409622	Intergenic	CXN00007283	CXN00007283	-25564	Intergenic	Belongs to the ABC transporter superfamily. ABCG family. PDR (TC 3.A.1.205) subfamily|AT1G66950;ATPDR11,PDR11
ApTrihelix1.Peak01459	chr14	9507810	9508048	intron (CXN00014051, intron 1 of 1)	CXN00014051	CXN00014051	1630	Intron	finger protein|AT5G05810;ATL43
ApTrihelix1.Peak05921	chr9	5280541	5280795	Intergenic	CXN00023344	CXN00023344	50908	Intergenic	Unknown|NA
ApTrihelix1.Peak01533	chr15	692939	693152	Intergenic	CXN00023957	CXN00023957	-8935	Intergenic	Nucleoside transporter|NA
ApTrihelix1.Peak03935	chr24	3693156	3693346	Intergenic	CXN00004166	CXN00004166	-15317	Intergenic	Cytochrome b5|AT2G32720;ATCB5-B,B5 #4,CB5-B
ApTrihelix1.Peak03174	chr21	1139544	1140349	Intergenic	CXN00001720	CXN00001720	-8439	Intergenic	Probably involved in the RNA silencing pathway and required for the generation of small interfering RNAs (siRNAs)|AT4G11130;RDR2,SMD1
ApTrihelix1.Peak00213	chr1	11342654	11342866	Intergenic	CXN00007116	CXN00007116	8307	Intergenic	Heterogeneous nuclear ribonucleoprotein|NA
ApTrihelix1.Peak03691	chr23	2473726	2474239	Intergenic	CXN00019823	CXN00019823	-31030	Intergenic	SPRY domain|AT1G51450;TRO
ApTrihelix1.Peak03143	chr21	488705	488976	Intergenic	CXN00023951	CXN00023951	-4069	Intergenic	Pectate lyase|NA
ApTrihelix1.Peak00587	chr11	2206245	2206543	Intergenic	CXN00008195	CXN00008195	12618	Intergenic	DYW family of nucleic acid deaminases|NA
ApTrihelix1.Peak03349	chr21	6992708	6992834	Intergenic	CXN00018342	CXN00018342	-6816	Intergenic	Non-specific serine threonine protein kinase|AT5G10930;CIPK5,SnRK3.24
ApTrihelix1.Peak02519	chr19	7172978	7173263	intron (CXN00000307, intron 1 of 2)	CXN00000307	CXN00000307	1485	Intron	Ammonium transporter|AT4G13510;AMT1;1,ATAMT1,ATAMT1;1
ApTrihelix1.Peak01740	chr15	8031621	8031805	promoter-TSS (CXN00006870)	CXN00006870	CXN00006870	-300	Promoter(<1kb)	Uncharacterized protein At4g22758-like|NA
ApTrihelix1.Peak00920	chr12	8601074	8601452	Intergenic	CXN00004120	CXN00004120	-5256	Intergenic	non-haem dioxygenase in morphine synthesis N-terminal|NA
ApTrihelix1.Peak03494	chr22	3534357	3534880	Intergenic	CXN00014558	CXN00014558	14841	Intergenic	Belongs to the glycosyl hydrolase 17 family|NA
ApTrihelix1.Peak01936	chr16	5600843	5601238	TTS (CXN00024637)	CXN00024637	CXN00024637	4139	DownStream	Protein kinase domain|NA
ApTrihelix1.Peak03429	chr22	1419094	1419376	Intergenic	CXN00022957	CXN00022957	7300	Intergenic	Belongs to the iron ascorbate-dependent oxidoreductase family|AT5G51810;AT2353,ATGA20OX2,GA20OX2
ApTrihelix1.Peak00262	chr10	3472747	3472988	Intergenic	CXN00005695	CXN00005695	-8133	Intergenic	RING-type zinc-finger|AT4G03510;ATRMA1,RMA1
ApTrihelix1.Peak01828	chr16	1277053	1277306	Intergenic	CXN00005431	CXN00005431	-19246	Intergenic	Protein of unknown function (DUF1635)|NA
ApTrihelix1.Peak05898	chr9	3997288	3997451	Intergenic	CXN00008041	CXN00008041	-3138	Intergenic	Unknown|NA
ApTrihelix1.Peak03636	chr23	677894	678333	Intergenic	CXN00023793	CXN00023793	4944	Intergenic	transcriptional regulator|AT3G23130;FLO10,FON1,SUP
ApTrihelix1.Peak03138	chr21	338866	339140	Intergenic	CXN00022710	CXN00022710	4666	Intergenic	Participates in DNA repair and in chromosomal DNA replication|AT5G22110;ATDPB2,CYL2,DPB2
ApTrihelix1.Peak02963	chr20	5611480	5612289	Intergenic	CXN00019510	CXN00019510	-9959	Intergenic	Beta-galactosidase|AT2G16730;BGAL13
ApTrihelix1.Peak02759	chr2	9326585	9326761	intron (CXN00023134, intron 1 of 3)	CXN00023135	CXN00023135	-3377	Intron	Protein trichome birefringence-like 41|AT3G14850;TBL41
ApTrihelix1.Peak01548	chr15	821302	821612	Intergenic	CXN00022370	CXN00022370	-4094	Intergenic	Glycosyl hydrolases family 35|AT3G52840;BGAL2
ApTrihelix1.Peak03221	chr21	3675377	3675561	Intergenic	CXN00018197	CXN00018197	-12055	Intergenic	synthase|AT5G23960;ATTPS21,TPS21
ApTrihelix1.Peak05235	chr6	12583509	12583674	intron (CXN00014101, intron 10 of 10)	CXN00014100	CXN00014100	-1394	Intron	Small nuclear ribonucleoprotein|NA
ApTrihelix1.Peak04890	chr5	11991704	11991965	Intergenic	CXN00012658	CXN00012658	-5869	Intergenic	Catalyzes the reduction of fatty acyl-CoA to fatty alcohols|AT3G11980;FAR2,MS2
ApTrihelix1.Peak02912	chr20	3784352	3784751	TTS (CXN00014677)	CXN00014677	CXN00014677	2692	DownStream	Agamous-like MADS-box protein AGL9 homolog|AT1G24260;AGL9,SEP3
ApTrihelix1.Peak03079	chr20	7288698	7288816	Intergenic	CXN00022316	CXN00022316	12905	Intergenic	Unknown|NA
ApTrihelix1.Peak01635	chr15	4940710	4940865	intron (CXN00017433, intron 2 of 9)	CXN00017433	CXN00017433	1156	Intron	Purple acid phosphatase|AT5G34850;ATPAP26,PAP26
ApTrihelix1.Peak02566	chr19	8606532	8606674	Intergenic	CXN00009922	CXN00009922	-3584	Intergenic	Tetratricopeptide repeat|NA
ApTrihelix1.Peak04937	chr6	4537074	4537302	exon (CXN00001398, exon 15 of 15)	CXN00001397	CXN00001397	-1529	otherExon	Unknown|NA
ApTrihelix1.Peak06453	tig00002283	32193	32540	Intergenic	CXN00025109	CXN00025109	4768	Intergenic	Belongs to the oxygen-dependent FAD-linked oxidoreductase family|AT2G34790;EDA28,MEE23
ApTrihelix1.Peak02380	chr19	1984643	1984976	Intergenic	CXN00017663	CXN00017663	2088	Intergenic	Unknown|NA
ApTrihelix1.Peak05883	chr9	3208295	3208507	Intergenic	CXN00018068	CXN00018068	-1353	Promoter(1-2kb)	Mediates both low-affinity uptake and efflux of sugar across the membrane|NA
ApTrihelix1.Peak01403	chr14	8278383	8278565	Intergenic	CXN00023202	CXN00023202	-3235	Intergenic	Hydrophobic seed protein|NA
ApTrihelix1.Peak01991	chr16	6400898	6401125	Intergenic	CXN00000804	CXN00000804	-6588	Intergenic	Probable zinc-ribbon domain|NA
ApTrihelix1.Peak05823	chr9	1528007	1528125	Intergenic	CXN00019724	CXN00019724	-1103	Promoter(1-2kb)	Unknown|AT4G00260;MEE45
ApTrihelix1.Peak02320	chr19	879580	880056	intron (CXN00021237, intron 8 of 8)	CXN00021238	CXN00021238	-6254	Intron	F-box kelch-repeat protein SKIP11-like|NA
ApTrihelix1.Peak00064	chr1	2370619	2370949	Intergenic	CXN00015738	CXN00015738	-1668	Promoter(1-2kb)	Lysine histidine transporter 1-like|AT5G40780;LHT1
ApTrihelix1.Peak06201	tig00000865	29405	29582	Intergenic	CXN00024705	CXN00024705	-3754	Intergenic	HCO3- transporter family|AT1G15460;ATBOR4,BOR4
ApTrihelix1.Peak03672	chr23	1761098	1761618	Intergenic	CXN00020293	CXN00020293	-5140	Intergenic	late embryogenesis abundant protein|AT4G02380;AtLEA5,SAG21
ApTrihelix1.Peak00796	chr12	1643934	1644074	Intergenic	CXN00011457	CXN00011457	-4929	Intergenic	Lipopolysaccharide kinase (Kdo/WaaP) family|AT1G18890;ATCDPK1,CDPK1,CPK10
ApTrihelix1.Peak05645	chr8	5667444	5667617	Intergenic	CXN00007559	CXN00007559	-5157	Intergenic	Structural maintenance of chromosomes|AT5G15920;SMC5
ApTrihelix1.Peak00650	chr11	5899393	5899654	Intergenic	CXN00024880	CXN00024880	70989	Intergenic	Unknown|NA
ApTrihelix1.Peak00847	chr12	2621795	2622404	Intergenic	CXN00017270	CXN00017270	3090	Intergenic	chitinase|AT3G54420;ATCHITIV,ATEP3,CHIV,EP3
ApTrihelix1.Peak00116	chr1	9475253	9475378	Intergenic	CXN00009879	CXN00009879	9704	Intergenic	Glycosylphosphatidylinositol anchor biosynthesis protein 11|NA
ApTrihelix1.Peak01579	chr15	1259305	1259510	TTS (CXN00015801)	CXN00015800	CXN00015800	824	DownStream	Belongs to the oxygen-dependent FAD-linked oxidoreductase family|NA
ApTrihelix1.Peak03334	chr21	6782392	6782672	Intergenic	CXN00025153	CXN00025153	7239	Intergenic	protein DS12 from 2D-PAGE of leaf|NA
ApTrihelix1.Peak00618	chr11	2881769	2881953	Intergenic	CXN00010983	CXN00010983	-30886	Intergenic	DCD|NA
ApTrihelix1.Peak03246	chr21	4506925	4507064	Intergenic	CXN00023362	CXN00023362	7352	Intergenic	Dehydrogenase|NA
ApTrihelix1.Peak04414	chr4	11204589	11204717	Intergenic	CXN00022789	CXN00022789	11914	Intergenic	ethylene-responsive transcription factor|AT5G67190;DEAR2
ApTrihelix1.Peak01251	chr14	796570	796683	Intergenic	CXN00012088	CXN00012088	-2451	Intergenic	Unknown|NA
ApTrihelix1.Peak05454	chr7	4586539	4587305	Intergenic	CXN00023519	CXN00023519	58542	Intergenic	Unknown|NA
ApTrihelix1.Peak03281	chr21	6171860	6171997	Intergenic	CXN00020864	CXN00020864	-8648	Intergenic	Heavy-metal-associated domain|NA
ApTrihelix1.Peak03048	chr20	7136116	7136330	Intergenic	CXN00003413	CXN00003413	-2879	Intergenic	helix loop helix domain|NA
ApTrihelix1.Peak04774	chr5	7013457	7013589	intron (CXN00011228, intron 1 of 7)	CXN00011228	CXN00011228	2975	Intron	Belongs to the peptidase S10 family|AT4G30610;BRS1,SCPL24
ApTrihelix1.Peak04611	chr5	2485589	2486035	exon (CXN00018021, exon 20 of 20)	CXN00018021	CXN00018021	9850	otherExon	Golgin subfamily A member 5|AT2G19950;GC1
ApTrihelix1.Peak03804	chr23	7389293	7389489	Intergenic	CXN00017345	CXN00017345	-2988	Intergenic	Zc3h12a-like Ribonuclease NYN domain|AT4G21900;PRORP3
ApTrihelix1.Peak05651	chr8	6330623	6330802	Intergenic	CXN00017812	CXN00017812	-5468	Intergenic	Cytochrome p450|AT2G45970;CYP86A8,LCR
ApTrihelix1.Peak04530	chr5	1480989	1481179	Intergenic	CXN00021053	CXN00021053	8253	Intergenic	Acts in the modification of cell walls via demethylesterification of cell wall pectin|AT3G14310;ATPME3,PME3
ApTrihelix1.Peak02440	chr19	5907265	5907648	Intergenic	CXN00012117	CXN00012117	-16214	Intergenic	Microtubule associated protein (MAP65/ASE1 family)|AT1G14690;MAP65-7
ApTrihelix1.Peak01245	chr14	744167	744398	Intergenic	CXN00012097	CXN00012097	4192	Intergenic	Ras-related protein|AT4G17170;AT-RAB2,ATRAB-B1B,ATRAB2A,ATRABB1C,RAB-B1B,RAB2A,RABB1C
ApTrihelix1.Peak02065	chr17	4557764	4558131	Intergenic	CXN00017846	CXN00017846	1869	Promoter(1-2kb)	LOB domain-containing protein|AT5G66870;ASL1,LBD36
ApTrihelix1.Peak05538	chr7	9807419	9807662	TTS (CXN00003009)	CXN00003008	CXN00003008	2383	DownStream	Unknown|NA
ApTrihelix1.Peak04743	chr5	5652997	5653391	promoter-TSS (CXN00010100)	CXN00010100	CXN00010100	-771	Promoter(<1kb)	60S ribosomal protein|AT1G26910;RPL10B
ApTrihelix1.Peak05117	chr6	11488439	11488643	Intergenic	CXN00023108	CXN00023108	9034	Intergenic	Nascent polypeptide-associated complex subunit alpha-like protein|NA
ApTrihelix1.Peak06060	chr9	9392876	9393128	Intergenic	CXN00018376	CXN00018376	4133	Intergenic	protein At4g14450, chloroplastic-like|NA
ApTrihelix1.Peak00880	chr12	4193663	4193814	Intergenic	CXN00013453	CXN00013453	5764	Intergenic	Serine incorporator (Serinc)|NA
ApTrihelix1.Peak06302	tig00001381	6933	7189	Intergenic	CXN00021513	CXN00021513	3471	Intergenic	Root cap|NA
ApTrihelix1.Peak04157	chr3	9916156	9916291	Intergenic	CXN00005641	CXN00005641	-4639	Intergenic	BEST Arabidopsis thaliana protein match is|NA
ApTrihelix1.Peak03223	chr21	3678967	3680051	Intergenic	CXN00018197	CXN00018197	-16095	Intergenic	synthase|AT5G23960;ATTPS21,TPS21
ApTrihelix1.Peak01596	chr15	1750474	1750617	Intergenic	CXN00013651	CXN00013651	34845	Intergenic	Heavy-metal-associated domain|NA
ApTrihelix1.Peak06654	tig00005804	40084	40272	intron (CXN00024844, intron 9 of 10)	CXN00024844	CXN00024844	4977	Intron	Rhamnogalacturonate lyase family|NA
ApTrihelix1.Peak01017	chr12	9812888	9813089	Intergenic	CXN00019257	CXN00019257	11623	Intergenic	transcription factor|AT3G06120;MUTE
ApTrihelix1.Peak01988	chr16	6361399	6361640	Intergenic	CXN00000808	CXN00000808	9156	Intergenic	DNA binding domain|AT2G40740;ATWRKY55,WRKY55
ApTrihelix1.Peak02961	chr20	5609138	5609908	Intergenic	CXN00019510	CXN00019510	-7598	Intergenic	Beta-galactosidase|AT2G16730;BGAL13
ApTrihelix1.Peak01604	chr15	2521489	2521701	Intergenic	CXN00024585	CXN00024585	25956	Intergenic	Unknown|NA
ApTrihelix1.Peak00779	chr12	1205586	1205738	Intergenic	CXN00000635	CXN00000635	-4483	Intergenic	Dof zinc finger protein DOF5.4-like|AT5G60850;OBP4
ApTrihelix1.Peak05797	chr9	468642	469404	Intergenic	CXN00009028	CXN00009028	8226	Intergenic	Transcriptional regulator of RNA polII, SAGA, subunit|NA
ApTrihelix1.Peak01352	chr14	7145395	7145698	Intergenic	CXN00011633	CXN00011633	-23747	Intergenic	Belongs to the cytochrome P450 family|AT5G36140;CYP716A2
ApTrihelix1.Peak05846	chr9	2290981	2291172	Intergenic	CXN00001242	CXN00001242	2150	Intergenic	Hydrophobic seed protein|AT4G12550;AIR1
ApTrihelix1.Peak03382	chr22	438546	438754	Intergenic	CXN00024840	CXN00024840	-4983	Intergenic	CCT motif|NA
ApTrihelix1.Peak01993	chr16	6581397	6581793	Intergenic	CXN00000774	CXN00000774	-3472	Intergenic	Sugar (and other) transporter|NA
ApTrihelix1.Peak02487	chr19	6907718	6907893	Intergenic	CXN00000285	CXN00000285	16465	Intergenic	Pentatricopeptide repeat-containing protein|NA
ApTrihelix1.Peak04726	chr5	5496315	5496568	Intergenic	CXN00010110	CXN00010110	18836	Intergenic	mitochondrial chaperone|NA
ApTrihelix1.Peak05204	chr6	12223372	12223595	Intergenic	CXN00011398	CXN00011398	-3176	Intergenic	carbonic anhydrase|AT4G20990;ACA4,ATACA4
ApTrihelix1.Peak05881	chr9	3047643	3047938	Intergenic	CXN00023710	CXN00023710	33642	Intergenic	DDE superfamily endonuclease|NA
ApTrihelix1.Peak03595	chr22	7276008	7276338	intron (CXN00004351, intron 12 of 12)	CXN00004350	CXN00004350	3668	Intron	Unknown|NA
ApTrihelix1.Peak03958	chr24	5705296	5705488	intron (CXN00012401, intron 2 of 4)	CXN00012401	CXN00012401	9867	Intron	POT family|AT5G46050;ATPTR3,PTR3
ApTrihelix1.Peak00419	chr10	5845198	5845368	Intergenic	CXN00001613	CXN00001613	9287	Intergenic	Transporter|AT1G05300;ZIP5
ApTrihelix1.Peak01401	chr14	8269718	8270172	Intergenic	CXN00023203	CXN00023203	5826	Intergenic	Unknown|NA
ApTrihelix1.Peak01872	chr16	3892363	3892668	Intergenic	CXN00007258	CXN00007258	-29152	Intergenic	rop guanine nucleotide exchange factor|AT5G05940;ATROPGEF5,ROPGEF5
ApTrihelix1.Peak03910	chr24	2976697	2976992	Intergenic	CXN00003760	CXN00003760	11084	Intergenic	Transporter|AT3G59360;ATUTR6,UTR6
ApTrihelix1.Peak06325	tig00001588	39114	39436	Intergenic	CXN00022803	CXN00022803	-4649	Intergenic	Auxin response factors (ARFs) are transcriptional factors that bind specifically to the DNA sequence 5'-TGTCTC-3' found in the auxin-responsive promoter elements (AuxREs)|AT1G19220;ARF11,ARF19,IAA22
ApTrihelix1.Peak06451	tig00002283	25035	25312	Intergenic	CXN00025109	CXN00025109	11961	Intergenic	Belongs to the oxygen-dependent FAD-linked oxidoreductase family|AT2G34790;EDA28,MEE23
ApTrihelix1.Peak04069	chr3	3417134	3417330	Intergenic	CXN00017295	CXN00017295	-5250	Intergenic	Endoglucanase|AT1G02800;ATCEL2,CEL2
ApTrihelix1.Peak01253	chr14	892052	892325	Intergenic	CXN00012068	CXN00012068	2444	Intergenic	Pollen allergen|AT5G02260;ATEXP9,ATEXPA9,ATHEXP ALPHA 1.10,EXP9,EXPA9
ApTrihelix1.Peak01306	chr14	1899465	1899792	Intergenic	CXN00011046	CXN00011046	-7036	Intergenic	Homeobox associated leucine zipper|AT5G03790;ATHB51,HB51,LMI1
ApTrihelix1.Peak04755	chr5	5756625	5756789	Intergenic	CXN00010092	CXN00010092	-8534	Intergenic	Uncharacterised protein family UPF0066|NA
ApTrihelix1.Peak06592	tig00005545	19935	20247	intron (CXN00023903, intron 3 of 6)	CXN00023903	CXN00023903	2983	Intron	Peptidase C13 family|AT2G25940;ALPHA-VPE,ALPHAVPE
ApTrihelix1.Peak03298	chr21	6298355	6298755	Intergenic	CXN00020817	CXN00020817	11169	Intergenic	Transcription factor|NA
ApTrihelix1.Peak05715	chr8	9956545	9956757	Intergenic	CXN00021998	CXN00021998	12528	Intergenic	DNA-binding domain in plant proteins such as APETALA2 and EREBPs|NA
ApTrihelix1.Peak02427	chr19	4624775	4625203	Intergenic	CXN00023230	CXN00023230	4905	Intergenic	Produces ATP from ADP in the presence of a proton gradient across the membrane|NA
ApTrihelix1.Peak04662	chr5	3603481	3603707	intron (CXN00010875, intron 2 of 10)	CXN00010875	CXN00010875	2476	Intron	Unknown|NA
ApTrihelix1.Peak03835	chr24	1346363	1346701	Intergenic	CXN00015518	CXN00015518	9683	Intergenic	PA domain|AT1G04110;SDD1
ApTrihelix1.Peak03322	chr21	6648978	6649231	Intergenic	CXN00022932	CXN00022932	-3351	Intergenic	DNA-directed RNA polymerase III subunit|NA
ApTrihelix1.Peak00748	chr11	8578874	8579097	Intergenic	CXN00019813	CXN00019813	-4390	Intergenic	Belongs to the CDI family. ICK KRP subfamily|AT5G48820;ICK6,KRP3
ApTrihelix1.Peak04786	chr5	9283150	9283468	Intergenic	CXN00016765	CXN00016765	-15775	Intergenic	Unknown|NA
ApTrihelix1.Peak05195	chr6	12137715	12137878	Intergenic	CXN00011387	CXN00011387	-3558	Intergenic	Unknown|NA
ApTrihelix1.Peak02670	chr2	2967705	2968116	Intergenic	CXN00013242	CXN00013242	-7888	Intergenic	Myb-like DNA-binding domain|AT5G15310;ATMIXTA,ATMYB16,MYB16
ApTrihelix1.Peak05821	chr9	1510239	1510445	Intergenic	CXN00019723	CXN00019723	7753	Intergenic	Belongs to the disease resistance NB-LRR family|AT1G12220;RPS5
ApTrihelix1.Peak06203	tig00000931	8732	8883	Intergenic	CXN00024437	CXN00024437	21095	Intergenic	Unknown|NA
ApTrihelix1.Peak01095	chr13	2043645	2043920	Intergenic	CXN00010235	CXN00010235	-1251	Promoter(1-2kb)	inositol|AT3G02870;VTC4
ApTrihelix1.Peak06356	tig00001796	44638	44869	Intergenic	CXN00024017	CXN00024017	2047	Intergenic	Mini zinc finger protein|AT1G74660;MIF1
ApTrihelix1.Peak01928	chr16	5302087	5302335	Intergenic	CXN00013738	CXN00013738	9260	Intergenic	Transcription factor DIVARICATA-like|NA
ApTrihelix1.Peak04741	chr5	5613512	5613771	Intergenic	CXN00010103	CXN00010103	10761	Intergenic	PB1 domain|NA
ApTrihelix1.Peak03305	chr21	6313078	6313660	Intergenic	CXN00020817	CXN00020817	-3645	Intergenic	Transcription factor|NA
ApTrihelix1.Peak00820	chr12	2183135	2183481	Intergenic	CXN00017026	CXN00017026	-1135	Promoter(1-2kb)	Peptidase family C78|NA
ApTrihelix1.Peak01836	chr16	1412989	1413160	Intergenic	CXN00021099	CXN00021099	10814	Intergenic	Amb_all|NA
ApTrihelix1.Peak03764	chr23	6312723	6313167	Intergenic	CXN00016812	CXN00016812	27465	Intergenic	Catalyzes the third of the four reactions of the long- chain fatty acids elongation cycle. This endoplasmic reticulum- bound enzymatic process, allows the addition of two carbons to the chain of long- and very long-chain fatty acids VLCFAs per cycle. This enzyme catalyzes the dehydration of the 3-hydroxyacyl-CoA intermediate into trans-2,3-enoyl-CoA, within each cycle of fatty acid elongation. Th…
ApTrihelix1.Peak05475	chr7	7851640	7851837	Intergenic	CXN00011999	CXN00011999	10036	Intergenic	Protein of unknown function (DUF1645)|NA
ApTrihelix1.Peak03283	chr21	6177523	6177715	Intergenic	CXN00020864	CXN00020864	-2957	Intergenic	Heavy-metal-associated domain|NA
ApTrihelix1.Peak04613	chr5	2491022	2491318	Intergenic	CXN00018022	CXN00018022	6863	Intergenic	Cotton fibre expressed protein|NA
ApTrihelix1.Peak05653	chr8	6398640	6398864	Intergenic	CXN00017810	CXN00017810	-1984	Promoter(1-2kb)	Signal peptide peptidase-like 4|AT1G01650;ATSPPL4,SPPL4
ApTrihelix1.Peak03096	chr20	7483319	7483905	Intergenic	CXN00017308	CXN00017308	-1961	Promoter(1-2kb)	Unknown|NA
ApTrihelix1.Peak03442	chr22	1638263	1638469	Intergenic	CXN00021549	CXN00021549	-7524	Intergenic	Belongs to the protein kinase superfamily. Ser Thr protein kinase family|AT5G61480;PXY
ApTrihelix1.Peak03517	chr22	5638474	5639070	TTS (CXN00019043)	CXN00019043	CXN00019043	3730	DownStream	Ribulose bisphosphate carboxylase oxygenase activase|AT2G39730;RCA
ApTrihelix1.Peak02347	chr19	1463683	1464008	exon (CXN00010640, exon 1 of 13)	CXN00010640	CXN00010640	203	otherExon	Aminotransferase class I and II|AT1G70580;AOAT2,GGT2
ApTrihelix1.Peak00043	chr1	1309166	1309347	Intergenic	CXN00021026	CXN00021026	13725	Intergenic	Myb-like DNA-binding domain|AT3G47600;ATMYB94,ATMYBCP70,MYB94
ApTrihelix1.Peak01127	chr13	6164790	6165003	Intergenic	CXN00017826	CXN00017826	-5413	Intergenic	Potassium transporter|AT1G70300;KUP6
ApTrihelix1.Peak03755	chr23	6288152	6288323	Intergenic	CXN00016812	CXN00016812	2757	Intergenic	Catalyzes the third of the four reactions of the long- chain fatty acids elongation cycle. This endoplasmic reticulum- bound enzymatic process, allows the addition of two carbons to the chain of long- and very long-chain fatty acids VLCFAs per cycle. This enzyme catalyzes the dehydration of the 3-hydroxyacyl-CoA intermediate into trans-2,3-enoyl-CoA, within each cycle of fatty acid elongation. Th…
ApTrihelix1.Peak04298	chr4	4417525	4417807	Intergenic	CXN00021244	CXN00021244	-11785	Intergenic	AMP-binding enzyme C-terminal domain|NA
ApTrihelix1.Peak01569	chr15	1141237	1141467	Intergenic	CXN00015791	CXN00015791	9087	Intergenic	HAD superfamily, subfamily IIIB (Acid phosphatase)|NA
ApTrihelix1.Peak05027	chr6	6280576	6280779	promoter-TSS (CXN00024616)	CXN00024616	CXN00024616	-206	Promoter(<1kb)	Ctr copper transporter family|NA
ApTrihelix1.Peak00074	chr1	3705764	3706007	Intergenic	CXN00014364	CXN00014364	-7711	Intergenic	Polysaccharide biosynthesis|NA
ApTrihelix1.Peak05290	chr7	1269100	1269470	Intergenic	CXN00008612	CXN00008612	-1841	Promoter(1-2kb)	Acyl-coenzyme A:6-aminopenicillanic acid acyl-transferase|NA
ApTrihelix1.Peak03786	chr23	6735895	6736143	Intergenic	CXN00009844	CXN00009844	13510	Intergenic	Catalytic LigB subunit of aromatic ring-opening dioxygenase|NA
ApTrihelix1.Peak04835	chr5	10676780	10677169	Intergenic	CXN00013901	CXN00013901	4072	Intergenic	BRI1 kinase inhibitor|NA
ApTrihelix1.Peak03662	chr23	1470524	1470763	Intergenic	CXN00015852	CXN00015852	-3195	Intergenic	RNA recognition motif|AT4G03110;AtRBP-DR1,RBP-DR1
ApTrihelix1.Peak04322	chr4	6305352	6305798	Intergenic	CXN00025259	CXN00025259	-24283	Intergenic	Transcription initiation factor TFIID subunit|AT1G02680;TAF13
ApTrihelix1.Peak01756	chr16	438185	438421	Intergenic	CXN00025017	CXN00025017	7362	Intergenic	Low temperature-induced protein|NA
ApTrihelix1.Peak01690	chr15	6171933	6172100	Intergenic	CXN00023255	CXN00023255	10412	Intergenic	Homeobox-leucine zipper protein ATHB-6-like|AT4G40060;ATHB-16,ATHB16,HB16
ApTrihelix1.Peak02075	chr17	4732629	4733082	TTS (CXN00019280)	CXN00019280	CXN00019280	3167	DownStream	Mitochondrial calcium uniporter|NA
ApTrihelix1.Peak03741	chr23	6001534	6001789	Intergenic	CXN00011873	CXN00011873	-1343	Promoter(1-2kb)	zinc transporter|AT5G59520;ZIP2
ApTrihelix1.Peak04305	chr4	4794302	4794423	Intergenic	CXN00023366	CXN00023366	-10230	Intergenic	Unknown|NA
ApTrihelix1.Peak04517	chr5	1347892	1348372	Intergenic	CXN00018493	CXN00018493	3174	Intergenic	ribosomal protein|NA
ApTrihelix1.Peak04442	chr4	11814790	11815449	Intergenic	CXN00008368	CXN00008368	-6539	Intergenic	atexp5,atexpa5,athexp alpha 1.4,exp5,expa5|AT3G29030;ATEXP5,ATEXPA5,ATHEXP ALPHA 1.4,EXP5,EXPA5
ApTrihelix1.Peak00291	chr10	3931800	3932167	intron (CXN00009254, intron 5 of 6)	CXN00009254	CXN00009254	5562	Intron	Belongs to the multi antimicrobial extrusion (MATE) (TC 2.A.66.1) family|NA
ApTrihelix1.Peak04096	chr3	8109723	8109916	Intergenic	CXN00003101	CXN00003101	12302	Intergenic	Peptidyl-prolyl cis-trans isomerase|AT5G64350;ATFKBP12,FKBP12
ApTrihelix1.Peak03613	chr22	7911980	7912138	Intergenic	CXN00025046	CXN00025046	-2078	Intergenic	3-ketoacyl-CoA synthase|AT5G04530;KCS19
ApTrihelix1.Peak04283	chr4	3490890	3491420	Intergenic	CXN00008869	CXN00008869	-9429	Intergenic	Belongs to the oxygen-dependent FAD-linked oxidoreductase family|NA
ApTrihelix1.Peak05557	chr7	10937270	10937481	Intergenic	CXN00023211	CXN00023211	-1236	Promoter(1-2kb)	zinc-finger of the FCS-type, C2-C2|NA
ApTrihelix1.Peak02532	chr19	7262794	7263201	Intergenic	CXN00000316	CXN00000316	-6119	Intergenic	RING-type E3 ubiquitin transferase|AT3G07360;ATPUB9,PUB9
ApTrihelix1.Peak04764	chr5	5877299	5877452	TTS (CXN00010084)	CXN00010084	CXN00010084	3320	DownStream	EamA-like transporter family|NA
ApTrihelix1.Peak01785	chr16	792429	792708	Intergenic	CXN00005408	CXN00005408	-3818	Intergenic	Belongs to the tetraspanin (TM4SF) family|AT4G23410;TET5
ApTrihelix1.Peak02892	chr20	3600520	3600901	promoter-TSS (CXN00021390)	CXN00021390	CXN00021390	-24	Promoter(<1kb)	O-methyltransferase|AT1G67980;CCOAMT
ApTrihelix1.Peak04223	chr4	2260882	2261395	Intergenic	CXN00011959	CXN00011959	2669	Intergenic	Unknown|NA
ApTrihelix1.Peak02944	chr20	4079548	4079928	Intergenic	CXN00021845	CXN00021845	4903	Intergenic	Domain of unknown function (DUF4228)|NA
ApTrihelix1.Peak03157	chr21	749242	749443	TTS (CXN00001676)	CXN00001675	CXN00001675	2546	DownStream	The H protein shuttles the methylamine group of glycine from the P protein to the T protein|NA
ApTrihelix1.Peak01725	chr15	6780461	6780766	Intergenic	CXN00020705	CXN00020705	9507	Intergenic	Unknown|NA
ApTrihelix1.Peak02973	chr20	5658259	5658912	Intergenic	CXN00024746	CXN00024746	-15993	Intergenic	Domain of unknown function DUF220|NA
ApTrihelix1.Peak00951	chr12	9114748	9115052	Intergenic	CXN00022118	CXN00022118	-5082	Intergenic	Belongs to the cytochrome P450 family|AT3G14690;CYP72A15
ApTrihelix1.Peak00809	chr12	2090693	2090848	promoter-TSS (CXN00017016)	CXN00017016	CXN00017016	-845	Promoter(<1kb)	Small ubiquitin-related modifier|AT4G26840;ATSUMO1,SUM1,SUMO 1,SUMO1
ApTrihelix1.Peak01811	chr16	949466	949730	intron (CXN00005413, intron 2 of 12)	CXN00005413	CXN00005413	1171	Intron	Synaptotagmin-like mitochondrial-lipid-binding domain|AT5G04220;ATSYTC,NTMC2T1.3,NTMC2TYPE1.3,SYT3,SYTC
ApTrihelix1.Peak05918	chr9	5277293	5277733	Intergenic	CXN00023344	CXN00023344	47753	Intergenic	Unknown|NA
ApTrihelix1.Peak04595	chr5	2342375	2342659	intron (CXN00018005, intron 2 of 2)	CXN00018005	CXN00018005	6294	Intron	(NAC) domain-containing protein|AT4G29230;anac075,NAC075
ApTrihelix1.Peak04958	chr6	5249117	5249276	Intergenic	CXN00001309	CXN00001309	-1523	Promoter(1-2kb)	Transmembrane amino acid transporter protein|AT1G08230;ATGAT1,GAT1
ApTrihelix1.Peak00133	chr1	9824176	9824794	Intergenic	CXN00011705	CXN00011705	-2461	Intergenic	Unknown|NA
ApTrihelix1.Peak03726	chr23	5559742	5560041	Intergenic	CXN00025155	CXN00025155	-5221	Intergenic	Belongs to the D-isomer specific 2-hydroxyacid dehydrogenase family|AT4G34200;EDA9
ApTrihelix1.Peak00339	chr10	4538903	4539226	Intergenic	CXN00023679	CXN00023679	-21547	Intergenic	May act early in the ethylene signal transduction pathway, possibly as an ethylene receptor, or as a regulator of the pathway|AT1G66340;AtETR1,EIN1,ETR,ETR1
ApTrihelix1.Peak04382	chr4	10829914	10830252	promoter-TSS (CXN00008950)	CXN00008950	CXN00008950	-570	Promoter(<1kb)	Protein of unknown function (DUF1230)|NA
ApTrihelix1.Peak01187	chr13	7801910	7802180	Intergenic	CXN00012714	CXN00012714	-2397	Intergenic	May act as a component of the auxin efflux carrier|AT2G01420;ATPIN4,PIN4
ApTrihelix1.Peak03069	chr20	7245969	7246121	TTS (CXN00003406)	CXN00003406	CXN00003406	4279	DownStream	Alpha/beta hydrolase family|NA
ApTrihelix1.Peak05950	chr9	5395821	5396571	Intergenic	CXN00019834	CXN00019834	-106595	Intergenic	Tic22-like family|NA
ApTrihelix1.Peak00945	chr12	8989805	8989950	Intergenic	CXN00017099	CXN00017099	-6758	Intergenic	May act early in the ethylene signal transduction pathway, possibly as an ethylene receptor, or as a regulator of the pathway|AT3G04580;EIN4
ApTrihelix1.Peak04910	chr5	12913018	12913496	Intergenic	CXN00013937	CXN00013937	-6643	Intergenic	ATP sulfurylase 1, chloroplastic-like|AT3G22890;APS1
ApTrihelix1.Peak02576	chr19	8758183	8758434	Intergenic	CXN00009899	CXN00009899	-1205	Promoter(1-2kb)	Putative lipopolysaccharide-modifying enzyme.|NA
ApTrihelix1.Peak02101	chr17	5284529	5284705	promoter-TSS (CXN00024634)	CXN00024634	CXN00024634	-299	Promoter(<1kb)	belongs to the protein kinase superfamily|NA
ApTrihelix1.Peak01702	chr15	6205621	6205873	intron (CXN00023100, intron 1 of 4)	CXN00023100	CXN00023100	2323	Intron	Ribosomal protein L10|NA
ApTrihelix1.Peak05087	chr6	10858966	10859241	Intergenic	CXN00023044	CXN00023044	-1822	Promoter(1-2kb)	photosynthetic electron transport in photosystem I|AT1G55370;NDF5
ApTrihelix1.Peak02054	chr17	4226491	4226841	Intergenic	CXN00003827	CXN00003827	-13278	Intergenic	1-amino-cyclopropane-1-carboxylate synthase|AT4G37770;ACS8
ApTrihelix1.Peak04672	chr5	4021914	4022246	Intergenic	CXN00010860	CXN00010860	18435	Intergenic	plant mutator transposase zinc finger|NA
ApTrihelix1.Peak00525	chr11	1113319	1113969	Intergenic	CXN00013158	CXN00013158	-11022	Intergenic	The RING-variant domain is a C4HC3 zinc-finger like motif found in a number of cellular and viral proteins. Some of these proteins have been shown both in vivo and in vitro to have ubiquitin E3 ligase activity.|NA
ApTrihelix1.Peak02660	chr2	2415838	2416140	Intergenic	CXN00002148	CXN00002148	-3541	Intergenic	homeodomain protein|AT2G23760;BLH4,SAW2
ApTrihelix1.Peak03414	chr22	1206109	1206420	promoter-TSS (CXN00019217)	CXN00019217	CXN00019217	77	Promoter(<1kb)	(NAC) domain-containing protein|AT1G12260;ANAC007,EMB2749,NAC007,VND4
ApTrihelix1.Peak04246	chr4	2780424	2780836	Intergenic	CXN00011538	CXN00011538	-3074	Intergenic	Conserved gene of|NA
ApTrihelix1.Peak00041	chr1	1298574	1298757	Intergenic	CXN00021027	CXN00021027	-5345	Intergenic	Mini zinc finger protein|AT3G28917;MIF2
ApTrihelix1.Peak00288	chr10	3927976	3928217	intron (CXN00009255, intron 1 of 1)	CXN00009256	CXN00009256	-3632	Intron	Bromodomain extra-terminal - transcription regulation|AT1G06230;GTE4
ApTrihelix1.Peak04334	chr4	8408191	8408445	Intergenic	CXN00011315	CXN00011315	3637	Intergenic	GATA transcription factor|AT4G36620;GATA19
ApTrihelix1.Peak02599	chr2	260193	260353	Intergenic	CXN00001840	CXN00001840	2845	Intergenic	Belongs to the iron ascorbate-dependent oxidoreductase family|AT5G51810;AT2353,ATGA20OX2,GA20OX2
ApTrihelix1.Peak03530	chr22	5935920	5936282	Intergenic	CXN00017686	CXN00017686	-8786	Intergenic	Unknown|NA
ApTrihelix1.Peak00293	chr10	3953235	3953467	Intergenic	CXN00009253	CXN00009253	-1617	Promoter(1-2kb)	O-methyltransferase that catalyzes the 2 O-methylation steps in the ubiquinone biosynthetic pathway|AT2G30920;ATCOQ3,COQ3,EMB3002
ApTrihelix1.Peak05465	chr7	7174295	7174445	promoter-TSS (CXN00019002)	CXN00019002	CXN00019002	-474	Promoter(<1kb)	isoform X1|NA
ApTrihelix1.Peak04804	chr5	10249741	10250001	Intergenic	CXN00017176	CXN00017176	-8755	Intergenic	Cytokinin-activating enzyme working in the direct activation pathway. Phosphoribohydrolase that converts inactive cytokinin nucleotides to the biologically active free-base forms|NA
ApTrihelix1.Peak03774	chr23	6439133	6439374	exon (CXN00021755, exon 7 of 7)	CXN00021755	CXN00021755	6628	otherExon	Carbohydrate-binding protein of the ER|NA
ApTrihelix1.Peak03611	chr22	7542955	7543186	intron (CXN00004378, intron 4 of 7)	CXN00004378	CXN00004378	4090	Intron	K homology RNA-binding domain|AT5G04430;BTR1,BTR1L,BTR1S
ApTrihelix1.Peak04281	chr4	3465397	3465564	Intergenic	CXN00008871	CXN00008871	-7305	Intergenic	3-oxo-Delta(4,5)-steroid 5-beta-reductase-like|AT4G24220;AWI31,VEP1
ApTrihelix1.Peak00086	chr1	8868994	8869430	Intergenic	CXN00022296	CXN00022296	-24664	Intergenic	Cytochrome p450|AT3G26330;CYP71B37
ApTrihelix1.Peak04048	chr3	2036422	2036833	Intergenic	CXN00022546	CXN00022546	5581	Intergenic	Belongs to the glycosyl hydrolase 1 family|AT5G44640;BGLU13
ApTrihelix1.Peak00055	chr1	1704718	1704978	Intergenic	CXN00020004	CXN00020004	-6327	Intergenic	Serine threonine-protein kinase|AT1G18670;IBS1
ApTrihelix1.Peak05040	chr6	6757731	6757870	Intergenic	CXN00010654	CXN00010654	3722	Intergenic	Protein UPSTREAM OF|NA
ApTrihelix1.Peak03743	chr23	6013951	6014349	Intergenic	CXN00011871	CXN00011871	-1287	Promoter(1-2kb)	Lignin degradation and detoxification of lignin-derived products|AT2G29130;ATLAC2,LAC2
ApTrihelix1.Peak02524	chr19	7203841	7204062	Intergenic	CXN00000309	CXN00000309	-3476	Intergenic	GDSL-like Lipase/Acylhydrolase|NA
ApTrihelix1.Peak00502	chr11	1013082	1013218	intron (CXN00013166, intron 8 of 8)	CXN00013166	CXN00013166	6412	Intron	May be involved in modulation of pathogen defense and leaf cell death|AT1G61560;ATMLO6,MLO6
ApTrihelix1.Peak01140	chr13	6800695	6800824	Intergenic	CXN00008668	CXN00008668	-1813	Promoter(1-2kb)	Belongs to the expansin family|AT1G69530;AT-EXP1,ATEXP1,ATEXPA1,ATHEXP ALPHA 1.2,EXP1,EXPA1
ApTrihelix1.Peak01813	chr16	974220	974883	Intergenic	CXN00005415	CXN00005415	8434	Intergenic	Unknown|NA
ApTrihelix1.Peak02971	chr20	5650430	5650577	Intergenic	CXN00024746	CXN00024746	-24075	Intergenic	Domain of unknown function DUF220|NA
ApTrihelix1.Peak04138	chr3	9302672	9302844	Intergenic	CXN00020170	CXN00020170	-6472	Intergenic	G patch domain-containing protein|NA
ApTrihelix1.Peak00953	chr12	9122173	9122419	Intergenic	CXN00022117	CXN00022117	-2262	Intergenic	Unknown|NA
ApTrihelix1.Peak02584	chr19	9153909	9154139	Intergenic	CXN00020086	CXN00020086	-2513	Intergenic	methylesterase|AT3G10870;ATMES17,MES17
ApTrihelix1.Peak04636	chr5	2734031	2734426	Intergenic	CXN00016335	CXN00016335	-4990	Intergenic	Belongs to the oxygen-dependent FAD-linked oxidoreductase family|AT2G34790;EDA28,MEE23
ApTrihelix1.Peak00769	chr11	9549026	9549339	exon (CXN00006742, exon 1 of 15)	CXN00006742	CXN00006742	150	otherExon	Belongs to the terpene synthase family|AT4G02780;ABC33,ATCPS1,CPS,CPS1,GA1
ApTrihelix1.Peak03890	chr24	2538824	2538983	Intergenic	CXN00003724	CXN00003724	-7389	Intergenic	Serine threonine-protein kinase|NA
ApTrihelix1.Peak05130	chr6	11538342	11538449	Intergenic	CXN00023110	CXN00023110	5976	Intergenic	Splicing factor 3B subunit|NA
ApTrihelix1.Peak01030	chr12	10079646	10079875	Intergenic	CXN00023180	CXN00023180	-3170	Intergenic	Belongs to the TUB family|AT2G47900;AtTLP3,TLP3
ApTrihelix1.Peak06070	chr9	9546226	9546347	Intergenic	CXN00022345	CXN00022345	-1798	Promoter(1-2kb)	Aux IAA proteins are short-lived transcriptional factors that function as repressors of early auxin response genes at low auxin concentrations|AT4G14550;IAA14,SLR
ApTrihelix1.Peak02839	chr20	1427751	1428010	intron (CXN00024986, intron 8 of 11)	CXN00024986	CXN00024986	3181	Intron	t-complex protein 1|NA
ApTrihelix1.Peak04221	chr4	2240972	2241157	Intergenic	CXN00011960	CXN00011960	-8396	Intergenic	Belongs to the FPP GGPP synthase family|AT4G36810;GGPS1
ApTrihelix1.Peak00026	chr1	1168691	1168850	exon (CXN00024385, exon 28 of 34)	CXN00024386	CXN00024386	-2559	otherExon	Unknown|NA
ApTrihelix1.Peak02103	chr17	5293281	5293478	promoter-TSS (CXN00024633)	CXN00024633	CXN00024633	-771	Promoter(<1kb)	Belongs to the ubiquitin-conjugating enzyme family|AT2G02760;ATUBC2,UBC2
ApTrihelix1.Peak03937	chr24	3729297	3729451	Intergenic	CXN00004167	CXN00004167	-12739	Intergenic	E3 ubiquitin-protein ligase PRT1|AT3G24800;PRT1
ApTrihelix1.Peak00556	chr11	1486111	1486506	Intergenic	CXN00024864	CXN00024864	-1485	Promoter(1-2kb)	Myb-like DNA-binding domain|AT5G57620;AtMYB36,MYB36
ApTrihelix1.Peak00228	chr1	12946607	12946799	Intergenic	CXN00019617	CXN00019617	-2276	Intergenic	Transcription factor JUNGBRUNNEN 1-like|AT2G43000;anac042,NAC042
ApTrihelix1.Peak01862	chr16	2217721	2218091	exon (CXN00007319, exon 1 of 1)	CXN00007319	CXN00007319	180	1stExon	Unknown|NA
ApTrihelix1.Peak02309	chr19	718885	719498	Intergenic	CXN00004203	CXN00004203	8295	Intergenic	Belongs to the mitochondrial carrier (TC 2.A.29) family|NA
ApTrihelix1.Peak04079	chr3	4360465	4360700	Intergenic	CXN00018362	CXN00018362	36215	Intergenic	Unknown|NA
ApTrihelix1.Peak00392	chr10	5443481	5443678	intron (CXN00001633, intron 3 of 3)	CXN00001633	CXN00001633	8769	Intron	Belongs to the 'GDSL' lipolytic enzyme family|NA
ApTrihelix1.Peak00585	chr11	2183900	2184118	exon (CXN00008193, exon 5 of 5)	CXN00008193	CXN00008193	1888	otherExon	Domain of unknown function (DUF4602)|NA
ApTrihelix1.Peak00131	chr1	9795498	9795765	Intergenic	CXN00011708	CXN00011708	-1246	Promoter(1-2kb)	Unknown|NA
ApTrihelix1.Peak03576	chr22	7033186	7033493	Intergenic	CXN00004323	CXN00004323	-2028	Intergenic	Belongs to the oxygen-dependent FAD-linked oxidoreductase family|NA
ApTrihelix1.Peak03101	chr20	7557918	7558068	TTS (CXN00017317)	CXN00017317	CXN00017317	347	DownStream	Dirigent proteins impart stereoselectivity on the phenoxy radical-coupling reaction, yielding optically active lignans from two molecules of coniferyl alcohol in the biosynthesis of lignans, flavonolignans, and alkaloids and thus plays a central role in plant secondary metabolism|NA
ApTrihelix1.Peak01860	chr16	2086118	2086406	Intergenic	CXN00007323	CXN00007323	-5504	Intergenic	May function in recognizing stalled ribosomes and triggering endonucleolytic cleavage of the mRNA, a mechanism to release non-functional ribosomes and degrade damaged mRNAs|AT4G27650;PEL1
ApTrihelix1.Peak02069	chr17	4679469	4679644	Intergenic	CXN00024169	CXN00024169	-2873	Intergenic	Protein GLUTAMINE DUMPER|AT5G38770;AtGDU7,GDU7
ApTrihelix1.Peak01249	chr14	756224	756630	Intergenic	CXN00012096	CXN00012096	6406	Intergenic	helicase activity|AT2G37920;emb1513
ApTrihelix1.Peak00907	chr12	8112638	8112881	Intergenic	CXN00004092	CXN00004092	8239	Intergenic	phosphate transporter|AT5G43360;ATPT4,PHT1;3,PHT3
ApTrihelix1.Peak00390	chr10	5328192	5328449	Intergenic	CXN00001641	CXN00001641	-2580	Intergenic	Glucose-6-phosphate phosphate translocator 2|AT1G61800;ATGPT2,GPT2
ApTrihelix1.Peak06648	tig00005804	14529	14673	promoter-TSS (CXN00024842)	CXN00024842	CXN00024842	79	Promoter(<1kb)	Type II intron maturase|NA
ApTrihelix1.Peak04487	chr5	528618	528840	Intergenic	CXN00008143	CXN00008143	-1716	Promoter(1-2kb)	Unknown|NA
ApTrihelix1.Peak00968	chr12	9186867	9187083	Intergenic	CXN00025002	CXN00025002	-1842	Promoter(1-2kb)	Unknown|NA
ApTrihelix1.Peak02726	chr2	8436895	8437072	Intergenic	CXN00016262	CXN00016262	-19017	Intergenic	Pectate lyase superfamily protein|NA
ApTrihelix1.Peak06146	tig00000239	57938	58098	Intergenic	CXN00022394	CXN00022394	3151	Intergenic	Transcription factor|NA
ApTrihelix1.Peak03973	chr24	6495383	6495815	Intergenic	CXN00024862	CXN00024862	14907	Intergenic	Belongs to the class I-like SAM-binding methyltransferase superfamily. MPBQ MBSQ MT family|AT3G63410;APG1,E37,IEP37,VTE3
ApTrihelix1.Peak06181	tig00000658	72177	72453	Intergenic	CXN00023525	CXN00023525	5657	Intergenic	Unknown|NA
ApTrihelix1.Peak04961	chr6	5309851	5309994	Intergenic	CXN00001301	CXN00001301	-8602	Intergenic	Eukaryotic aspartyl protease|NA
ApTrihelix1.Peak01575	chr15	1243038	1243220	Intergenic	CXN00015799	CXN00015799	7493	Intergenic	Transcription initiation factor TFIID subunit|AT1G02680;TAF13
ApTrihelix1.Peak05132	chr6	11569984	11570119	Intergenic	CXN00023984	CXN00023984	-5642	Intergenic	Actin-binding domain of plant-specific actin-binding protein|NA
ApTrihelix1.Peak05649	chr8	6125111	6125300	Intergenic	CXN00020649	CXN00020649	-4129	Intergenic	Belongs to the enoyl-CoA hydratase isomerase family|NA
ApTrihelix1.Peak03892	chr24	2688528	2688649	Intergenic	CXN00003736	CXN00003736	7669	Intergenic	Domain in Tre-2, BUB2p, and Cdc16p. Probable Rab-GAPs.|NA
ApTrihelix1.Peak05391	chr7	2453395	2453559	intron (CXN00019991, intron 1 of 8)	CXN00019991	CXN00019991	674	Intron	Peptidase C13 family|AT1G62710;BETA-VPE,BETAVPE
ApTrihelix1.Peak06072	chr9	9551165	9551568	Intergenic	CXN00022345	CXN00022345	-6878	Intergenic	Aux IAA proteins are short-lived transcriptional factors that function as repressors of early auxin response genes at low auxin concentrations|AT4G14550;IAA14,SLR
ApTrihelix1.Peak02157	chr18	905069	905410	Intergenic	CXN00025260	CXN00025260	6561	Intergenic	Unknown|NA
ApTrihelix1.Peak03944	chr24	3964312	3964608	Intergenic	CXN00004178	CXN00004178	-19777	Intergenic	synthase|AT5G23960;ATTPS21,TPS21
ApTrihelix1.Peak01032	chr12	10081165	10081514	Intergenic	CXN00023180	CXN00023180	-1591	Promoter(1-2kb)	Belongs to the TUB family|AT2G47900;AtTLP3,TLP3
ApTrihelix1.Peak00754	chr11	8988189	8988385	Intergenic	CXN00006833	CXN00006833	-4134	Intergenic	No apical meristem (NAM) protein|AT4G28530;anac074,NAC074
ApTrihelix1.Peak02613	chr2	661419	661616	Intergenic	CXN00001902	CXN00001902	-2369	Intergenic	Histone deacetylation protein Rxt3|NA
ApTrihelix1.Peak04347	chr4	9807260	9807384	Intergenic	CXN00014945	CXN00014945	10002	Intergenic	Unknown|NA
ApTrihelix1.Peak01278	chr14	1376432	1376689	Intergenic	CXN00016434	CXN00016434	7562	Intergenic	Phenylalanine ammonia-lyase|AT2G37040;ATPAL1,PAL1
ApTrihelix1.Peak03532	chr22	6106820	6107230	Intergenic	CXN00024132	CXN00024132	14355	Intergenic	Protein of unknown function (DUF295)|NA
ApTrihelix1.Peak06238	tig00001195	41318	41995	intron (CXN00022050, intron 18 of 18)	CXN00022050	CXN00022050	8950	Intron	atcul1,axr6,cul1|AT4G02570;ATCUL1,AXR6,CUL1
ApTrihelix1.Peak05042	chr6	6861170	6861401	Intergenic	CXN00016415	CXN00016415	-22175	Intergenic	transcription factor|AT5G59780;ATMYB59,ATMYB59-1,ATMYB59-2,ATMYB59-3,MYB59
ApTrihelix1.Peak05496	chr7	8485247	8485404	TTS (CXN00015776)	CXN00015776	CXN00015776	8932	DownStream	Glycosyl hydrolases family 28|NA
ApTrihelix1.Peak01142	chr13	6806518	6806680	Intergenic	CXN00008668	CXN00008668	-7653	Intergenic	Belongs to the expansin family|AT1G69530;AT-EXP1,ATEXP1,ATEXPA1,ATHEXP ALPHA 1.2,EXP1,EXPA1
ApTrihelix1.Peak06121	chr9	10117967	10118135	intron (CXN00013343, intron 6 of 8)	CXN00013344	CXN00013344	12272	Intron	Belongs to the major facilitator superfamily. Sugar transporter (TC 2.A.1.1) family|AT5G26340;ATSTP13,MSS1,STP13
ApTrihelix1.Peak02741	chr2	9105111	9105648	intron (CXN00019394, intron 1 of 7)	CXN00019394	CXN00019394	2866	Intron	Unknown|NA
ApTrihelix1.Peak01639	chr15	4952662	4952967	Intergenic	CXN00017433	CXN00017433	13183	Intergenic	Purple acid phosphatase|AT5G34850;ATPAP26,PAP26
ApTrihelix1.Peak03075	chr20	7278760	7278948	Intergenic	CXN00022316	CXN00022316	3002	Intergenic	Unknown|NA
ApTrihelix1.Peak00500	chr11	992550	992801	promoter-TSS (CXN00013167)	CXN00013167	CXN00013167	-841	Promoter(<1kb)	Unknown|NA
ApTrihelix1.Peak05239	chr6	12831038	12831342	TTS (CXN00019060)	CXN00019060	CXN00019060	1290	DownStream	Short-chain type dehydrogenase|NA
ApTrihelix1.Peak04427	chr4	11561347	11561841	Intergenic	CXN00008400	CXN00008400	-3990	Intergenic	ABC transporter B family member|AT5G39040;ALS1,ATTAP2,TAP2
ApTrihelix1.Peak02662	chr2	2450095	2450428	Intergenic	CXN00002155	CXN00002155	-7871	Intergenic	RING-type zinc-finger|NA
ApTrihelix1.Peak02786	chr2	9939816	9940115	TTS (CXN00009791)	CXN00009792	CXN00009792	-7609	DownStream	Unknown|AT1G17060;CYP72C1,SOB7
ApTrihelix1.Peak04670	chr5	3985741	3986230	Intergenic	CXN00010861	CXN00010861	9050	Intergenic	Raffinose synthase or seed imbibition protein Sip1|AT5G20250;DIN10
ApTrihelix1.Peak05678	chr8	9154181	9154421	Intergenic	CXN00014932	CXN00014932	-1654	Promoter(1-2kb)	Transcription cofactor|NA
ApTrihelix1.Peak02755	chr2	9281046	9281428	Intergenic	CXN00019409	CXN00019409	-2517	Intergenic	Plug domain of Sec61p|NA
ApTrihelix1.Peak05501	chr7	8607081	8607281	Intergenic	CXN00015786	CXN00015786	12155	Intergenic	Methionine S-methyltransferase|AT5G49810;MMT
ApTrihelix1.Peak05176	chr6	11947482	11947812	Intergenic	CXN00011361	CXN00011361	7080	Intergenic	transcription factor|AT3G56970;BHLH038,ORG2
ApTrihelix1.Peak06036	chr9	9197757	9197902	Intergenic	CXN00018392	CXN00018392	-3700	Intergenic	finger protein|NA
ApTrihelix1.Peak01076	chr13	1234232	1234603	TTS (CXN00023632)	CXN00023632	CXN00023632	5053	DownStream	Sorting nexin|AT5G06140;ATSNX1,SNX1
ApTrihelix1.Peak06198	tig00000757	30297	30801	Intergenic	CXN00025084	CXN00025084	-3439	Intergenic	Unknown|NA
ApTrihelix1.Peak01554	chr15	871170	871336	Intergenic	CXN00022366	CXN00022366	6909	Intergenic	Thioredoxin|AT4G29670;ACHT2
ApTrihelix1.Peak00497	chr11	964046	964540	intron (CXN00013169, intron 3 of 17)	CXN00013169	CXN00013169	4336	Intron	Unknown|AT5G60410;ATSIZ1,SIZ1
ApTrihelix1.Peak05479	chr7	7910558	7910812	Intergenic	CXN00012001	CXN00012001	10597	Intergenic	Topless-related protein 3-like|AT3G16830;TPR2
ApTrihelix1.Peak04380	chr4	10782527	10782827	Intergenic	CXN00008955	CXN00008955	-2908	Intergenic	Belongs to the NPH3 family|AT5G67440;NPY3
ApTrihelix1.Peak02937	chr20	4012668	4012997	Intergenic	CXN00014650	CXN00014650	-10836	Intergenic	GEM-like protein|NA
ApTrihelix1.Peak03103	chr20	7564440	7564608	Intergenic	CXN00017318	CXN00017318	-5210	Intergenic	Dirigent proteins impart stereoselectivity on the phenoxy radical-coupling reaction, yielding optically active lignans from two molecules of coniferyl alcohol in the biosynthesis of lignans, flavonolignans, and alkaloids and thus plays a central role in plant secondary metabolism|NA
ApTrihelix1.Peak05388	chr7	2437711	2437915	Intergenic	CXN00019990	CXN00019990	7099	Intergenic	Peptidase C13 family|AT1G62710;BETA-VPE,BETAVPE
ApTrihelix1.Peak01700	chr15	6194982	6195247	Intergenic	CXN00023100	CXN00023100	-8310	Intergenic	Ribosomal protein L10|NA
ApTrihelix1.Peak04912	chr5	12918955	12919351	Intergenic	CXN00013936	CXN00013936	7153	Intergenic	DUF3700|NA
ApTrihelix1.Peak05952	chr9	5447820	5447961	Intergenic	CXN00019834	CXN00019834	-54901	Intergenic	Tic22-like family|NA
ApTrihelix1.Peak03309	chr21	6328869	6329138	exon (CXN00020818, exon 1 of 13)	CXN00020818	CXN00020818	165	otherExon	Probable RNA and SrmB- binding site of polymerase A|NA
ApTrihelix1.Peak04566	chr5	2149493	2149911	intron (CXN00016093, intron 6 of 6)	CXN00016093	CXN00016093	5239	Intron	isoform X1|NA
ApTrihelix1.Peak01438	chr14	9139517	9139760	Intergenic	CXN00012135	CXN00012135	-9665	Intergenic	chaperone protein|NA
ApTrihelix1.Peak01099	chr13	2144104	2144224	Intergenic	CXN00010242	CXN00010242	-4295	Intergenic	Unknown|NA
ApTrihelix1.Peak05393	chr7	2457162	2457566	exon (CXN00019991, exon 7 of 9)	CXN00019991	CXN00019991	4561	otherExon	Peptidase C13 family|AT1G62710;BETA-VPE,BETAVPE
ApTrihelix1.Peak00177	chr1	10425804	10425932	Intergenic	CXN00007381	CXN00007381	-2776	Intergenic	Belongs to the V-ATPase proteolipid subunit family|NA
ApTrihelix1.Peak02890	chr20	3597772	3598152	Intergenic	CXN00021390	CXN00021390	-2772	Intergenic	O-methyltransferase|AT1G67980;CCOAMT
ApTrihelix1.Peak05199	chr6	12204967	12205091	Intergenic	CXN00011396	CXN00011396	-5191	Intergenic	Belongs to the iron ascorbate-dependent oxidoreductase family|NA
ApTrihelix1.Peak03839	chr24	1380920	1381257	Intergenic	CXN00015523	CXN00015523	-4953	Intergenic	Putative serine esterase (DUF676)|NA
ApTrihelix1.Peak05124	chr6	11514835	11515086	TTS (CXN00023109)	CXN00023109	CXN00023109	4841	DownStream	VQ motif|NA
ApTrihelix1.Peak06183	tig00000743	41114	41355	Intergenic	CXN00020905	CXN00020905	4694	Intergenic	ATP synthase subunit alpha|NA
ApTrihelix1.Peak04963	chr6	5323741	5323950	Intergenic	CXN00001300	CXN00001300	-5198	Intergenic	Lysosomal Pro-X|NA
ApTrihelix1.Peak05719	chr8	9966041	9966216	Intergenic	CXN00021998	CXN00021998	3051	Intergenic	DNA-binding domain in plant proteins such as APETALA2 and EREBPs|NA
ApTrihelix1.Peak04759	chr5	5838357	5838654	Intergenic	CXN00010087	CXN00010087	-18290	Intergenic	Transcription factor|NA
ApTrihelix1.Peak03584	chr22	7072042	7072849	intron (CXN00004326, intron 3 of 3)	CXN00004326	CXN00004326	1985	Intron	The light-harvesting complex (LHC) functions as a light receptor, it captures and delivers excitation energy to photosystems with which it is closely associated|AT3G54890;LHCA1
ApTrihelix1.Peak03971	chr24	6486360	6486760	Intergenic	CXN00015478	CXN00015478	-15547	Intergenic	Heat Stress Transcription Factor|AT3G22830;AT-HSFA6B,HSFA6B
ApTrihelix1.Peak01024	chr12	9959075	9959199	Intergenic	CXN00022217	CXN00022217	-2875	Intergenic	S-adenosylmethionine decarboxylase|AT5G18930;BUD2,SAMDC4
ApTrihelix1.Peak05906	chr9	4140811	4141124	Intergenic	CXN00008038	CXN00008038	-1014	Promoter(1-2kb)	Unknown|NA
ApTrihelix1.Peak01692	chr15	6175783	6176354	Intergenic	CXN00023255	CXN00023255	14464	Intergenic	Homeobox-leucine zipper protein ATHB-6-like|AT4G40060;ATHB-16,ATHB16,HB16
ApTrihelix1.Peak02743	chr2	9116700	9117110	Intergenic	CXN00019395	CXN00019395	-3943	Intergenic	Epidermis-specific secreted glycoprotein EP1-like|NA
ApTrihelix1.Peak06123	chr9	10175626	10175817	Intergenic	CXN00013338	CXN00013338	-12681	Intergenic	This protein plays a role in synthesis of starch. It catalyzes the synthesis of the activated glycosyl donor, ADP- glucose from Glc-1-P and ATP|AT5G19220;ADG2,APL1
ApTrihelix1.Peak05184	chr6	11983793	11984187	Intergenic	CXN00011363	CXN00011363	-1762	Promoter(1-2kb)	Two-component response regulator|AT3G57040;ARR9,ATRR4
ApTrihelix1.Peak04065	chr3	3321579	3322106	Intergenic	CXN00017291	CXN00017291	-14453	Intergenic	Destroys radicals which are normally produced within the cells and which are toxic to biological systems|AT5G18100;CSD3
ApTrihelix1.Peak05448	chr7	4561457	4561963	Intergenic	CXN00013359	CXN00013359	55987	Intergenic	Unknown|NA
ApTrihelix1.Peak01084	chr13	1377259	1377497	Intergenic	CXN00019471	CXN00019471	13732	Intergenic	Clp amino terminal domain, pathogenicity island component|NA
ApTrihelix1.Peak06329	tig00001675	58422	58821	Intergenic	CXN00023162	CXN00023162	6605	Intergenic	Transcription activator GLK1-like|AT2G20570;ATGLK1,GLK1,GPRI1
ApTrihelix1.Peak03524	chr22	5871197	5871428	Intergenic	CXN00017687	CXN00017687	13889	Intergenic	Unknown|NA
ApTrihelix1.Peak00415	chr10	5731818	5732008	Intergenic	CXN00001618	CXN00001618	-1449	Promoter(1-2kb)	Belongs to the UDP-glycosyltransferase family|AT1G07250;UGT71C4
ApTrihelix1.Peak04440	chr4	11809563	11809766	Intergenic	CXN00008368	CXN00008368	-11994	Intergenic	atexp5,atexpa5,athexp alpha 1.4,exp5,expa5|AT3G29030;ATEXP5,ATEXPA5,ATHEXP ALPHA 1.4,EXP5,EXPA5
ApTrihelix1.Peak03599	chr22	7330062	7330311	Intergenic	CXN00004355	CXN00004355	-11382	Intergenic	Transcriptional activator that specifically binds 5'- GATA-3' or 5'-GAT-3' motifs within gene promoters|AT3G54810;BME3,BME3-ZF,GATA8
ApTrihelix1.Peak06394	tig00002064	9600	9795	Intergenic	CXN00024824	CXN00024824	-5991	Intergenic	Unknown|AT3G10050;OMR1
ApTrihelix1.Peak02611	chr2	638680	638843	Intergenic	CXN00001901	CXN00001901	-3415	Intergenic	Belongs to the MIP aquaporin (TC 1.A.8) family|AT4G10380;NIP5;1,NLM6,NLM8
ApTrihelix1.Peak02774	chr2	9667684	9667962	Intergenic	CXN00009760	CXN00009760	-2457	Intergenic	PPR repeat|NA
ApTrihelix1.Peak02530	chr19	7234202	7234334	promoter-TSS (CXN00000312)	CXN00000312	CXN00000312	-273	Promoter(<1kb)	Pyridine nucleotide-disulphide oxidoreductase|NA
ApTrihelix1.Peak02414	chr19	3066755	3066982	Intergenic	CXN00020502	CXN00020502	18919	Intergenic	Polysaccharide biosynthesis|NA
ApTrihelix1.Peak06449	tig00002283	20276	20938	Intergenic	CXN00025109	CXN00025109	16527	Intergenic	Belongs to the oxygen-dependent FAD-linked oxidoreductase family|AT2G34790;EDA28,MEE23
ApTrihelix1.Peak05328	chr7	1654117	1654342	promoter-TSS (CXN00008568)	CXN00008569	CXN00008569	709	Promoter(<1kb)	Unknown|NA
ApTrihelix1.Peak00775	chr12	860093	860345	TTS (CXN00000586)	CXN00000586	CXN00000586	1367	DownStream	Leucine-rich repeat extensin-like protein 3|NA
ApTrihelix1.Peak05503	chr7	8667605	8667843	Intergenic	CXN00017729	CXN00017729	6040	Intergenic	Belongs to the AAA ATPase family|AT3G05530;ATS6A.2,RPT5A
ApTrihelix1.Peak03054	chr20	7149587	7149881	Intergenic	CXN00003412	CXN00003412	-7933	Intergenic	vestitone reductase-like|AT2G45400;BEN1
ApTrihelix1.Peak04320	chr4	6303659	6303794	Intergenic	CXN00025259	CXN00025259	-26132	Intergenic	Transcription initiation factor TFIID subunit|AT1G02680;TAF13
ApTrihelix1.Peak03660	chr23	1437186	1437365	Intergenic	CXN00015856	CXN00015856	-2918	Intergenic	WD domain, G-beta repeat|NA
ApTrihelix1.Peak05292	chr7	1308272	1308737	Intergenic	CXN00008606	CXN00008606	3063	Intergenic	Unknown|NA
ApTrihelix1.Peak06257	tig00001206	93839	94249	Intergenic	CXN00019908	CXN00019908	-7803	Intergenic	Belongs to the cyclin family|AT1G70210;ATCYCD1;1,CYCD1;1
ApTrihelix1.Peak04524	chr5	1452405	1452629	Intergenic	CXN00021050	CXN00021050	6148	Intergenic	Leucine rich repeat|AT1G62440;LRX2
ApTrihelix1.Peak00949	chr12	9101692	9102008	Intergenic	CXN00022119	CXN00022119	-2454	Intergenic	Belongs to the cytochrome P450 family|AT3G14610;CYP72A7
ApTrihelix1.Peak03065	chr20	7228482	7228886	Intergenic	CXN00003408	CXN00003408	-7083	Intergenic	IPP transferase|AT1G25410;ATIPT6,IPT6
ApTrihelix1.Peak02804	chr2	10545784	10546356	Intergenic	CXN00023672	CXN00023672	-7860	Intergenic	PMR5 N terminal Domain|AT2G42570;TBL39
ApTrihelix1.Peak02281	chr18	6648867	6649132	Intergenic	CXN00016611	CXN00016611	-12202	Intergenic	Protein NRT1 PTR FAMILY 4.3-like|NA
ApTrihelix1.Peak00822	chr12	2347909	2348295	Intergenic	CXN00023114	CXN00023114	-2175	Intergenic	2-alkenal reductase (NADP( )-dependent)-like|NA
ApTrihelix1.Peak01268	chr14	1114655	1114879	Intergenic	CXN00012037	CXN00012037	6308	Intergenic	Exocyst complex component EXO70A1-like|AT3G09520;ATEXO70H4,EXO70H4
ApTrihelix1.Peak02048	chr17	4149433	4149688	Intergenic	CXN00003834	CXN00003834	-1339	Promoter(1-2kb)	Catalyzes the synthesis of dihydrouridine, a modified base found in the D-loop of most tRNAs|NA
ApTrihelix1.Peak00335	chr10	4533592	4533731	Intergenic	CXN00023679	CXN00023679	-16144	Intergenic	May act early in the ethylene signal transduction pathway, possibly as an ethylene receptor, or as a regulator of the pathway|AT1G66340;AtETR1,EIN1,ETR,ETR1
ApTrihelix1.Peak01207	chr13	8300442	8300630	Intergenic	CXN00014390	CXN00014390	-2178	Intergenic	Myb family transcription factor|NA
ApTrihelix1.Peak03440	chr22	1625773	1625889	TTS (CXN00021549)	CXN00021549	CXN00021549	5011	DownStream	Belongs to the protein kinase superfamily. Ser Thr protein kinase family|AT5G61480;PXY
ApTrihelix1.Peak04599	chr5	2359641	2359840	Intergenic	CXN00018006	CXN00018006	-5280	Intergenic	Dual specificity phosphatase, catalytic domain|NA
ApTrihelix1.Peak02246	chr18	5274627	5274814	exon (CXN00000153, exon 4 of 4)	CXN00000153	CXN00000153	5244	otherExon	Belongs to the major facilitator superfamily. Sugar transporter (TC 2.A.1.1) family|AT3G18830;ATPLT5,ATPMT5,PMT5
ApTrihelix1.Peak01066	chr13	915897	916027	Intergenic	CXN00024067	CXN00024067	13816	Intergenic	methyl-CpG-binding domain-containing protein|AT5G35330;ATMBD2,MBD02,MBD2
ApTrihelix1.Peak02334	chr19	1311969	1312228	Intergenic	CXN00010624	CXN00010624	8563	Intergenic	Zinc-binding dehydrogenase|NA
ApTrihelix1.Peak00805	chr12	2029966	2030179	Intergenic	CXN00011407	CXN00011407	-11293	Intergenic	Myb-like DNA-binding domain|AT4G34990;AtMYB32,MYB32
ApTrihelix1.Peak05607	chr8	4250771	4250963	Intergenic	CXN00015098	CXN00015098	-18410	Intergenic	Plus-3 domain|NA
ApTrihelix1.Peak01794	chr16	817903	818196	Intergenic	CXN00005408	CXN00005408	21663	Intergenic	Belongs to the tetraspanin (TM4SF) family|AT4G23410;TET5
ApTrihelix1.Peak05668	chr8	8298067	8298421	Intergenic	CXN00023649	CXN00023649	-20186	Intergenic	Plant protein of unknown function (DUF825)|NA
ApTrihelix1.Peak06590	tig00005375	38260	38461	Intergenic	CXN00022685	CXN00022685	-4106	Intergenic	Belongs to the UDP-glycosyltransferase family|AT4G01070;GT72B1,UGT72B1
ApTrihelix1.Peak05166	chr6	11822581	11822758	Intergenic	CXN00011353	CXN00011353	-2196	Intergenic	TGACG-sequence-specific DNA-binding protein|AT3G12250;BZIP45,TGA6
ApTrihelix1.Peak01729	chr15	6866092	6866503	Intergenic	CXN00020666	CXN00020666	-4901	Intergenic	Trihelix transcription factor|NA
ApTrihelix1.Peak02672	chr2	2999722	2999908	Intergenic	CXN00013238	CXN00013238	-5492	Intergenic	RIBOSOMAL protein|NA
ApTrihelix1.Peak01114	chr13	4100757	4101143	Intergenic	CXN00022072	CXN00022072	45275	Intergenic	Unknown|NA
ApTrihelix1.Peak03320	chr21	6585535	6585862	Intergenic	CXN00022938	CXN00022938	13218	Intergenic	ADP-ribosylation factor GTPase-activating protein|AT5G13300;AGD3,SFC,VAN3
ApTrihelix1.Peak04660	chr5	3569904	3570161	intron (CXN00010876, intron 12 of 16)	CXN00010876	CXN00010876	4920	Intron	Belongs to the DEAD box helicase family|NA
ApTrihelix1.Peak04054	chr3	2436006	2436254	Intergenic	CXN00014490	CXN00014490	-9261	Intergenic	C-terminal to LisH motif.|AT3G15880;TPR4,WSIP2
ApTrihelix1.Peak05014	chr6	6071093	6071290	Intergenic	CXN00011722	CXN00011722	-7980	Intergenic	mTERF|NA
ApTrihelix1.Peak01789	chr16	808262	808531	Intergenic	CXN00005408	CXN00005408	12010	Intergenic	Belongs to the tetraspanin (TM4SF) family|AT4G23410;TET5
ApTrihelix1.Peak03380	chr22	431765	432122	Intergenic	CXN00025200	CXN00025200	8830	Intergenic	KH domain-containing protein|NA
ApTrihelix1.Peak00978	chr12	9281660	9281984	Intergenic	CXN00023418	CXN00023418	-4548	Intergenic	Dyggve-Melchior-Clausen syndrome protein|NA
ApTrihelix1.Peak06013	chr9	9012614	9012760	TTS (CXN00006440)	CXN00006440	CXN00006440	1010	DownStream	Protein LIGHT-DEPENDENT SHORT HYPOCOTYLS|AT1G07090;LSH6
ApTrihelix1.Peak03566	chr22	6886814	6887047	Intergenic	CXN00021928	CXN00021928	-4084	Intergenic	DNA-dependent RNA polymerase catalyzes the transcription of DNA into RNA using the four ribonucleoside triphosphates as substrates|AT3G16980;NRPB9A,NRPD9A,NRPE9A
ApTrihelix1.Peak04309	chr4	6209512	6211069	Intergenic	CXN00024875	CXN00024875	66304	Intergenic	Unknown|NA
ApTrihelix1.Peak02079	chr17	4782803	4782914	Intergenic	CXN00019285	CXN00019285	-4774	Intergenic	component of the eukaryotic translation initiation factor 3 (eIF-3) complex, which is involved in protein synthesis of a specialized repertoire of mRNAs and, together with other initiation factors, stimulates binding of mRNA and methionyl-tRNAi to the 40S ribosome. The eIF-3 complex specifically targets and initiates translation of a subset of mRNAs involved in cell proliferation|NA
ApTrihelix1.Peak03912	chr24	3142087	3142363	Intergenic	CXN00004122	CXN00004122	-11103	Intergenic	Vesicle transport protein GOT1B|NA
ApTrihelix1.Peak01870	chr16	3725081	3725425	Intergenic	CXN00017533	CXN00017533	9456	Intergenic	triosephosphate isomerase|AT3G55440;ATCTIMC,CYTOTPI,TPI
ApTrihelix1.Peak04103	chr3	8245053	8245304	Intergenic	CXN00003107	CXN00003107	-9641	Intergenic	Belongs to the UDP-glycosyltransferase family|AT1G22360;AtUGT85A2,UGT85A2
ApTrihelix1.Peak04839	chr5	10794414	10794705	Intergenic	CXN00022994	CXN00022994	-4071	Intergenic	Asparaginase|NA
ApTrihelix1.Peak06300	tig00001381	2400	2655	Intergenic	CXN00021513	CXN00021513	8005	Intergenic	Root cap|NA
ApTrihelix1.Peak02221	chr18	4733984	4734301	exon (CXN00000099, exon 5 of 6)	CXN00000099	CXN00000099	2440	otherExon	Component of the eukaryotic translation initiation factor 3 (eIF-3) complex, which is involved in protein synthesis of a specialized repertoire of mRNAs and, together with other initiation factors, stimulates binding of mRNA and methionyl-tRNAi to the 40S ribosome. The eIF-3 complex specifically targets and initiates translation of a subset of mRNAs involved in cell proliferation|AT2G39990;AteIF3…
ApTrihelix1.Peak00882	chr12	4270003	4270270	Intergenic	CXN00015682	CXN00015682	-2407	Intergenic	QWRF family|NA
ApTrihelix1.Peak06062	chr9	9413956	9414238	intron (CXN00018374, intron 1 of 4)	CXN00018374	CXN00018374	202	Intron	HR-like lesion-inducing|NA
ApTrihelix1.Peak01318	chr14	2265403	2265552	Intergenic	CXN00011026	CXN00011026	36166	Intergenic	Pyridine nucleotide-disulphide oxidoreductase|AT5G03630;ATMDAR2
ApTrihelix1.Peak04971	chr6	5396922	5397196	Intergenic	CXN00024328	CXN00024328	-7590	Intergenic	RING-H2 finger protein|NA
ApTrihelix1.Peak02138	chr17	9907016	9907236	promoter-TSS (CXN00020756)	CXN00020756	CXN00020756	-648	Promoter(<1kb)	Belongs to the glycosyl hydrolase 5 (cellulase A) family|NA
ApTrihelix1.Peak04584	chr5	2317779	2317916	Intergenic	CXN00018004	CXN00018004	-5898	Intergenic	Catalyzes the phosphorylation of D-fructose 6-phosphate to fructose 1,6-bisphosphate by ATP, the first committing step of glycolysis|AT4G26270;PFK3
ApTrihelix1.Peak02636	chr2	1784021	1784280	Intergenic	CXN00002055	CXN00002055	-5443	Intergenic	Belongs to the GRAS family|NA
ApTrihelix1.Peak01565	chr15	1039907	1040127	Intergenic	CXN00015789	CXN00015789	-41242	Intergenic	Myo-inositol oxygenase|AT1G14520;MIOX1
ApTrihelix1.Peak03759	chr23	6298518	6298648	Intergenic	CXN00016812	CXN00016812	13103	Intergenic	Catalyzes the third of the four reactions of the long- chain fatty acids elongation cycle. This endoplasmic reticulum- bound enzymatic process, allows the addition of two carbons to the chain of long- and very long-chain fatty acids VLCFAs per cycle. This enzyme catalyzes the dehydration of the 3-hydroxyacyl-CoA intermediate into trans-2,3-enoyl-CoA, within each cycle of fatty acid elongation. Th…
ApTrihelix1.Peak03963	chr24	6046096	6046309	Intergenic	CXN00022560	CXN00022560	-4055	Intergenic	Inorganic phosphate transporter|AT2G38940;ATPT2,PHT1;4
ApTrihelix1.Peak01350	chr14	7119800	7120357	Intergenic	CXN00006000	CXN00006000	-14105	Intergenic	Belongs to the terpene cyclase mutase family|AT5G48010;THAS,THAS1
ApTrihelix1.Peak04532	chr5	1490719	1490979	Intergenic	CXN00021054	CXN00021054	-2190	Intergenic	pectinesterase pectinesterase inhibitor|AT4G33220;ATPME44,PME44
ApTrihelix1.Peak02764	chr2	9414218	9414564	Intergenic	CXN00023145	CXN00023145	-7772	Intergenic	Mitogen-activated protein kinase|AT1G53510;ATMPK18,MPK18
ApTrihelix1.Peak00589	chr11	2219820	2220297	Intergenic	CXN00016797	CXN00016797	-26019	Intergenic	Exo70 exocyst complex subunit|AT5G59730;ATEXO70H7,EXO70H7
ApTrihelix1.Peak02517	chr19	7133041	7133267	Intergenic	CXN00000304	CXN00000304	-9926	Intergenic	Ethylene-responsive transcription factor RAP2-7-like isoform X1|AT2G28550;RAP2.7,TOE1
ApTrihelix1.Peak03347	chr21	6987761	6988305	Intergenic	CXN00018343	CXN00018343	-3358	Intergenic	WRKY transcription factor|AT1G80840;ATWRKY40,WRKY40
ApTrihelix1.Peak02096	chr17	5216991	5217446	Intergenic	CXN00024227	CXN00024227	-2075	Intergenic	Myb-like DNA-binding domain|AT3G28910;ATMYB30,MYB30
ApTrihelix1.Peak02442	chr19	5915998	5916434	Intergenic	CXN00012117	CXN00012117	-24974	Intergenic	Microtubule associated protein (MAP65/ASE1 family)|AT1G14690;MAP65-7
ApTrihelix1.Peak02283	chr18	6657392	6657549	Intergenic	CXN00016611	CXN00016611	-3731	Intergenic	Protein NRT1 PTR FAMILY 4.3-like|NA
ApTrihelix1.Peak04075	chr3	4340977	4341253	Intergenic	CXN00018362	CXN00018362	16748	Intergenic	Unknown|NA
ApTrihelix1.Peak02305	chr19	633747	633887	Intergenic	CXN00004220	CXN00004220	6216	Intergenic	RING-type zinc-finger|NA
ApTrihelix1.Peak00834	chr12	2500214	2500598	intron (CXN00017259, intron 1 of 2)	CXN00017259	CXN00017259	2250	Intron	Belongs to the short-chain dehydrogenases reductases (SDR) family|NA
ApTrihelix1.Peak03670	chr23	1719734	1719998	Intergenic	CXN00020286	CXN00020286	-7996	Intergenic	60S ribosomal protein|NA
ApTrihelix1.Peak02835	chr2	13016679	13017134	TTS (CXN00020132)	CXN00020134	CXN00020134	-1970	DownStream	The light-harvesting complex (LHC) functions as a light receptor, it captures and delivers excitation energy to photosystems with which it is closely associated|AT1G29930;AB140,CAB1,CAB140,LHCB1.3
ApTrihelix1.Peak02322	chr19	1069317	1069458	Intergenic	CXN00010593	CXN00010593	-1082	Promoter(1-2kb)	WD domain, G-beta repeat|NA
ApTrihelix1.Peak03427	chr22	1393703	1393923	Intergenic	CXN00022958	CXN00022958	-6559	Intergenic	Transcription factor bHLH118-like|NA
ApTrihelix1.Peak00304	chr10	4346669	4346982	Intergenic	CXN00016175	CXN00016175	-7461	Intergenic	VQ motif|NA
ApTrihelix1.Peak00652	chr11	5923115	5923268	Intergenic	CXN00024880	CXN00024880	94657	Intergenic	Unknown|NA
ApTrihelix1.Peak00765	chr11	9544394	9544599	intron (CXN00006742, intron 11 of 14)	CXN00006743	CXN00006743	-2687	Intron	F-Box protein|NA
ApTrihelix1.Peak02298	chr18	8501419	8501734	Intergenic	CXN00007643	CXN00007643	-3643	Intergenic	Unknown|NA
ApTrihelix1.Peak04576	chr5	2273406	2273864	Intergenic	CXN00018002	CXN00018002	-4931	Intergenic	Myb-like DNA-binding domain|AT2G36890;ATMYB38,BIT1,MYB38,RAX2
ApTrihelix1.Peak02910	chr20	3670773	3670946	Intergenic	CXN00014683	CXN00014683	-7422	Intergenic	A Receptor for Ubiquitination Targets|NA
ApTrihelix1.Peak04101	chr3	8227941	8228181	Intergenic	CXN00003105	CXN00003105	11206	Intergenic	Belongs to the UDP-glycosyltransferase family|AT1G22400;ATUGT85A1,UGT85A1
ApTrihelix1.Peak00059	chr1	1893776	1894094	Intergenic	CXN00018317	CXN00018317	3182	Intergenic	Belongs to the complex I LYR family|NA
ApTrihelix1.Peak05469	chr7	7477574	7477862	Intergenic	CXN00024002	CXN00024002	14594	Intergenic	Protein BPS1, chloroplastic-like|NA
ApTrihelix1.Peak03487	chr22	3273110	3273622	Intergenic	CXN00015935	CXN00015935	-20204	Intergenic	Unknown|NA
ApTrihelix1.Peak06011	chr9	9005023	9005259	Intergenic	CXN00006440	CXN00006440	8556	Intergenic	Protein LIGHT-DEPENDENT SHORT HYPOCOTYLS|AT1G07090;LSH6
ApTrihelix1.Peak02382	chr19	1996523	1996815	Intergenic	CXN00017663	CXN00017663	-9772	Intergenic	Unknown|NA
ApTrihelix1.Peak02958	chr20	5153625	5153815	Intergenic	CXN00014316	CXN00014316	16188	Intergenic	Unknown|NA
ApTrihelix1.Peak02595	chr2	129326	129507	Intergenic	CXN00001821	CXN00001821	-6160	Intergenic	synthase 2|AT4G15560;CLA,CLA1,DEF,DXPS2,DXS
ApTrihelix1.Peak03961	chr24	5914242	5914508	Intergenic	CXN00023613	CXN00023613	-2338	Intergenic	PPR repeat|NA
ApTrihelix1.Peak04973	chr6	5469731	5470063	Intergenic	CXN00025019	CXN00025019	12212	Intergenic	Belongs to the MIP aquaporin (TC 1.A.8) family|AT4G01470;ATTIP1.3,GAMMA-TIP3,TIP1;3
ApTrihelix1.Peak01457	chr14	9433974	9434192	exon (CXN00014061, exon 5 of 10)	CXN00014061	CXN00014061	1078	otherExon	Replication protein A C terminal|AT2G24490;ATRPA2,ATRPA32A,ROR1,RPA2,RPA32A
ApTrihelix1.Peak00594	chr11	2254985	2255252	Intergenic	CXN00016798	CXN00016798	-4956	Intergenic	Cytosolic enolase|AT2G29560;ENOC
ApTrihelix1.Peak04944	chr6	4804725	4804852	TTS (CXN00001364)	CXN00001364	CXN00001364	4336	DownStream	axial regulator YABBY|AT1G08465;YAB2
ApTrihelix1.Peak00108	chr1	9331887	9332242	Intergenic	CXN00009891	CXN00009891	-12422	Intergenic	Stress up-regulated Nod 19|NA
ApTrihelix1.Peak00529	chr11	1123127	1123292	Intergenic	CXN00013158	CXN00013158	-1457	Promoter(1-2kb)	The RING-variant domain is a C4HC3 zinc-finger like motif found in a number of cellular and viral proteins. Some of these proteins have been shown both in vivo and in vitro to have ubiquitin E3 ligase activity.|NA
ApTrihelix1.Peak06407	tig00002100	19246	19547	intron (CXN00025306, intron 6 of 7)	CXN00025306	CXN00025306	2323	Intron	Sulfite exporter TauE/SafE|NA
ApTrihelix1.Peak00606	chr11	2382626	2382837	Intergenic	CXN00016804	CXN00016804	-2867	Intergenic	Core component of nucleosome. Nucleosomes wrap and compact DNA into chromatin, limiting DNA accessibility to the cellular machineries which require DNA as a template. Histones thereby play a central role in transcription regulation, DNA repair, DNA replication and chromosomal stability. DNA accessibility is regulated via a complex set of post-translational modifications of histones, also called h…
ApTrihelix1.Peak04892	chr5	11994225	11994425	Intergenic	CXN00012658	CXN00012658	-3378	Intergenic	Catalyzes the reduction of fatty acyl-CoA to fatty alcohols|AT3G11980;FAR2,MS2
ApTrihelix1.Peak02223	chr18	4808709	4808853	exon (CXN00000107, exon 7 of 7)	CXN00000107	CXN00000107	4520	otherExon	Eukaryotic protein of unknown function (DUF829)|NA
ApTrihelix1.Peak00167	chr1	10361007	10361403	Intergenic	CXN00007376	CXN00007376	-5181	Intergenic	heme protein|NA
ApTrihelix1.Peak01577	chr15	1257373	1257534	intron (CXN00015800, intron 2 of 2)	CXN00015800	CXN00015800	2778	Intron	Belongs to the oxygen-dependent FAD-linked oxidoreductase family|NA
ApTrihelix1.Peak01661	chr15	5673539	5673713	Intergenic	CXN00018878	CXN00018878	-4388	Intergenic	F-box FBD LRR-repeat protein|NA
ApTrihelix1.Peak02688	chr2	3408585	3408874	Intergenic	CXN00018523	CXN00018523	-1519	Promoter(1-2kb)	Animal haem peroxidase|AT1G73680;ALPHA DOX2
ApTrihelix1.Peak00922	chr12	8694603	8694919	Intergenic	CXN00023399	CXN00023399	-4440	Intergenic	HR-like lesion-inducing|NA
ApTrihelix1.Peak02186	chr18	3391163	3391290	Intergenic	CXN00015159	CXN00015159	-14386	Intergenic	Glutamine phosphoribosylpyrophosphate amidotransferase|AT2G16570;ASE1,ATASE,ATASE1
ApTrihelix1.Peak02904	chr20	3628443	3628583	TTS (CXN00021393)	CXN00021393	CXN00021393	1823	DownStream	MYND finger|NA
ApTrihelix1.Peak02155	chr18	902825	903296	Intergenic	CXN00025260	CXN00025260	4382	Intergenic	Unknown|NA
ApTrihelix1.Peak05776	chr8	10851842	10852082	Intergenic	CXN00024807	CXN00024807	-2242	Intergenic	homeobox-leucine zipper protein|AT5G06710;HAT14
ApTrihelix1.Peak00260	chr10	3386192	3386472	Intergenic	CXN00005702	CXN00005702	5409	Intergenic	No apical meristem (NAM) protein|AT4G27410;ANAC072,RD26
ApTrihelix1.Peak00849	chr12	2678799	2678919	Intergenic	CXN00017277	CXN00017277	5678	Intergenic	Spermidine hydroxycinnamoyl|AT2G19070;SHT
ApTrihelix1.Peak00154	chr1	10098634	10098826	Intergenic	CXN00011691	CXN00011691	-18784	Intergenic	Phosphoribosyl transferase domain|AT5G11160;APT5
ApTrihelix1.Peak04456	chr4	12358040	12358290	TTS (CXN00003352)	CXN00003352	CXN00003352	3294	DownStream	Transferase family|NA
ApTrihelix1.Peak05416	chr7	2774121	2774250	TTS (CXN00014829)	CXN00014829	CXN00014829	606	DownStream	Nucleotide-diphospho-sugar transferase|NA
ApTrihelix1.Peak01464	chr14	9615515	9615847	promoter-TSS (CXN00014035)	CXN00014035	CXN00014035	-682	Promoter(<1kb)	Belongs to the multi antimicrobial extrusion (MATE) (TC 2.A.66.1) family|NA
ApTrihelix1.Peak05261	chr7	774774	776028	exon (CXN00019570, exon 2 of 3)	CXN00019570	CXN00019570	3538	otherExon	Benzyl alcohol|AT3G03480;CHAT
ApTrihelix1.Peak04485	chr5	486666	486873	intron (CXN00008134, intron 4 of 4)	CXN00008134	CXN00008134	4393	Intron	Glycosyltransferase|NA
ApTrihelix1.Peak01742	chr15	8034436	8034820	Intergenic	CXN00006870	CXN00006870	2615	Intergenic	Uncharacterized protein At4g22758-like|NA
ApTrihelix1.Peak02141	chr18	854499	854800	Intergenic	CXN00025260	CXN00025260	-44029	Intergenic	Unknown|NA
ApTrihelix1.Peak02693	chr2	3615062	3615283	Intergenic	CXN00019957	CXN00019957	-2765	Intergenic	Myb-related protein|AT3G27810;ATMYB21,ATMYB3,MYB21
ApTrihelix1.Peak00905	chr12	8107372	8107707	Intergenic	CXN00004092	CXN00004092	13459	Intergenic	phosphate transporter|AT5G43360;ATPT4,PHT1;3,PHT3
ApTrihelix1.Peak04351	chr4	10172696	10172951	Intergenic	CXN00023147	CXN00023147	12911	Intergenic	Protein of unknown function (DUF2462)|NA
ApTrihelix1.Peak05311	chr7	1476605	1476813	TTS (CXN00008589)	CXN00008589	CXN00008589	5299	DownStream	Belongs to the ubiquitin-conjugating enzyme family|AT1G63800;UBC5
ApTrihelix1.Peak04425	chr4	11549231	11549394	TTS (CXN00008401)	CXN00008401	CXN00008401	5127	DownStream	Unknown|NA
ApTrihelix1.Peak00003	chr1	651511	651931	Intergenic	CXN00010572	CXN00010572	8585	Intergenic	dof zinc finger protein|AT5G60200;TMO6
ApTrihelix1.Peak01970	chr16	6065259	6065475	Intergenic	CXN00000832	CXN00000832	-5066	Intergenic	LRR receptor-like serine threonine-protein kinase|NA
ApTrihelix1.Peak03812	chr23	7434982	7435547	Intergenic	CXN00017340	CXN00017340	-1974	Promoter(1-2kb)	Cen-like protein|AT2G27550;ATC
ApTrihelix1.Peak05732	chr8	10172075	10172282	Intergenic	CXN00018932	CXN00018932	-5894	Intergenic	ELMO domain-containing protein|NA
ApTrihelix1.Peak00878	chr12	4180983	4181399	Intergenic	CXN00013453	CXN00013453	-6783	Intergenic	Serine incorporator (Serinc)|NA
ApTrihelix1.Peak02031	chr17	3907119	3907652	Intergenic	CXN00003869	CXN00003869	-2163	Intergenic	Zinc-finger domain of monoamine-oxidase A repressor R1|NA
ApTrihelix1.Peak02757	chr2	9299153	9299330	Intergenic	CXN00023132	CXN00023132	9985	Intergenic	Di-glucose binding within endoplasmic reticulum|NA
ApTrihelix1.Peak03863	chr24	1921237	1921419	Intergenic	CXN00009699	CXN00009699	-6427	Intergenic	WD domain, G-beta repeat|NA
ApTrihelix1.Peak04345	chr4	9804814	9805056	Intergenic	CXN00014945	CXN00014945	12389	Intergenic	Unknown|NA
ApTrihelix1.Peak04871	chr5	11423379	11423546	Intergenic	CXN00012950	CXN00012950	-3563	Intergenic	RNA-binding protein|NA
ApTrihelix1.Peak03701	chr23	4465280	4465475	Intergenic	CXN00011285	CXN00011285	18911	Intergenic	Calponin homology domain|NA
ApTrihelix1.Peak00310	chr10	4363430	4363657	Intergenic	CXN00016174	CXN00016174	1626	Promoter(1-2kb)	Belongs to the iron ascorbate-dependent oxidoreductase family|AT1G30040;ATGA2OX2,GA2OX2
ApTrihelix1.Peak03077	chr20	7284217	7284760	Intergenic	CXN00022316	CXN00022316	8636	Intergenic	Unknown|NA
ApTrihelix1.Peak00358	chr10	4671147	4671310	Intergenic	CXN00018683	CXN00018683	-10060	Intergenic	60S ribosomal protein L18a-like protein|NA
ApTrihelix1.Peak04402	chr4	11076508	11076702	exon (CXN00008924, exon 5 of 5)	CXN00008924	CXN00008924	1298	otherExon	Belongs to the CDI family. ICK KRP subfamily|AT3G50630;ICK2,KRP2
ApTrihelix1.Peak04939	chr6	4608235	4608348	Intergenic	CXN00001388	CXN00001388	-2620	Intergenic	Signal peptide peptidase-like|AT2G03120;ATSPP,SPP
ApTrihelix1.Peak02628	chr2	1504764	1505142	intron (CXN00002014, intron 1 of 5)	CXN00002014	CXN00002014	1106	Intron	MADS|AT4G37940;AGL21
ApTrihelix1.Peak02126	chr17	8909969	8910392	Intergenic	CXN00024872	CXN00024872	36627	Intergenic	Unknown|NA
ApTrihelix1.Peak00982	chr12	9310396	9310524	Intergenic	CXN00023420	CXN00023420	6764	Intergenic	Platelet-activating factor acetylhydrolase, isoform II|AT5G43860;ATCLH2,CLH2
ApTrihelix1.Peak02429	chr19	4888667	4888964	Intergenic	CXN00023885	CXN00023885	-21583	Intergenic	MYND finger|NA
ApTrihelix1.Peak04252	chr4	2923645	2923871	intron (CXN00011524, intron 2 of 6)	CXN00011524	CXN00011524	3953	Intron	Fibronectin type III-like domain|NA
ApTrihelix1.Peak05212	chr6	12240155	12240457	exon (CXN00011399, exon 4 of 7)	CXN00011399	CXN00011399	2340	otherExon	carbonic anhydrase|AT4G20990;ACA4,ATACA4
ApTrihelix1.Peak00175	chr1	10405443	10406008	Intergenic	CXN00007379	CXN00007379	-9370	Intergenic	Alpha/beta hydrolase family|AT1G52760;LysoPL2
ApTrihelix1.Peak00934	chr12	8849168	8849385	Intergenic	CXN00017117	CXN00017117	-16086	Intergenic	CWF19-like protein 2|NA
ApTrihelix1.Peak01663	chr15	5681877	5682083	Intergenic	CXN00018879	CXN00018879	-2857	Intergenic	Protein of unknown function (DUF1640)|NA
ApTrihelix1.Peak02494	chr19	6924627	6925296	Intergenic	CXN00000286	CXN00000286	-26982	Intergenic	Chorismate synthase|AT1G48850;EMB1144
ApTrihelix1.Peak02143	chr18	867032	868329	Intergenic	CXN00025260	CXN00025260	-30998	Intergenic	Unknown|NA
ApTrihelix1.Peak02691	chr2	3515849	3516838	Intergenic	CXN00019945	CXN00019945	-8511	Intergenic	zipper protein|AT3G01470;ATHB-1,ATHB1,HAT5,HB-1,HD-ZIP-1
ApTrihelix1.Peak05784	chr8	11033358	11033614	intron (CXN00022277, intron 2 of 2)	CXN00022277	CXN00022277	1919	Intron	Heavy-metal-associated domain|NA
ApTrihelix1.Peak00495	chr11	933071	933231	Intergenic	CXN00013175	CXN00013175	4194	Intergenic	This protein promotes the GTP-dependent binding of aminoacyl-tRNA to the A-site of ribosomes during protein biosynthesis|NA
ApTrihelix1.Peak02349	chr19	1465071	1465379	exon (CXN00010640, exon 2 of 13)	CXN00010640	CXN00010640	1583	otherExon	Aminotransferase class I and II|AT1G70580;AOAT2,GGT2
ApTrihelix1.Peak03519	chr22	5640612	5642852	exon (CXN00019043, exon 2 of 6)	CXN00019043	CXN00019043	770	otherExon	Ribulose bisphosphate carboxylase oxygenase activase|AT2G39730;RCA
ApTrihelix1.Peak05263	chr7	777133	777802	intron (CXN00019570, intron 1 of 2)	CXN00019570	CXN00019570	1472	Intron	Benzyl alcohol|AT3G03480;CHAT
ApTrihelix1.Peak06314	tig00001418	56894	57325	exon (CXN00022135, exon 1 of 12)	CXN00022135	CXN00022135	371	otherExon	7-dehydrocholesterol reductase|AT1G50430;7RED,DWF5,LE,PA,ST7R
ApTrihelix1.Peak01612	chr15	2584070	2587138	Intergenic	CXN00007040	CXN00007040	-9728	Intergenic	Unknown|NA
ApTrihelix1.Peak02174	chr18	2960831	2960967	Intergenic	CXN00008007	CXN00008007	13662	Intergenic	SNF2 domain-containing protein CLASSY|AT1G05490;chr31
ApTrihelix1.Peak02935	chr20	3962928	3963250	Intergenic	CXN00014657	CXN00014657	-7639	Intergenic	NAC transcription factor|AT5G13180;ANAC083,NAC083,VNI2
ApTrihelix1.Peak02033	chr17	3978471	3978874	Intergenic	CXN00003858	CXN00003858	4318	Intergenic	Unknown|NA
ApTrihelix1.Peak00777	chr12	944796	944998	TTS (CXN00000595)	CXN00000594	CXN00000594	-3020	DownStream	DnaJ molecular chaperone homology domain|NA
ApTrihelix1.Peak02858	chr20	2502721	2503233	Intergenic	CXN00022829	CXN00022829	-5695	Intergenic	Unknown|NA
ApTrihelix1.Peak05799	chr9	488809	489057	exon (CXN00009025, exon 4 of 7)	CXN00009025	CXN00009025	1369	otherExon	AP2-like ethylene-responsive transcription factor|AT1G16060;ADAP
ApTrihelix1.Peak05724	chr8	10015112	10015311	exon (CXN00021993, exon 1 of 11)	CXN00021993	CXN00021993	106	otherExon	Palmitoyl protein thioesterase|NA
ApTrihelix1.Peak05119	chr6	11491014	11491510	Intergenic	CXN00023108	CXN00023108	11755	Intergenic	Nascent polypeptide-associated complex subunit alpha-like protein|NA
ApTrihelix1.Peak04159	chr3	9931929	9932145	Intergenic	CXN00005644	CXN00005644	5008	Intergenic	DNA-binding domain in plant proteins such as APETALA2 and EREBPs|NA
ApTrihelix1.Peak04353	chr4	10215521	10215751	Intergenic	CXN00024215	CXN00024215	14437	Intergenic	Unknown|NA
ApTrihelix1.Peak01019	chr12	9822480	9822714	Intergenic	CXN00019256	CXN00019256	4376	Intergenic	heavy metal transport detoxification superfamily protein|NA
ApTrihelix1.Peak05313	chr7	1487681	1488175	TTS (CXN00008588)	CXN00008588	CXN00008588	2315	DownStream	cytochrome P450|AT2G45970;CYP86A8,LCR
ApTrihelix1.Peak06264	tig00001239	38947	39219	Intergenic	CXN00024140	CXN00024140	-1578	Promoter(1-2kb)	Calmodulin-binding transcription|NA
ApTrihelix1.Peak02810	chr2	10585113	10585507	Intergenic	CXN00022261	CXN00022261	-1999	Promoter(1-2kb)	Plant mobile domain|NA
ApTrihelix1.Peak04206	chr4	1813111	1813366	promoter-TSS (CXN00016647)	CXN00016647	CXN00016647	-940	Promoter(<1kb)	Essential component of the vacuolar proton pump (V- ATPase), a multimeric enzyme that catalyzes the translocation of protons across the membranes. Required for assembly and activity of the V-ATPase|AT2G21410;VHA-A2
ApTrihelix1.Peak00001	chr1	501814	502132	Intergenic	CXN00020442	CXN00020442	-2643	Intergenic	Copper amine oxidase 1-like|NA
ApTrihelix1.Peak06150	tig00000239	88517	88680	Intergenic	CXN00022395	CXN00022395	23876	Intergenic	Belongs to the ubiquitin-conjugating enzyme family|AT3G15355;PFU1,UBC25
ApTrihelix1.Peak04992	chr6	5856989	5857311	Intergenic	CXN00011739	CXN00011739	-4846	Intergenic	Auxin response factors (ARFs) are transcriptional factors that bind specifically to the DNA sequence 5'-TGTCTC-3' found in the auxin-responsive promoter elements (AuxREs)|AT2G28350;ARF10
ApTrihelix1.Peak04067	chr3	3400594	3400928	Intergenic	CXN00017295	CXN00017295	-21721	Intergenic	Endoglucanase|AT1G02800;ATCEL2,CEL2
ApTrihelix1.Peak04008	chr3	1462762	1462932	Intergenic	CXN00021801	CXN00021801	-2602	Intergenic	WRKY transcription factor|AT4G31550;ATWRKY11,WRKY11
ApTrihelix1.Peak04844	chr5	10902622	10902956	Intergenic	CXN00021408	CXN00021408	3162	Intergenic	Ocs element-binding factor 1-like|AT3G49760;AtbZIP5,bZIP5
ApTrihelix1.Peak02378	chr19	1955337	1955890	Intergenic	CXN00019314	CXN00019314	-2091	Intergenic	Component of the ubiquinol-cytochrome c reductase complex (complex III or cytochrome b-c1 complex), which is a respiratory chain that generates an electrochemical potential coupled to ATP synthesis|NA
ApTrihelix1.Peak02489	chr19	6915056	6915433	Intergenic	CXN00000285	CXN00000285	23904	Intergenic	Pentatricopeptide repeat-containing protein|NA
ApTrihelix1.Peak04873	chr5	11438491	11438700	Intergenic	CXN00012951	CXN00012951	-2509	Intergenic	pectin methyltransferase|AT1G78240;OSU1,QUA2,TSD2
ApTrihelix1.Peak03703	chr23	4711238	4711531	Intergenic	CXN00011299	CXN00011299	-11283	Intergenic	5-methyltetrahydropteroyltriglutamate-- homocysteine|AT5G17920;ATCIMS,ATMETS,ATMS1
ApTrihelix1.Peak05362	chr7	1954397	1954532	intron (CXN00017990, intron 1 of 1)	CXN00017990	CXN00017990	3964	Intron	Protein STAY-GREEN, chloroplastic-like|AT4G22920;ATNYE1,NYE1
ApTrihelix1.Peak05000	chr6	5945273	5945750	intron (CXN00011729, intron 1 of 3)	CXN00011729	CXN00011729	3216	Intron	Unknown|NA
ApTrihelix1.Peak01100	chr13	2154115	2154258	Intergenic	CXN00010243	CXN00010243	-9670	Intergenic	E3 ubiquitin-protein ligase|NA
ApTrihelix1.Peak06118	chr9	9987850	9988123	Intergenic	CXN00012575	CXN00012575	2387	Intergenic	Seed maturation protein|NA
ApTrihelix1.Peak00542	chr11	1368138	1368322	Intergenic	CXN00013135	CXN00013135	-2344	Intergenic	Plant organelle RNA recognition domain|NA
ApTrihelix1.Peak06616	tig00005625	39751	39990	Intergenic	CXN00021913	CXN00021913	-6082	Intergenic	Serine aminopeptidase, S33|NA
ApTrihelix1.Peak03861	chr24	1903794	1904042	Intergenic	CXN00009700	CXN00009700	-4801	Intergenic	DNA-binding domain in plant proteins such as APETALA2 and EREBPs|AT1G78080;RAP2.4
ApTrihelix1.Peak00417	chr10	5809993	5810333	Intergenic	CXN00001615	CXN00001615	-8510	Intergenic	Unknown|NA
ApTrihelix1.Peak06088	chr9	9685693	9685917	Intergenic	CXN00012542	CXN00012542	-8264	Intergenic	gamma subunit|AT3G22942;AGG2
ApTrihelix1.Peak00868	chr12	3087017	3087129	Intergenic	CXN00015919	CXN00015919	-12847	Intergenic	transport) protein|NA
ApTrihelix1.Peak01222	chr13	8871120	8871557	Intergenic	CXN00017952	CXN00017952	5433	Intergenic	helix loop helix domain|AT3G24140;FMA
ApTrihelix1.Peak05605	chr8	4082891	4083049	TTS (CXN00015123)	CXN00015123	CXN00015123	920	DownStream	Ferredoxins are iron-sulfur proteins that transfer electrons in a wide variety of metabolic reactions|AT1G60950;ATFD2,FED A
ApTrihelix1.Peak00807	chr12	2038337	2038760	Intergenic	CXN00011407	CXN00011407	-2817	Intergenic	Myb-like DNA-binding domain|AT4G34990;AtMYB32,MYB32
ApTrihelix1.Peak03206	chr21	1820367	1820472	Intergenic	CXN00001795	CXN00001795	-1161	Promoter(1-2kb)	Two-on-two hemoglobin-3|AT4G32690;ATGLB3,GLB3
ApTrihelix1.Peak02738	chr2	9009563	9009744	Intergenic	CXN00024790	CXN00024790	-2837	Intergenic	Belongs to the Ca(2 ) cation antiporter (CaCA) (TC 2.A.19) family|NA
ApTrihelix1.Peak03353	chr21	7031724	7031896	Intergenic	CXN00018339	CXN00018339	-2564	Intergenic	Tetratricopeptide repeat|AT2G20000;CDC27b,HBT
ApTrihelix1.Peak01960	chr16	5983228	5983412	Intergenic	CXN00000838	CXN00000838	-6077	Intergenic	Protein trichome birefringence-like 33|AT2G40320;TBL33
ApTrihelix1.Peak05433	chr7	3558535	3558795	Intergenic	CXN00003784	CXN00003784	-4392	Intergenic	Unknown|NA
ApTrihelix1.Peak03159	chr21	770811	771153	intron (CXN00001678, intron 3 of 4)	CXN00001678	CXN00001678	5616	Intron	Neprosin|NA
ApTrihelix1.Peak01398	chr14	8248819	8249032	promoter-TSS (CXN00023205)	CXN00023205	CXN00023205	-962	Promoter(<1kb)	Catalyzes the attachment of alanine to tRNA(Ala) in a two-step reaction alanine is first activated by ATP to form Ala- AMP and then transferred to the acceptor end of tRNA(Ala). Also edits incorrectly charged tRNA(Ala) via its editing domain|AT1G50200;ACD,ALATS
ApTrihelix1.Peak01189	chr13	7835725	7836175	Intergenic	CXN00012716	CXN00012716	-1537	Promoter(1-2kb)	Unknown|NA
ApTrihelix1.Peak03844	chr24	1432656	1433165	Intergenic	CXN00015528	CXN00015528	8175	Intergenic	Receptor-like protein kinase HSL1|NA
ApTrihelix1.Peak03008	chr20	6666415	6666992	Intergenic	CXN00003457	CXN00003457	10093	Intergenic	May act as a component of the auxin efflux carrier|AT1G70940;ATPIN3,PIN3
ApTrihelix1.Peak02400	chr19	2567151	2567499	Intergenic	CXN00022088	CXN00022088	-5959	Intergenic	WRKY Transcription Factor|AT5G13080;ATWRKY75,WRKY75
ApTrihelix1.Peak03067	chr20	7233080	7233344	Intergenic	CXN00003407	CXN00003407	5763	Intergenic	Pentatricopeptide repeat domain|NA
ApTrihelix1.Peak05089	chr6	10882763	10882868	Intergenic	CXN00023043	CXN00023043	14402	Intergenic	small GTPase mediated signal transduction|AT3G51300;ARAC11,ATRAC11,ATROP1,ROP1,ROP1AT
ApTrihelix1.Peak01383	chr14	7997976	7998110	Intergenic	CXN00021447	CXN00021447	-4695	Intergenic	Auxin binding protein|AT4G02980;ABP,ABP1
ApTrihelix1.Peak06255	tig00001206	89907	90312	Intergenic	CXN00019908	CXN00019908	-3868	Intergenic	Belongs to the cyclin family|AT1G70210;ATCYCD1;1,CYCD1;1
ApTrihelix1.Peak03992	chr24	7022468	7022635	Intergenic	CXN00007071	CXN00007071	13072	Intergenic	Belongs to the mitochondrial carrier (TC 2.A.29) family|AT3G05290;PNC1
ApTrihelix1.Peak04861	chr5	11251376	11251747	Intergenic	CXN00012932	CXN00012932	-3351	Intergenic	Rhamnogalacturonate lyase family|NA
ApTrihelix1.Peak06286	tig00001262	86500	86678	Intergenic	CXN00021371	CXN00021371	-3205	Intergenic	Belongs to the 'GDSL' lipolytic enzyme family|NA
ApTrihelix1.Peak01205	chr13	8259986	8260185	exon (CXN00014386, exon 1 of 4)	CXN00014386	CXN00014386	109	otherExon	Belongs to the Casparian strip membrane proteins (CASP) family|NA
ApTrihelix1.Peak06093	chr9	9698380	9698756	intron (CXN00012543, intron 2 of 2)	CXN00012543	CXN00012543	503	Intron	calmodulin-like protein|AT4G14640;CAM8
ApTrihelix1.Peak00337	chr10	4537492	4537673	Intergenic	CXN00023679	CXN00023679	-20065	Intergenic	May act early in the ethylene signal transduction pathway, possibly as an ethylene receptor, or as a regulator of the pathway|AT1G66340;AtETR1,EIN1,ETR,ETR1
ApTrihelix1.Peak05622	chr8	4618846	4619093	TTS (CXN00014620)	CXN00014620	CXN00014620	2692	DownStream	Belongs to the peptidase A1 family|AT1G11910;APA1,ATAPA1
ApTrihelix1.Peak03873	chr24	2075883	2076451	Intergenic	CXN00009679	CXN00009679	-5530	Intergenic	Transport and Golgi organisation 2|NA
ApTrihelix1.Peak04703	chr5	5131989	5132430	intron (CXN00019637, intron 1 of 2)	CXN00019637	CXN00019637	205	Intron	Calmodulin mediates the control of a large number of enzymes, ion channels and other proteins by Ca(2 ). Among the enzymes to be stimulated by the calmodulin-Ca(2 ) complex are a number of protein kinases and phosphatases|AT3G43810;CAM7
ApTrihelix1.Peak06226	tig00001195	12006	12195	Intergenic	CXN00022049	CXN00022049	12108	Intergenic	Glycogen recognition site of AMP-activated protein kinase|AT1G09020;ATSNF4,SNF4
ApTrihelix1.Peak05094	chr6	11070094	11070206	Intergenic	CXN00021946	CXN00021946	-10040	Intergenic	MatE|NA
ApTrihelix1.Peak00270	chr10	3684896	3685177	Intergenic	CXN00009285	CXN00009285	-7379	Intergenic	Homeobox-leucine zipper protein|AT5G53980;ATHB52,HB52
ApTrihelix1.Peak05682	chr8	9241694	9242173	Intergenic	CXN00014934	CXN00014934	-16461	Intergenic	MADS-box protein SOC1-like|AT2G45660;AGL20,ATSOC1,SOC1
ApTrihelix1.Peak01194	chr13	7850164	7850350	Intergenic	CXN00012717	CXN00012717	-4658	Intergenic	Phosphatidylinositol-4-phosphate 5-Kinase|AT1G71010;FAB1C
ApTrihelix1.Peak03252	chr21	5209749	5210244	Intergenic	CXN00005183	CXN00005183	-11335	Intergenic	Zinc finger protein|NA
ApTrihelix1.Peak05766	chr8	10507427	10507954	Intergenic	CXN00014551	CXN00014551	-2559	Intergenic	SAM dependent carboxyl methyltransferase|AT1G19640;JMT
ApTrihelix1.Peak01129	chr13	6190263	6190568	Intergenic	CXN00017825	CXN00017825	-4931	Intergenic	finger protein|NA
ApTrihelix1.Peak06631	tig00005657	17219	17430	intron (CXN00025362, intron 7 of 16)	CXN00025362	CXN00025362	2083	Intron	Unknown|NA
ApTrihelix1.Peak01714	chr15	6461607	6462355	Intergenic	CXN00023408	CXN00023408	14556	Intergenic	Belongs to the mitochondrial carrier (TC 2.A.29) family|AT5G46800;BOU
ApTrihelix1.Peak01671	chr15	5832667	5833076	Intergenic	CXN00022187	CXN00022187	-1888	Promoter(1-2kb)	Removes the phosphate from trehalose 6-phosphate to produce free trehalose|NA
ApTrihelix1.Peak01508	chr15	507244	507467	Intergenic	CXN00013183	CXN00013183	-8859	Intergenic	Axial regulator YABBY|AT2G26580;YAB5
ApTrihelix1.Peak01567	chr15	1065760	1065886	Intergenic	CXN00015789	CXN00015789	-15436	Intergenic	Myo-inositol oxygenase|AT1G14520;MIOX1
ApTrihelix1.Peak01323	chr14	2417556	2417971	Intergenic	CXN00021975	CXN00021975	-36148	Intergenic	Unknown|NA
ApTrihelix1.Peak05029	chr6	6527336	6527479	Intergenic	CXN00010665	CXN00010665	-11462	Intergenic	E3 ubiquitin-protein ligase|AT2G28840;XBAT31
ApTrihelix1.Peak04519	chr5	1352189	1352690	Intergenic	CXN00018493	CXN00018493	7481	Intergenic	ribosomal protein|NA
ApTrihelix1.Peak05559	chr7	12170443	12170581	Intergenic	CXN00005288	CXN00005288	-4621	Intergenic	Unknown|NA
ApTrihelix1.Peak01474	chr14	9883170	9883586	Intergenic	CXN00015636	CXN00015636	-7859	Intergenic	mediator of RNA polymerase II transcription subunit 26b|NA
ApTrihelix1.Peak05271	chr7	841475	841670	Intergenic	CXN00019579	CXN00019579	-6877	Intergenic	Belongs to the cytochrome P450 family|AT4G19230;CYP707A1
ApTrihelix1.Peak01443	chr14	9239765	9240675	exon (CXN00014085, exon 7 of 9)	CXN00014085	CXN00014085	3008	otherExon	synthase 2|AT4G15560;CLA,CLA1,DEF,DXPS2,DXS
ApTrihelix1.Peak01282	chr14	1393990	1394198	TTS (CXN00016435)	CXN00016435	CXN00016435	3869	DownStream	Unknown|NA
ApTrihelix1.Peak06028	chr9	9160602	9160905	Intergenic	CXN00006457	CXN00006457	-7792	Intergenic	DNA-binding domain in plant proteins such as APETALA2 and EREBPs|AT3G23240;ATERF1,ERF1
ApTrihelix1.Peak05431	chr7	3551805	3552082	Intergenic	CXN00003784	CXN00003784	-11114	Intergenic	Unknown|NA
ApTrihelix1.Peak04812	chr5	10297245	10297454	Intergenic	CXN00017180	CXN00017180	-11619	Intergenic	Myosin heavy chain, striated muscle|NA
ApTrihelix1.Peak01346	chr14	6902508	6902699	Intergenic	CXN00005978	CXN00005978	-9011	Intergenic	F-box domain|NA
ApTrihelix1.Peak06274	tig00001262	28727	29003	Intergenic	CXN00021365	CXN00021365	-8593	Intergenic	actin polymerization or depolymerization|AT2G46225;ABIL1
ApTrihelix1.Peak05852	chr9	2342304	2342658	Intergenic	CXN00001247	CXN00001247	12462	Intergenic	Phosphatidylinositol 4-phosphate 5-kinase|AT3G09920;PIP5K9
ApTrihelix1.Peak01234	chr14	562219	562518	Intergenic	CXN00014749	CXN00014749	-3877	Intergenic	Transferase family|NA
ApTrihelix1.Peak02837	chr20	481254	481450	Intergenic	CXN00014188	CXN00014188	-31309	Intergenic	Unknown|NA
ApTrihelix1.Peak03425	chr22	1388995	1389307	Intergenic	CXN00022958	CXN00022958	-11221	Intergenic	Transcription factor bHLH118-like|NA
ApTrihelix1.Peak03351	chr21	7026708	7027214	intron (CXN00018339, intron 5 of 16)	CXN00018339	CXN00018339	2285	Intron	Tetratricopeptide repeat|AT2G20000;CDC27b,HBT
ApTrihelix1.Peak00708	chr11	7892657	7892907	intron (CXN00014581, intron 2 of 4)	CXN00014581	CXN00014581	3373	Intron	Protein of unknown function, DUF604|NA
ApTrihelix1.Peak00514	chr11	1037658	1038131	Intergenic	CXN00013164	CXN00013164	-5818	Intergenic	Unknown|NA
ApTrihelix1.Peak06243	tig00001206	3337	3537	intron (CXN00019900, intron 2 of 10)	CXN00019900	CXN00019900	2608	Intron	Belongs to the peptidase S10 family|AT2G23010;SCPL9
ApTrihelix1.Peak00767	chr11	9546550	9546760	exon (CXN00006742, exon 7 of 15)	CXN00006742	CXN00006742	2677	otherExon	Belongs to the terpene synthase family|AT4G02780;ABC33,ATCPS1,CPS,CPS1,GA1
ApTrihelix1.Peak04701	chr5	5126718	5126938	Intergenic	CXN00019637	CXN00019637	5586	Intergenic	Calmodulin mediates the control of a large number of enzymes, ion channels and other proteins by Ca(2 ). Among the enzymes to be stimulated by the calmodulin-Ca(2 ) complex are a number of protein kinases and phosphatases|AT3G43810;CAM7
ApTrihelix1.Peak03871	chr24	2066283	2066560	Intergenic	CXN00009680	CXN00009680	-9571	Intergenic	bromo domain|NA
ApTrihelix1.Peak03345	chr21	6963916	6964084	Intergenic	CXN00018346	CXN00018346	-4323	Intergenic	Acetyltransferase (GNAT) family|NA
ApTrihelix1.Peak02515	chr19	7131180	7131378	Intergenic	CXN00000304	CXN00000304	-8051	Intergenic	Ethylene-responsive transcription factor RAP2-7-like isoform X1|AT2G28550;RAP2.7,TOE1
ApTrihelix1.Peak00430	chr10	6679936	6680123	Intergenic	CXN00020580	CXN00020580	3820	Intergenic	Unknown|NA
ApTrihelix1.Peak04863	chr5	11341192	11341437	Intergenic	CXN00012941	CXN00012941	-2159	Intergenic	Glucose-6-phosphate isomerase|AT4G24620;PGI,PGI1
ApTrihelix1.Peak01426	chr14	8725305	8725486	Intergenic	CXN00016165	CXN00016165	5616	Intergenic	Reticulon-like protein|NA
ApTrihelix1.Peak06091	chr9	9692580	9692809	Intergenic	CXN00012543	CXN00012543	-5371	Intergenic	calmodulin-like protein|AT4G14640;CAM8
ApTrihelix1.Peak05372	chr7	2117187	2117740	Intergenic	CXN00022572	CXN00022572	8812	Intergenic	Unknown|NA
ApTrihelix1.Peak01381	chr14	7725033	7725259	Intergenic	CXN00020986	CXN00020986	-3689	Intergenic	Unknown|NA
ApTrihelix1.Peak02368	chr19	1596965	1597166	Intergenic	CXN00021504	CXN00021504	-8051	Intergenic	Unknown|NA
ApTrihelix1.Peak03939	chr24	3879746	3879926	exon (CXN00004176, exon 4 of 7)	CXN00004176	CXN00004176	2117	otherExon	synthase|AT5G23960;ATTPS21,TPS21
ApTrihelix1.Peak02307	chr19	713458	713688	Intergenic	CXN00004204	CXN00004204	-5806	Intergenic	SANT SWI3, ADA2, N-CoR and TFIIIB'' DNA-binding domains|AT5G15310;ATMIXTA,ATMYB16,MYB16
ApTrihelix1.Peak05634	chr8	5456377	5456534	Intergenic	CXN00007547	CXN00007547	-9568	Intergenic	Belongs to the peptidase A1 family|NA
ApTrihelix1.Peak03402	chr22	967572	967886	Intergenic	CXN00012896	CXN00012896	-3746	Intergenic	Leucine-rich repeat receptor protein kinase exs|AT5G07280;EMS1,EXS
ApTrihelix1.Peak02990	chr20	6523907	6524082	intron (CXN00003464, intron 2 of 3)	CXN00003464	CXN00003464	8798	Intron	HMG-Y-related protein|AT1G14900;HMGA
ApTrihelix1.Peak04077	chr3	4353505	4353759	Intergenic	CXN00018362	CXN00018362	29265	Intergenic	Unknown|NA
ApTrihelix1.Peak01455	chr14	9278258	9278715	Intergenic	CXN00014081	CXN00014081	5254	Intergenic	Mate efflux family protein|NA
ApTrihelix1.Peak06342	tig00001757	24498	25037	exon (CXN00023590, exon 3 of 3)	CXN00023590	CXN00023590	799	otherExon	RuBisCO catalyzes two reactions the carboxylation of D- ribulose 1,5-bisphosphate, the primary event in carbon dioxide fixation, as well as the oxidative fragmentation of the pentose substrate. Both reactions occur simultaneously and in competition at the same active site|AT1G67090;RBCS1A
ApTrihelix1.Peak02218	chr18	4716926	4717158	Intergenic	CXN00000098	CXN00000098	-6008	Intergenic	Belongs to the cytochrome P450 family|AT3G19270;CYP707A4
ApTrihelix1.Peak01321	chr14	2285451	2285906	Intergenic	CXN00011025	CXN00011025	-16063	Intergenic	Unknown|NA
ApTrihelix1.Peak01673	chr15	5871833	5872037	Intergenic	CXN00022183	CXN00022183	-8542	Intergenic	VQ motif-containing protein|NA
ApTrihelix1.Peak01644	chr15	5099155	5099270	Intergenic	CXN00017381	CXN00017381	-23996	Intergenic	transcription factor|AT5G57620;AtMYB36,MYB36
ApTrihelix1.Peak00165	chr1	10343460	10343644	Intergenic	CXN00007375	CXN00007375	-10767	Intergenic	Belongs to the cytochrome P450 family|AT2G26710;BAS1,CYP72B1,CYP734A1
ApTrihelix1.Peak05806	chr9	718113	718341	promoter-TSS (CXN00015424)	CXN00015424	CXN00015424	-321	Promoter(<1kb)	Belongs to the disease resistance NB-LRR family|NA
ApTrihelix1.Peak06405	tig00002100	7555	7770	Intergenic	CXN00025305	CXN00025305	7234	Intergenic	Domain of unknown function (DUF296)|AT4G12080;AHL1,ATAHL1
ApTrihelix1.Peak02250	chr18	5281660	5282004	Intergenic	CXN00000153	CXN00000153	-1868	Promoter(1-2kb)	Belongs to the major facilitator superfamily. Sugar transporter (TC 2.A.1.1) family|AT3G18830;ATPLT5,ATPMT5,PMT5
ApTrihelix1.Peak01486	chr15	134462	134685	Intergenic	CXN00022918	CXN00022918	11786	Intergenic	Unknown|NA
ApTrihelix1.Peak02164	chr18	2774635	2774897	Intergenic	CXN00008014	CXN00008014	-35236	Intergenic	Unknown|NA
ApTrihelix1.Peak03456	chr22	1845660	1845898	Intergenic	CXN00001496	CXN00001496	2755	Intergenic	factor 5|NA
ApTrihelix1.Peak01441	chr14	9237220	9239117	exon (CXN00014085, exon 9 of 9)	CXN00014085	CXN00014085	5060	otherExon	synthase 2|AT4G15560;CLA,CLA1,DEF,DXPS2,DXS
ApTrihelix1.Peak05336	chr7	1709608	1709810	TTS (CXN00008560)	CXN00008561	CXN00008561	3889	DownStream	Belongs to the cytochrome P450 family|AT4G12300;CYP706A4
ApTrihelix1.Peak05244	chr7	133428	133917	intron (CXN00011071, intron 4 of 21)	CXN00011071	CXN00011071	3130	Intron	Belongs to the glycosyltransferase 2 family. Plant cellulose synthase subfamily|AT4G32410;AtCESA1,CESA1,RSW1
ApTrihelix1.Peak02597	chr2	211227	211447	Intergenic	CXN00001834	CXN00001834	7901	Intergenic	Unknown|NA
ApTrihelix1.Peak02016	chr17	497432	497626	TTS (CXN00000951)	CXN00000952	CXN00000952	-3227	DownStream	Carotenoid 9,10(9',10')-cleavage dioxygenase 1-like|AT3G14440;ATNCED3,NCED3,SIS7,STO1
ApTrihelix1.Peak05273	chr7	846871	847107	Intergenic	CXN00019579	CXN00019579	-12294	Intergenic	Belongs to the cytochrome P450 family|AT4G19230;CYP707A1
ApTrihelix1.Peak03485	chr22	3200685	3200866	intron (CXN00015931, intron 6 of 7)	CXN00015931	CXN00015931	16833	Intron	Cytochrome p450|AT5G05690;CBB3,CPD,CYP90,CYP90A,CYP90A1,DWF3
ApTrihelix1.Peak00999	chr12	9592955	9593251	TTS (CXN00024947)	CXN00024947	CXN00024947	4005	DownStream	thermospermine synthase|AT5G19530;ACL5
ApTrihelix1.Peak06361	tig00001890	10373	10608	Intergenic	CXN00023894	CXN00023894	-37283	Intergenic	ethylene-responsive transcription factor|AT1G15360;SHN1,WIN1
ApTrihelix1.Peak01413	chr14	8435340	8435561	Intergenic	CXN00016132	CXN00016132	-10097	Intergenic	protein phosphatase 2C 27|AT2G25620;AtDBP1,DBP1
ApTrihelix1.Peak05977	chr9	8520059	8520316	Intergenic	CXN00006411	CXN00006411	3007	Intergenic	Belongs to the sulfotransferase 1 family|AT2G03760;AtSOT1,AtSOT12,ATST1,RAR047,SOT12,ST,ST1
ApTrihelix1.Peak02098	chr17	5255954	5256175	Intergenic	CXN00024636	CXN00024636	5711	Intergenic	60S ribosomal Protein|NA
ApTrihelix1.Peak02439	chr19	5899488	5899875	Intergenic	CXN00012117	CXN00012117	-8439	Intergenic	Microtubule associated protein (MAP65/ASE1 family)|AT1G14690;MAP65-7
ApTrihelix1.Peak02902	chr20	3624534	3624862	Intergenic	CXN00021392	CXN00021392	-4165	Intergenic	NADH-ubiquinone oxidoreductase 11 kDa subunit|NA
ApTrihelix1.Peak00924	chr12	8773612	8773870	intron (CXN00017124, intron 2 of 3)	CXN00017124	CXN00017124	1012	Intron	Belongs to the universal ribosomal protein uS19 family|NA
ApTrihelix1.Peak03490	chr22	3420583	3420721	intron (CXN00015940, intron 2 of 5)	CXN00015940	CXN00015940	1965	Intron	B3 domain-containing protein|NA
ApTrihelix1.Peak04549	chr5	1765388	1766300	Intergenic	CXN00016726	CXN00016726	-6253	Intergenic	PA domain|NA
ApTrihelix1.Peak02083	chr17	4819703	4819844	Intergenic	CXN00019288	CXN00019288	5499	Intergenic	Unknown|NA
ApTrihelix1.Peak02296	chr18	7911646	7911773	Intergenic	CXN00008273	CXN00008273	2244	Intergenic	Unknown|NA
ApTrihelix1.Peak01462	chr14	9596371	9596573	promoter-TSS (CXN00014039)	CXN00014039	CXN00014039	-985	Promoter(<1kb)	Belongs to the UDP-glycosyltransferase family|AT2G43820;ATSAGT1,GT,SAGT1,SGT1,UGT74F2
ApTrihelix1.Peak02925	chr20	3866255	3866546	TTS (CXN00014668)	CXN00014668	CXN00014668	2136	DownStream	Heavy-metal-associated domain|NA
ApTrihelix1.Peak01744	chr15	8043306	8043526	promoter-TSS (CXN00006871)	CXN00006871	CXN00006871	80	Promoter(<1kb)	MADS-box transcription factor|AT4G37940;AGL21
ApTrihelix1.Peak01773	chr16	658894	659413	Intergenic	CXN00005397	CXN00005397	2233	Intergenic	basic region leucin zipper|AT3G56850;AREB3,DPBF3
ApTrihelix1.Peak00152	chr1	10044932	10045375	Intergenic	CXN00011693	CXN00011693	11025	Intergenic	Protein FAR1-RELATED SEQUENCE|AT1G52520;FRS6
ApTrihelix1.Peak03170	chr21	951187	951404	Intergenic	CXN00001699	CXN00001699	-7408	Intergenic	isoform X1|NA
ApTrihelix1.Peak04275	chr4	3248249	3248377	promoter-TSS (CXN00011484)	CXN00011484	CXN00011484	-11	Promoter(<1kb)	Belongs to the peroxidase family|NA
ApTrihelix1.Peak05570	chr8	992050	992766	TTS (CXN00002607)	CXN00002607	CXN00002607	1405	DownStream	Unknown|NA
ApTrihelix1.Peak02956	chr20	4969074	4969270	Intergenic	CXN00014283	CXN00014283	-3343	Intergenic	leucine-rich repeat receptor-like protein kinase IMK3|AT3G51740;IMK2
ApTrihelix1.Peak05734	chr8	10263723	10263933	Intergenic	CXN00018942	CXN00018942	-1934	Promoter(1-2kb)	Unknown|NA
ApTrihelix1.Peak02023	chr17	3002707	3002874	Intergenic	CXN00011786	CXN00011786	-4062	Intergenic	Myb-like DNA-binding domain|AT4G21440;ATM4,ATMYB102,MYB102
ApTrihelix1.Peak04601	chr5	2373119	2373409	Intergenic	CXN00018008	CXN00018008	-1760	Promoter(1-2kb)	UV radiation resistance-associated gene|NA
ApTrihelix1.Peak03814	chr23	7566083	7566242	Intergenic	CXN00020731	CXN00020731	-4311	Intergenic	Unknown|NA
ApTrihelix1.Peak02985	chr20	6337412	6337661	Intergenic	CXN00003474	CXN00003474	10937	Intergenic	Cleavage and polyadenylation specificity factor|AT1G61010;CPSF73-I
ApTrihelix1.Peak04578	chr5	2287827	2288138	Intergenic	CXN00018003	CXN00018003	-8426	Intergenic	zinc finger|NA
ApTrihelix1.Peak00259	chr10	3382968	3383136	Intergenic	CXN00005702	CXN00005702	8689	Intergenic	No apical meristem (NAM) protein|AT4G27410;ANAC072,RD26
ApTrihelix1.Peak04404	chr4	11080738	11081109	exon (CXN00008923, exon 1 of 9)	CXN00008923	CXN00008923	282	otherExon	B3 DNA binding domain|NA
ApTrihelix1.Peak05865	chr9	2434345	2434899	TTS (CXN00001254)	CXN00001254	CXN00001254	2111	DownStream	Allinase|AT4G24670;TAR2
ApTrihelix1.Peak00667	chr11	6719514	6719767	Intergenic	CXN00018029	CXN00018029	17554	Intergenic	Protein of unknown function, DUF538|NA
ApTrihelix1.Peak00984	chr12	9319948	9320350	Intergenic	CXN00023420	CXN00023420	-2925	Intergenic	Platelet-activating factor acetylhydrolase, isoform II|AT5G43860;ATCLH2,CLH2
ApTrihelix1.Peak02553	chr19	8039882	8040111	Intergenic	CXN00000409	CXN00000409	-1778	Promoter(1-2kb)	Unknown|NA
ApTrihelix1.Peak00106	chr1	9312731	9312941	Intergenic	CXN00009892	CXN00009892	-30969	Intergenic	Stress up-regulated Nod 19|NA
ApTrihelix1.Peak00571	chr11	2008397	2008559	promoter-TSS (CXN00008183)	CXN00008183	CXN00008183	-538	Promoter(<1kb)	Belongs to the 'GDSL' lipolytic enzyme family|NA
ApTrihelix1.Peak00608	chr11	2424291	2424631	Intergenic	CXN00016806	CXN00016806	-4797	Intergenic	Two-component response regulator-like APRR5|NA
ApTrihelix1.Peak06211	tig00001122	94865	95096	intron (CXN00020236, intron 9 of 14)	CXN00020237	CXN00020237	-7982	Intron	Guanylate kinase homologues.|NA
ApTrihelix1.Peak03900	chr24	2789605	2790054	Intergenic	CXN00003745	CXN00003745	-4109	Intergenic	Plant protein of unknown function (DUF936)|NA
ApTrihelix1.Peak03397	chr22	907286	907597	Intergenic	CXN00012886	CXN00012886	-6314	Intergenic	RNA polymerase III subunit RPC82|NA
ApTrihelix1.Peak02492	chr19	6920861	6921376	Intergenic	CXN00000285	CXN00000285	29778	Intergenic	Pentatricopeptide repeat-containing protein|NA
ApTrihelix1.Peak02046	chr17	4119811	4120749	Intergenic	CXN00003836	CXN00003836	4842	Intergenic	Uncharacterized protein At4g22758-like|NA
ApTrihelix1.Peak01266	chr14	1006786	1006996	Intergenic	CXN00012057	CXN00012057	-2643	Intergenic	MreB/Mbl protein|AT5G02500;AT-HSC70-1,HSC70,HSC70-1,HSP70-1
ApTrihelix1.Peak06363	tig00001890	12075	12446	Intergenic	CXN00023894	CXN00023894	-35513	Intergenic	ethylene-responsive transcription factor|AT1G15360;SHN1,WIN1
ApTrihelix1.Peak05214	chr6	12247846	12248091	intron (CXN00011400, intron 2 of 2)	CXN00011401	CXN00011401	-3171	Intron	carbonic anhydrase|AT4G20990;ACA4,ATACA4
ApTrihelix1.Peak04254	chr4	2947219	2947507	promoter-TSS (CXN00011520)	CXN00011520	CXN00011520	-982	Promoter(<1kb)	Annexin D2-like|AT1G35720;ANNAT1,ATOXY5,OXY5
ApTrihelix1.Peak01411	chr14	8412225	8412524	Intergenic	CXN00022517	CXN00022517	9275	Intergenic	cationic amino acid transporter|AT2G34960;CAT5
ApTrihelix1.Peak00409	chr10	5579074	5579282	Intergenic	CXN00001625	CXN00001625	-3681	Intergenic	Belongs to the UDP-glycosyltransferase family|AT3G21760;HYR1
ApTrihelix1.Peak00932	chr12	8840414	8840590	Intergenic	CXN00017117	CXN00017117	-7312	Intergenic	CWF19-like protein 2|NA
ApTrihelix1.Peak04989	chr6	5842632	5842995	Intergenic	CXN00011740	CXN00011740	8874	Intergenic	Unknown|NA
ApTrihelix1.Peak06169	tig00000493	51601	51782	TTS (CXN00023186)	CXN00023185	CXN00023185	838	DownStream	Unknown|NA
ApTrihelix1.Peak03265	chr21	5879479	5879588	Intergenic	CXN00005226	CXN00005226	23099	Intergenic	Unknown|NA
ApTrihelix1.Peak04160	chr3	9938068	9938608	Intergenic	CXN00005644	CXN00005644	-1293	Promoter(1-2kb)	DNA-binding domain in plant proteins such as APETALA2 and EREBPs|NA
ApTrihelix1.Peak02172	chr18	2844342	2844670	Intergenic	CXN00008013	CXN00008013	20166	Intergenic	Unknown|NA
ApTrihelix1.Peak01771	chr16	652295	652686	Intergenic	CXN00005396	CXN00005396	-5978	Intergenic	Protein phosphatase 2C 38|NA
ApTrihelix1.Peak06057	chr9	9386810	9387124	Intergenic	CXN00018377	CXN00018377	-1107	Promoter(1-2kb)	Protein of unknown function (DUF668)|NA
ApTrihelix1.Peak01614	chr15	2588140	2588287	Intergenic	CXN00007040	CXN00007040	-7119	Intergenic	Unknown|NA
ApTrihelix1.Peak05666	chr8	8284022	8284223	Intergenic	CXN00023649	CXN00023649	-6064	Intergenic	Plant protein of unknown function (DUF825)|NA
ApTrihelix1.Peak05782	chr8	11027528	11027733	Intergenic	CXN00022277	CXN00022277	-3937	Intergenic	Heavy-metal-associated domain|NA
ApTrihelix1.Peak01007	chr12	9662700	9662831	Intergenic	CXN00019275	CXN00019275	4453	Intergenic	membrane-associated kinase regulator|NA
ApTrihelix1.Peak05168	chr6	11832441	11832859	TTS (CXN00011354)	CXN00011354	CXN00011354	8994	DownStream	Histidyl-tRNA synthetase|AT3G46100;ATHRS1,HRS1
ApTrihelix1.Peak01068	chr13	1067440	1067767	Intergenic	CXN00021883	CXN00021883	4448	Intergenic	Trihelix transcription factor|AT5G03680;PTL
ApTrihelix1.Peak02248	chr18	5277595	5277807	intron (CXN00000153, intron 2 of 3)	CXN00000153	CXN00000153	2263	Intron	Belongs to the major facilitator superfamily. Sugar transporter (TC 2.A.1.1) family|AT3G18830;ATPLT5,ATPMT5,PMT5
ApTrihelix1.Peak02081	chr17	4815119	4815385	Intergenic	CXN00019288	CXN00019288	10020	Intergenic	Unknown|NA
ApTrihelix1.Peak05107	chr6	11194851	11195120	TTS (CXN00017631)	CXN00017631	CXN00017631	1898	DownStream	Calmodulin mediates the control of a large number of enzymes, ion channels and other proteins by Ca(2 ). Among the enzymes to be stimulated by the calmodulin-Ca(2 ) complex are a number of protein kinases and phosphatases|AT3G43810;CAM7
ApTrihelix1.Peak04603	chr5	2380850	2381075	exon (CXN00018008, exon 7 of 7)	CXN00018008	CXN00018008	5938	otherExon	UV radiation resistance-associated gene|NA
ApTrihelix1.Peak03507	chr22	3948493	3948755	Intergenic	CXN00021452	CXN00021452	-3596	Intergenic	zinc metalloprotease EGY2 chloroplastic|AT5G05740;ATEGY2,EGY2
ApTrihelix1.Peak05722	chr8	9980254	9980465	Intergenic	CXN00021997	CXN00021997	9496	Intergenic	Myb-like DNA-binding domain|AT3G60460;DUO1
ApTrihelix1.Peak06262	tig00001239	30463	30903	Intergenic	CXN00024139	CXN00024139	9051	Intergenic	CAS/CSE protein, C-terminus|NA
ApTrihelix1.Peak03568	chr22	6967299	6967584	Intergenic	CXN00021932	CXN00021932	-13095	Intergenic	Protein phosphatase 2C 38|NA
ApTrihelix1.Peak02021	chr17	2652901	2653247	promoter-TSS (CXN00012447)	CXN00012447	CXN00012447	-877	Promoter(<1kb)	hydrolase, alpha beta fold family|AT1G64670;BDG1
ApTrihelix1.Peak04435	chr4	11787132	11787372	TTS (CXN00008370)	CXN00008370	CXN00008370	2512	DownStream	SPX domain|AT5G15330;ATSPX4,SPX4
ApTrihelix1.Peak02545	chr19	7656962	7657316	Intergenic	CXN00000359	CXN00000359	6371	Intergenic	Unknown|NA
ApTrihelix1.Peak03315	chr21	6512827	6513193	intron (CXN00020393, intron 10 of 10)	CXN00020393	CXN00020393	3744	Intron	Belongs to the class-I aminoacyl-tRNA synthetase family|NA
ApTrihelix1.Peak00976	chr12	9261405	9261702	Intergenic	CXN00023417	CXN00023417	-5036	Intergenic	Major allergen Pru|AT1G24020;MLP423
ApTrihelix1.Peak06213	tig00001122	136675	136866	Intergenic	CXN00020240	CXN00020240	-1832	Promoter(1-2kb)	Squamosa|AT5G18830;ATSPL7,SPL7
ApTrihelix1.Peak05364	chr7	2042355	2042664	Intergenic	CXN00017979	CXN00017979	-3517	Intergenic	Transcription factor that specifically binds AT-rich DNA sequences related to the nuclear matrix attachment regions (MARs)|AT2G45430;AHL22
ApTrihelix1.Peak02136	chr17	9406889	9407110	Intergenic	CXN00018599	CXN00018599	-4817	Intergenic	GLABRA2 expression|AT2G22475;GEM
ApTrihelix1.Peak00544	chr11	1380151	1380394	Intergenic	CXN00024253	CXN00024253	9873	Intergenic	Catalyzes xyloglucan endohydrolysis (XEH) and or endotransglycosylation (XET). Cleaves and religates xyloglucan polymers, an essential constituent of the primary cell wall, and thereby participates in cell wall construction of growing tissues|AT2G36870;XTH32
ApTrihelix1.Peak02638	chr2	1858076	1858193	Intergenic	CXN00002068	CXN00002068	2680	Intergenic	Unknown|NA
ApTrihelix1.Peak04929	chr5	13122341	13122474	Intergenic	CXN00013913	CXN00013913	-1289	Promoter(1-2kb)	Plastocyanin-like domain|NA
ApTrihelix1.Peak02551	chr19	7947224	7947532	Intergenic	CXN00000396	CXN00000396	-2961	Intergenic	methyltransferase PMT11|NA
ApTrihelix1.Peak00573	chr11	2023182	2023612	Intergenic	CXN00008185	CXN00008185	3430	Intergenic	GDSL esterase lipase|NA
ApTrihelix1.Peak04994	chr6	5866832	5866999	Intergenic	CXN00011739	CXN00011739	4919	Intergenic	Auxin response factors (ARFs) are transcriptional factors that bind specifically to the DNA sequence 5'-TGTCTC-3' found in the auxin-responsive promoter elements (AuxREs)|AT2G28350;ARF10
ApTrihelix1.Peak05705	chr8	9827957	9828212	Intergenic	CXN00021079	CXN00021079	-10088	Intergenic	GRAS domain family|AT4G00150;ATHAM3,HAM3
ApTrihelix1.Peak02279	chr18	6635337	6635595	Intergenic	CXN00016610	CXN00016610	-2006	Intergenic	Auxin response factors (ARFs) are transcriptional factors that bind specifically to the DNA sequence 5'-TGTCTC-3' found in the auxin-responsive promoter elements (AuxREs)|AT1G59750;ARF1
ApTrihelix1.Peak04842	chr5	10877835	10878000	Intergenic	CXN00023000	CXN00023000	5301	Intergenic	DNA-binding domain in plant proteins such as APETALA2 and EREBPs|AT2G23340;DEAR3
ApTrihelix1.Peak01316	chr14	2174370	2174625	TTS (CXN00011030)	CXN00011030	CXN00011030	3444	DownStream	Calcineurin-like phosphoesterase|NA
ApTrihelix1.Peak04568	chr5	2156487	2156672	Intergenic	CXN00016093	CXN00016093	-1638	Promoter(1-2kb)	isoform X1|NA
ApTrihelix1.Peak04507	chr5	1327475	1327760	intron (CXN00018490, intron 1 of 3)	CXN00018490	CXN00018490	1125	Intron	Involved in transport of proteins from the cis medial- Golgi to the trans-Golgi network|AT2G36900;ATMEMB11,MEMB11
ApTrihelix1.Peak01299	chr14	1677138	1677296	Intergenic	CXN00016465	CXN00016465	-4657	Intergenic	Protein of unknown function (DUF1624)|NA
ApTrihelix1.Peak03603	chr22	7373181	7373478	Intergenic	CXN00004360	CXN00004360	-8352	Intergenic	Belongs to the iron ascorbate-dependent oxidoreductase family|AT5G51810;AT2353,ATGA20OX2,GA20OX2
ApTrihelix1.Peak05386	chr7	2432762	2433164	intron (CXN00019990, intron 2 of 6)	CXN00019990	CXN00019990	2249	Intron	Peptidase C13 family|AT1G62710;BETA-VPE,BETAVPE
ApTrihelix1.Peak05355	chr7	1802141	1802355	promoter-TSS (CXN00008554)	CXN00008554	CXN00008554	-995	Promoter(<1kb)	Belongs to the cytochrome P450 family|AT4G12300;CYP706A4
ApTrihelix1.Peak01224	chr13	9129525	9129634	Intergenic	CXN00023684	CXN00023684	-6663	Intergenic	Unknown|NA
ApTrihelix1.Peak00340	chr10	4539468	4539668	Intergenic	CXN00023679	CXN00023679	-22051	Intergenic	May act early in the ethylene signal transduction pathway, possibly as an ethylene receptor, or as a regulator of the pathway|AT1G66340;AtETR1,EIN1,ETR,ETR1
ApTrihelix1.Peak05421	chr7	2943850	2944058	Intergenic	CXN00021746	CXN00021746	-4653	Intergenic	assists the folding of proteins upon ATP hydrolysis|AT3G20050;ATTCP-1,TCP-1
ApTrihelix1.Peak04315	chr4	6215365	6215603	Intergenic	CXN00024875	CXN00024875	61110	Intergenic	Unknown|NA
ApTrihelix1.Peak05560	chr7	12246717	12247168	Intergenic	CXN00005303	CXN00005303	-3350	Intergenic	IPP transferase|AT1G68460;ATIPT1,IPT1
ApTrihelix1.Peak06196	tig00000757	27192	27711	promoter-TSS (CXN00025084)	CXN00025084	CXN00025084	-341	Promoter(<1kb)	Unknown|NA
ApTrihelix1.Peak03435	chr22	1477246	1477495	Intergenic	CXN00025035	CXN00025035	-1761	Promoter(1-2kb)	GMC oxidoreductase|NA
ApTrihelix1.Peak02827	chr2	11660918	11661086	promoter-TSS (CXN00007835)	CXN00007835	CXN00007835	-472	Promoter(<1kb)	Cytochrome p450|AT2G23180;CYP96A1
ApTrihelix1.Peak03929	chr24	3544387	3544651	intron (CXN00004155, intron 2 of 5)	CXN00004155	CXN00004155	1374	Intron	ER lumen|AT3G25040;ERD2B
ApTrihelix1.Peak05624	chr8	5025213	5025707	Intergenic	CXN00010731	CXN00010731	-10202	Intergenic	Unknown|NA
ApTrihelix1.Peak00561	chr11	1539667	1539953	Intergenic	CXN00024115	CXN00024115	-4072	Intergenic	WSTF, HB1, Itc1p, MBD9 motif 1|NA
ApTrihelix1.Peak03842	chr24	1418621	1418937	Intergenic	CXN00015527	CXN00015527	-2352	Intergenic	Transmembrane amino acid transporter protein|AT5G49630;AAP6
ApTrihelix1.Peak05699	chr8	9769406	9769708	Intergenic	CXN00021075	CXN00021075	-2508	Intergenic	Plant protein of unknown function (DUF641)|NA
ApTrihelix1.Peak05341	chr7	1717585	1717842	Intergenic	CXN00008560	CXN00008560	-1366	Promoter(1-2kb)	Belongs to the cytochrome P450 family|AT5G44620;CYP706A3
ApTrihelix1.Peak05875	chr9	2587250	2587427	Intergenic	CXN00001267	CXN00001267	-9712	Intergenic	tetratricopeptide repeat-containing protein|NA
ApTrihelix1.Peak00677	chr11	7179019	7179299	Intergenic	CXN00008987	CXN00008987	-23418	Intergenic	Belongs to the argonaute family|AT2G27040;AGO4,OCP11
ApTrihelix1.Peak03994	chr24	7028166	7028457	Intergenic	CXN00007072	CXN00007072	16993	Intergenic	gag-polypeptide of LTR copia-type|NA
ApTrihelix1.Peak01436	chr14	9132881	9133101	Intergenic	CXN00012135	CXN00012135	-3018	Intergenic	chaperone protein|NA
ApTrihelix1.Peak00420	chr10	5847466	5847796	Intergenic	CXN00001613	CXN00001613	6939	Intergenic	Transporter|AT1G05300;ZIP5
ApTrihelix1.Peak04397	chr4	11057990	11058493	intron (CXN00008925, intron 5 of 18)	CXN00008925	CXN00008925	3135	Intron	WD repeat-containing protein|AT3G05090;LRS1
ApTrihelix1.Peak01712	chr15	6459502	6459734	Intergenic	CXN00023408	CXN00023408	12193	Intergenic	Belongs to the mitochondrial carrier (TC 2.A.29) family|AT5G46800;BOU
ApTrihelix1.Peak02111	chr17	5843935	5844229	Intergenic	CXN00014774	CXN00014774	5318	Intergenic	protein kinase inhibitor activity|NA
ApTrihelix1.Peak04900	chr5	12747319	12747733	TTS (CXN00013954)	CXN00013954	CXN00013954	4542	DownStream	ASCH|NA
ApTrihelix1.Peak00480	chr11	617562	617780	exon (CXN00006129, exon 7 of 8)	CXN00006129	CXN00006129	6195	otherExon	Catalyzes the reduction of fatty acyl-CoA to fatty alcohols|AT4G33790;CER4,FAR3,G7
ApTrihelix1.Peak01331	chr14	4079876	4080072	Intergenic	CXN00011625	CXN00011625	-34895	Intergenic	Indole-3-acetic acid-induced protein ARG7-like|NA
ApTrihelix1.Peak06371	tig00001890	76415	76590	Intergenic	CXN00023897	CXN00023897	-2286	Intergenic	Polygalacturonase|NA
ApTrihelix1.Peak03989	chr24	6994104	6994306	intron (CXN00007069, intron 3 of 4)	CXN00007069	CXN00007069	3994	Intron	Belongs to the cytochrome P450 family|AT4G39950;CYP79B2
ApTrihelix1.Peak05092	chr6	10966061	10966216	Intergenic	CXN00021938	CXN00021938	-2510	Intergenic	14 kDa zinc-binding|AT3G56490;HINT1,HIT3
ApTrihelix1.Peak05446	chr7	4558673	4559191	Intergenic	CXN00013359	CXN00013359	53209	Intergenic	Unknown|NA
ApTrihelix1.Peak05967	chr9	8318975	8319419	Intergenic	CXN00017138	CXN00017138	-8712	Intergenic	BT1 family|NA
ApTrihelix1.Peak05908	chr9	4172701	4172923	Intergenic	CXN00008035	CXN00008035	-2443	Intergenic	D-erythro-sphingosine kinase activity|AT5G23450;ATLCBK1,LCBK1
ApTrihelix1.Peak03254	chr21	5607142	5607304	Intergenic	CXN00005209	CXN00005209	4845	Intergenic	Unknown|NA
ApTrihelix1.Peak01192	chr13	7847299	7847620	Intergenic	CXN00012717	CXN00012717	-7456	Intergenic	Phosphatidylinositol-4-phosphate 5-Kinase|AT1G71010;FAB1C
ApTrihelix1.Peak02791	chr2	9960123	9960297	Intergenic	CXN00009793	CXN00009793	-6356	Intergenic	Unknown|AT1G17060;CYP72C1,SOB7
ApTrihelix1.Peak05684	chr8	9247271	9247636	Intergenic	CXN00014934	CXN00014934	-10941	Intergenic	MADS-box protein SOC1-like|AT2G45660;AGL20,ATSOC1,SOC1
ApTrihelix1.Peak06623	tig00005657	8645	9317	Intergenic	CXN00025361	CXN00025361	-3996	Intergenic	Alcohol dehydrogenase transcription factor Myb/SANT-like|NA
ApTrihelix1.Peak01801	chr16	831425	831802	Intergenic	CXN00005409	CXN00005409	27539	Intergenic	Lipolytic acyl hydrolase (LAH)|AT2G39220;PLA IIB,PLP6
ApTrihelix1.Peak00819	chr12	2175262	2175623	Intergenic	CXN00017026	CXN00017026	-9001	Intergenic	Peptidase family C78|NA
ApTrihelix1.Peak01284	chr14	1400703	1401023	Intergenic	CXN00016436	CXN00016436	7155	Intergenic	Unknown|AT5G03280;ATEIN2,CKR1,EIN2,ERA3,ORE2,ORE3,PIR2
ApTrihelix1.Peak05481	chr7	8094213	8094543	Intergenic	CXN00012009	CXN00012009	-3087	Intergenic	NHL repeat|NA
ApTrihelix1.Peak04265	chr4	3121654	3121856	Intergenic	CXN00011499	CXN00011499	-5023	Intergenic	PA domain|AT5G67360;ARA12
ApTrihelix1.Peak03160	chr21	890166	890404	intron (CXN00001693, intron 12 of 15)	CXN00001694	CXN00001694	7031	Intron	Catalyzes the conversion of 7,8-dihydroneopterin to 6- hydroxymethyl-7,8-dihydropterin|AT3G11750;FOLB1
ApTrihelix1.Peak01959	chr16	5958959	5959083	Intergenic	CXN00000840	CXN00000840	7903	Intergenic	Glycosyl hydrolase family 85|NA
ApTrihelix1.Peak02887	chr20	3591657	3591854	Intergenic	CXN00021389	CXN00021389	-1369	Promoter(1-2kb)	O-methyltransferase|AT1G67980;CCOAMT
ApTrihelix1.Peak01763	chr16	558106	558465	Intergenic	CXN00005387	CXN00005387	-10825	Intergenic	Pentatricopeptide repeat-containing protein|NA
ApTrihelix1.Peak05326	chr7	1607616	1608118	Intergenic	CXN00008575	CXN00008575	-3913	Intergenic	Belongs to the tetraspanin (TM4SF) family|AT1G63260;TET10
ApTrihelix1.Peak01472	chr14	9869899	9870028	Intergenic	CXN00015636	CXN00015636	5556	Intergenic	mediator of RNA polymerase II transcription subunit 26b|NA
ApTrihelix1.Peak00512	chr11	1036411	1036631	Intergenic	CXN00013164	CXN00013164	-7191	Intergenic	Unknown|NA
ApTrihelix1.Peak00447	chr11	52390	52621	Intergenic	CXN00006206	CXN00006206	-3028	Intergenic	Membrane protein of ER body-like protein|NA
ApTrihelix1.Peak06646	tig00005783	8958	9578	intron (CXN00025160, intron 7 of 23)	CXN00025160	CXN00025160	2653	Intron	Unknown|NA
ApTrihelix1.Peak00966	chr12	9177059	9177281	Intergenic	CXN00022114	CXN00022114	-6790	Intergenic	Unknown|NA
ApTrihelix1.Peak02728	chr2	8541952	8542153	Intergenic	CXN00016256	CXN00016256	-5210	Intergenic	Broad-Complex, Tramtrack and Bric a brac|NA
ApTrihelix1.Peak06148	tig00000239	66384	66623	Intergenic	CXN00022394	CXN00022394	-5334	Intergenic	Transcription factor|NA
ApTrihelix1.Peak05423	chr7	3036852	3037049	intron (CXN00021743, intron 3 of 6)	CXN00021743	CXN00021743	3836	Intron	Malate dehydrogenase|NA
ApTrihelix1.Peak01232	chr14	534306	534465	intron (CXN00014743, intron 12 of 13)	CXN00014743	CXN00014743	4691	Intron	Vitamin B6 photo-protection and homoeostasis|AT5G01510;RUS5
ApTrihelix1.Peak05854	chr9	2359396	2359567	Intergenic	CXN00001247	CXN00001247	-4538	Intergenic	Phosphatidylinositol 4-phosphate 5-kinase|AT3G09920;PIP5K9
ApTrihelix1.Peak03578	chr22	7036295	7036423	Intergenic	CXN00004324	CXN00004324	-4017	Intergenic	Belongs to the oxygen-dependent FAD-linked oxidoreductase family|NA
ApTrihelix1.Peak06272	tig00001262	5551	5742	Intergenic	CXN00021362	CXN00021362	-1715	Promoter(1-2kb)	Catalyzes the reversible reaction in which hydroxymethyl group from 5,10-methylenetetrahydrofolate is transferred onto alpha-ketoisovalerate to form ketopantoate|AT3G61530;PANB2
ApTrihelix1.Peak03601	chr22	7344404	7344756	intron (CXN00004356, intron 1 of 19)	CXN00004356	CXN00004356	9540	Intron	Protein of unknown function (DUF1336)|NA
ApTrihelix1.Peak04814	chr5	10313613	10313935	Intergenic	CXN00017181	CXN00017181	-1350	Promoter(1-2kb)	Auxin-responsive family|NA
ApTrihelix1.Peak05343	chr7	1719229	1720067	Intergenic	CXN00008560	CXN00008560	-3301	Intergenic	Belongs to the cytochrome P450 family|AT5G44620;CYP706A3
ApTrihelix1.Peak02269	chr18	5823816	5824095	Intergenic	CXN00024259	CXN00024259	-4780	Intergenic	Belongs to the peptidase S10 family|AT1G33540;scpl18
ApTrihelix1.Peak01049	chr13	704749	705262	intron (CXN00014203, intron 1 of 8)	CXN00014203	CXN00014203	2437	Intron	Belongs to the GroES chaperonin family|AT5G20720;ATCPN21,CHCPN10,CPN10,CPN20,CPN21
ApTrihelix1.Peak02657	chr2	2244263	2244538	Intergenic	CXN00002114	CXN00002114	8083	Intergenic	Sulfotransferase domain|NA
ApTrihelix1.Peak02840	chr20	1456626	1456867	Intergenic	CXN00019187	CXN00019187	-3055	Intergenic	Unknown|NA
ApTrihelix1.Peak00563	chr11	1830237	1830471	Intergenic	CXN00008166	CXN00008166	3086	Intergenic	ubiquitin-protein transferase activity|NA
ApTrihelix1.Peak03404	chr22	1081470	1082000	Intergenic	CXN00019203	CXN00019203	-8290	Intergenic	BAG family molecular chaperone regulator|AT5G07220;ATBAG3,BAG3
ApTrihelix1.Peak05632	chr8	5448291	5448510	Intergenic	CXN00007547	CXN00007547	-1513	Promoter(1-2kb)	Belongs to the peptidase A1 family|NA
ApTrihelix1.Peak00327	chr10	4438424	4438625	Intergenic	CXN00016169	CXN00016169	-5482	Intergenic	polyphenol oxidase|NA
ApTrihelix1.Peak05149	chr6	11684161	11684339	Intergenic	CXN00025377	CXN00025377	6795	Intergenic	May act as a component of the auxin efflux carrier|AT1G73590;ATPIN1,PIN1
ApTrihelix1.Peak05374	chr7	2287009	2287350	Intergenic	CXN00019980	CXN00019980	-3080	Intergenic	Domain of unknown function (DUF296)|AT4G12080;AHL1,ATAHL1
ApTrihelix1.Peak06179	tig00000658	62663	63075	Intergenic	CXN00023524	CXN00023524	-1198	Promoter(1-2kb)	lactate/malate dehydrogenase, alpha/beta C-terminal domain|AT1G53240;mMDH1
ApTrihelix1.Peak01642	chr15	4973394	4973539	promoter-TSS (CXN00017434)	CXN00017434	CXN00017434	-245	Promoter(<1kb)	Purple acid phosphatase|AT5G34850;ATPAP26,PAP26
ApTrihelix1.Peak06621	tig00005657	1306	1891	TTS (CXN00025361)	CXN00025361	CXN00025361	3387	DownStream	Alcohol dehydrogenase transcription factor Myb/SANT-like|NA
ApTrihelix1.Peak02793	chr2	10099316	10099452	Intergenic	CXN00013609	CXN00013609	-4814	Intergenic	ubiquitin-40S ribosomal protein|AT2G47110;UBQ6
ApTrihelix1.Peak01139	chr13	6790877	6791063	Intergenic	CXN00008669	CXN00008669	-4054	Intergenic	Ribosomal protein S6|NA
ApTrihelix1.Peak05039	chr6	6732982	6733108	intron (CXN00010655, intron 1 of 3)	CXN00010655	CXN00010655	791	Intron	Belongs to the universal ribosomal protein uS8 family|NA
ApTrihelix1.Peak01333	chr14	4367956	4368089	Intergenic	CXN00011626	CXN00011626	6704	Intergenic	Alpha/beta hydrolase family|NA
ApTrihelix1.Peak06373	tig00001890	81001	81334	intron (CXN00023897, intron 8 of 8)	CXN00023897	CXN00023897	2379	Intron	Polygalacturonase|NA
ApTrihelix1.Peak05498	chr7	8589563	8589938	Intergenic	CXN00015785	CXN00015785	-1707	Promoter(1-2kb)	NAC domain-containing protein|AT2G02450;anac034,ANAC035,LOV1,NAC035
ApTrihelix1.Peak04490	chr5	645284	645521	TTS (CXN00022648)	CXN00022648	CXN00022648	1967	DownStream	transcription factor|AT3G49690;ATMYB84,MYB84,RAX3
ApTrihelix1.Peak03549	chr22	6494280	6494524	Intergenic	CXN00013540	CXN00013540	-12763	Intergenic	Introduction of a cis double bond between carbons of the acyl chain|NA
ApTrihelix1.Peak02319	chr19	878379	878550	intron (CXN00021237, intron 8 of 8)	CXN00021238	CXN00021238	-4900	Intron	F-box kelch-repeat protein SKIP11-like|NA
ApTrihelix1.Peak06344	tig00001764	6892	7140	intron (CXN00024119, intron 3 of 3)	CXN00024119	CXN00024119	4697	Intron	Fantastic Four meristem regulator|NA
ApTrihelix1.Peak01276	chr14	1364634	1364814	Intergenic	CXN00021178	CXN00021178	-3156	Intergenic	Origin recognition complex subunit|AT5G16690;ATORC3,ORC3
ApTrihelix1.Peak06236	tig00001195	37618	37753	Intergenic	CXN00022050	CXN00022050	12921	Intergenic	atcul1,axr6,cul1|AT4G02570;ATCUL1,AXR6,CUL1
ApTrihelix1.Peak00387	chr10	5267346	5267662	Intergenic	CXN00001642	CXN00001642	-13264	Intergenic	Peroxidase|NA
ApTrihelix1.Peak02113	chr17	5908032	5908267	Intergenic	CXN00014768	CXN00014768	-7278	Intergenic	Double-stranded RNA-binding protein 2-like|AT2G28380;DRB2
ApTrihelix1.Peak06038	chr9	9271816	9271991	TTS (CXN00018384)	CXN00018384	CXN00018384	2855	DownStream	non-haem dioxygenase in morphine synthesis N-terminal|NA
ApTrihelix1.Peak01078	chr13	1273677	1274003	Intergenic	CXN00023624	CXN00023624	-1785	Promoter(1-2kb)	Transcription repressor OFP15-like|AT5G04820;ATOFP13,OFP13
ApTrihelix1.Peak05676	chr8	9114296	9114509	Intergenic	CXN00014930	CXN00014930	-1908	Promoter(1-2kb)	Belongs to the peptidase S8 family|AT1G01900;ATSBT1.1,SBTI1.1
ApTrihelix1.Peak05178	chr6	11954690	11954927	promoter-TSS (CXN00011361)	CXN00011361	CXN00011361	-81	Promoter(<1kb)	transcription factor|AT3G56970;BHLH038,ORG2
ApTrihelix1.Peak04170	chr3	9968472	9968717	TTS (CXN00005646)	CXN00005645	CXN00005645	1962	DownStream	Histidine phosphatase superfamily (branch 1)|NA
ApTrihelix1.Peak03275	chr21	6084746	6085405	Intergenic	CXN00020856	CXN00020856	-2764	Intergenic	Cytochrome b6-f complex iron-sulfur subunit|AT4G03280;PETC,PGR1
ApTrihelix1.Peak01761	chr16	551585	551785	Intergenic	CXN00023242	CXN00023242	-15636	Intergenic	Ethylene-responsive transcription factor RAP2-7-like isoform X1|AT2G28550;RAP2.7,TOE1
ApTrihelix1.Peak02788	chr2	9953349	9953546	intron (CXN00009792, intron 3 of 9)	CXN00009792	CXN00009792	5873	Intron	Unknown|AT1G17060;CYP72C1,SOB7
ApTrihelix1.Peak02162	chr18	2768129	2768428	Intergenic	CXN00008015	CXN00008015	-29148	Intergenic	Belongs to the Orn Lys Arg decarboxylase class-II family. SpeA subfamily|AT2G16500;ADC1,ARGDC,ARGDC1,SPE1
ApTrihelix1.Peak01803	chr16	840315	840434	Intergenic	CXN00005409	CXN00005409	18778	Intergenic	Lipolytic acyl hydrolase (LAH)|AT2G39220;PLA IIB,PLP6
ApTrihelix1.Peak05242	chr7	132639	132948	intron (CXN00011071, intron 6 of 21)	CXN00011071	CXN00011071	4009	Intron	Belongs to the glycosyltransferase 2 family. Plant cellulose synthase subfamily|AT4G32410;AtCESA1,CESA1,RSW1
ApTrihelix1.Peak05483	chr7	8141790	8141948	Intergenic	CXN00012011	CXN00012011	-1208	Promoter(1-2kb)	Belongs to the importin alpha family|AT1G09270;IMPA-4
ApTrihelix1.Peak06291	tig00001262	96304	96544	Intergenic	CXN00021372	CXN00021372	-7238	Intergenic	Disordered region downstream of MFMR|AT2G46270;GBF3
ApTrihelix1.Peak02927	chr20	3905756	3905921	intron (CXN00014663, intron 2 of 6)	CXN00014663	CXN00014663	830	Intron	PPIases accelerate the folding of proteins. It catalyzes the cis-trans isomerization of proline imidic peptide bonds in oligopeptides|AT5G13120;ATCYP20-2,CYP20-2
ApTrihelix1.Peak00706	chr11	7844424	7845009	Intergenic	CXN00014576	CXN00014576	-1710	Promoter(1-2kb)	BEST Arabidopsis thaliana protein match is fringe-related protein (TAIR AT2G37730.1)|NA
ApTrihelix1.Peak04277	chr4	3415763	3416105	Intergenic	CXN00008876	CXN00008876	10617	Intergenic	Dirigent proteins impart stereoselectivity on the phenoxy radical-coupling reaction, yielding optically active lignans from two molecules of coniferyl alcohol in the biosynthesis of lignans, flavonolignans, and alkaloids and thus plays a central role in plant secondary metabolism|NA
ApTrihelix1.Peak01348	chr14	7002311	7002582	Intergenic	CXN00005986	CXN00005986	-3485	Intergenic	Auxin response factors (ARFs) are transcriptional factors that bind specifically to the DNA sequence 5'-TGTCTC-3' found in the auxin-responsive promoter elements (AuxREs)|AT1G19220;ARF11,ARF19,IAA22
ApTrihelix1.Peak03894	chr24	2742266	2742422	Intergenic	CXN00003742	CXN00003742	-7125	Intergenic	Belongs to the GRAS family|AT4G37650;SGR7,SHR
ApTrihelix1.Peak05975	chr9	8487904	8488046	Intergenic	CXN00006409	CXN00006409	-7234	Intergenic	UDP-glucoronosyl and UDP-glucosyl transferase|AT2G36760;UGT73C2
ApTrihelix1.Peak05134	chr6	11586905	11587201	intron (CXN00023985, intron 7 of 8)	CXN00023985	CXN00023985	1754	Intron	The proteasome is a multicatalytic proteinase complex which is characterized by its ability to cleave peptides with Arg, Phe, Tyr, Leu, and Glu adjacent to the leaving group at neutral or slightly basic pH|AT2G27020;PAG1
ApTrihelix1.Peak01034	chr12	10100995	10101174	TTS (CXN00017765)	CXN00017766	CXN00017766	1971	DownStream	Domain of unknown function (DUF588)|NA
ApTrihelix1.Peak03942	chr24	3938734	3939116	TTS (CXN00004178)	CXN00004178	CXN00004178	5758	DownStream	synthase|AT5G23960;ATTPS21,TPS21
ApTrihelix1.Peak06074	chr9	9557035	9557240	Intergenic	CXN00022345	CXN00022345	-12649	Intergenic	Aux IAA proteins are short-lived transcriptional factors that function as repressors of early auxin response genes at low auxin concentrations|AT4G14550;IAA14,SLR
ApTrihelix1.Peak02366	chr19	1587349	1587487	Intergenic	CXN00021505	CXN00021505	-1478	Promoter(1-2kb)	Transcription factor|AT1G24590;DRN-LIKE,DRNL,ESR2,SOB2
ApTrihelix1.Peak06043	chr9	9305779	9306140	Intergenic	CXN00018381	CXN00018381	-7610	Intergenic	C2H2-type zinc finger|AT2G37740;ATZFP10,ZFP10
ApTrihelix1.Peak01428	chr14	8743547	8743758	intron (CXN00016167, intron 1 of 7)	CXN00016167	CXN00016167	2105	Intron	Belongs to the peptidase S10 family|AT4G30610;BRS1,SCPL24
ApTrihelix1.Peak03829	chr24	920324	920623	Intergenic	CXN00016466	CXN00016466	-7733	Intergenic	isoaspartyl peptidase L-asparaginase|NA
ApTrihelix1.Peak02580	chr19	8862812	8863020	Intergenic	CXN00019518	CXN00019518	3595	Intergenic	Domain of unknown function (DUF4378)|NA
ApTrihelix1.Peak05044	chr6	6882124	6882465	Intergenic	CXN00016415	CXN00016415	-1166	Promoter(1-2kb)	transcription factor|AT5G59780;ATMYB59,ATMYB59-1,ATMYB59-2,ATMYB59-3,MYB59
ApTrihelix1.Peak05808	chr9	772308	772526	Intergenic	CXN00015416	CXN00015416	4872	Intergenic	NUP50 (Nucleoporin 50 kDa)|NA
ApTrihelix1.Peak01488	chr15	151302	151496	Intergenic	CXN00022918	CXN00022918	-5040	Intergenic	Unknown|NA
ApTrihelix1.Peak02461	chr19	6277079	6277629	Intergenic	CXN00024135	CXN00024135	8339	Intergenic	Belongs to the cytochrome P450 family|AT3G14690;CYP72A15
ApTrihelix1.Peak02520	chr19	7185453	7185757	Intergenic	CXN00000308	CXN00000308	-5132	Intergenic	Neprosin|NA
ApTrihelix1.Peak03889	chr24	2522149	2522712	Intergenic	CXN00003723	CXN00003723	4707	Intergenic	Polygalacturonase|NA
ApTrihelix1.Peak01144	chr13	6825677	6826225	Intergenic	CXN00008667	CXN00008667	-8535	Intergenic	cytochrome P450|AT1G69500;CYP704B1
ApTrihelix1.Peak00665	chr11	6665611	6666128	Intergenic	CXN00018030	CXN00018030	6195	Intergenic	Unknown|NA
ApTrihelix1.Peak05867	chr9	2544843	2545178	Intergenic	CXN00001263	CXN00001263	-4155	Intergenic	CRS1_YhbY|NA
ApTrihelix1.Peak06133	chr9	10270197	10270713	Intergenic	CXN00013325	CXN00013325	-1172	Promoter(1-2kb)	Adenylate isopentenyltransferase|AT5G19040;ATIPT5,IPT5
ApTrihelix1.Peak01173	chr13	7491260	7491907	Intergenic	CXN00020949	CXN00020949	-7715	Intergenic	Belongs to the CTL (choline transporter-like) family|NA
ApTrihelix1.Peak00752	chr11	8703580	8703781	TTS (CXN00019793)	CXN00019793	CXN00019793	2985	DownStream	Protein of unknown function (DUF3741)|NA
ApTrihelix1.Peak01379	chr14	7714902	7715339	intron (CXN00020987, intron 2 of 14)	CXN00020987	CXN00020987	1248	Intron	Aminopeptidase P, N-terminal domain|NA
ApTrihelix1.Peak03534	chr22	6111044	6111219	Intergenic	CXN00024132	CXN00024132	10249	Intergenic	Protein of unknown function (DUF295)|NA
ApTrihelix1.Peak05073	chr6	10351807	10352128	Intergenic	CXN00006538	CXN00006538	3994	Intergenic	Homeobox-leucine zipper protein|AT4G37790;HAT22
ApTrihelix1.Peak06339	tig00001721	86250	86630	Intergenic	CXN00023644	CXN00023644	-1015	Promoter(1-2kb)	Chloroplastic group IIA intron splicing facilitator CRS1|AT3G01370;ATCFM2,CFM2
ApTrihelix1.Peak03770	chr23	6358656	6358865	Intergenic	CXN00016811	CXN00016811	-9707	Intergenic	Belongs to the cytochrome P450 family|AT5G06900;CYP93D1
ApTrihelix1.Peak04800	chr5	10199166	10199536	Intergenic	CXN00017173	CXN00017173	5141	Intergenic	Unknown|NA
ApTrihelix1.Peak02216	chr18	4714019	4714263	Intergenic	CXN00000097	CXN00000097	5124	Intergenic	Pentatricopeptide repeat-containing protein|NA
ApTrihelix1.Peak03410	chr22	1132349	1132787	Intergenic	CXN00019207	CXN00019207	-4837	Intergenic	Unknown|NA
ApTrihelix1.Peak02018	chr17	2006923	2007119	promoter-TSS (CXN00010329)	CXN00010329	CXN00010329	-82	Promoter(<1kb)	Unknown|NA
ApTrihelix1.Peak04330	chr4	8058281	8058705	Intergenic	CXN00020314	CXN00020314	-16438	Intergenic	Belongs to the UDP-glycosyltransferase family|AT2G15490;UGT73B4
ApTrihelix1.Peak01859	chr16	1998787	1999033	exon (CXN00007328, exon 9 of 9)	CXN00007328	CXN00007328	9554	otherExon	lipid-A-disaccharide synthase|NA
ApTrihelix1.Peak02050	chr17	4182349	4182670	exon (CXN00003830, exon 2 of 2)	CXN00003830	CXN00003830	3554	otherExon	Belongs to the protein kinase superfamily. Ser Thr protein kinase family|AT5G65700;BAM1
ApTrihelix1.Peak05338	chr7	1712559	1712782	intron (CXN00008560, intron 3 of 3)	CXN00008560	CXN00008560	3677	Intron	Belongs to the cytochrome P450 family|AT5G44620;CYP706A3
ApTrihelix1.Peak01493	chr15	248094	248294	Intergenic	CXN00013216	CXN00013216	-6092	Intergenic	ABC-2 type transporter|NA
ApTrihelix1.Peak02987	chr20	6421456	6421620	Intergenic	CXN00003472	CXN00003472	1981	Promoter(1-2kb)	EamA-like transporter family|NA
ApTrihelix1.Peak00919	chr12	8596661	8596929	Intergenic	CXN00004120	CXN00004120	-9724	Intergenic	non-haem dioxygenase in morphine synthesis N-terminal|NA
ApTrihelix1.Peak01901	chr16	4594358	4594849	exon (CXN00007010, exon 9 of 9)	CXN00007010	CXN00007010	5056	otherExon	Belongs to the class-I aminoacyl-tRNA synthetase family|NA
ApTrihelix1.Peak02664	chr2	2460421	2460614	promoter-TSS (CXN00002156)	CXN00002156	CXN00002156	-742	Promoter(<1kb)	Mitochondrial calcium uniporter|NA
ApTrihelix1.Peak03458	chr22	2040774	2041066	Intergenic	CXN00001513	CXN00001513	-7233	Intergenic	Belongs to the Glu Leu Phe Val dehydrogenases family|AT5G07440;GDH2
ApTrihelix1.Peak06055	chr9	9373153	9373362	Intergenic	CXN00018378	CXN00018378	-1996	Promoter(1-2kb)	Transcription factor that specifically binds AT-rich DNA sequences related to the nuclear matrix attachment regions (MARs)|AT4G14465;AHL20
ApTrihelix1.Peak05289	chr7	1265301	1265452	Intergenic	CXN00008612	CXN00008612	-5750	Intergenic	Acyl-coenzyme A:6-aminopenicillanic acid acyl-transferase|NA
ApTrihelix1.Peak03267	chr21	5881686	5882602	Intergenic	CXN00022102	CXN00022102	-24950	Intergenic	Leucine rich repeat|NA
ApTrihelix1.Peak03659	chr23	1422161	1422339	Intergenic	CXN00015857	CXN00015857	8326	Intergenic	Breast carcinoma amplified sequence 3|AT1G03380;ATATG18G,ATG18G
ApTrihelix1.Peak01396	chr14	8247010	8247301	intron (CXN00023205, intron 1 of 2)	CXN00023205	CXN00023205	808	Intron	Catalyzes the attachment of alanine to tRNA(Ala) in a two-step reaction alanine is first activated by ATP to form Ala- AMP and then transferred to the acceptor end of tRNA(Ala). Also edits incorrectly charged tRNA(Ala) via its editing domain|AT1G50200;ACD,ALATS
ApTrihelix1.Peak03208	chr21	1882109	1882307	intron (CXN00024356, intron 4 of 6)	CXN00024356	CXN00024356	3089	Intron	non-haem dioxygenase in morphine synthesis N-terminal|NA
ApTrihelix1.Peak02736	chr2	8995361	8995726	TTS (CXN00024789)	CXN00024789	CXN00024789	5514	DownStream	Homogentisate 1,2-dioxygenase|AT5G54080;HGO
ApTrihelix1.Peak05954	chr9	5449219	5449539	Intergenic	CXN00019834	CXN00019834	-53412	Intergenic	Tic22-like family|NA
ApTrihelix1.Peak04914	chr5	12920045	12920246	Intergenic	CXN00013936	CXN00013936	6161	Intergenic	DUF3700|NA
ApTrihelix1.Peak01552	chr15	834283	834455	Intergenic	CXN00022369	CXN00022369	-6185	Intergenic	Transcription factor|AT4G26150;CGA1,GATA22
ApTrihelix1.Peak05105	chr6	11187035	11187292	Intergenic	CXN00017631	CXN00017631	-5924	Intergenic	Calmodulin mediates the control of a large number of enzymes, ion channels and other proteins by Ca(2 ). Among the enzymes to be stimulated by the calmodulin-Ca(2 ) complex are a number of protein kinases and phosphatases|AT3G43810;CAM7
ApTrihelix1.Peak06293	tig00001262	114017	114245	intron (CXN00021373, intron 7 of 8)	CXN00021374	CXN00021374	-1448	Intron	Belongs to the ubiquitin-conjugating enzyme family|AT1G64230;UBC28
ApTrihelix1.Peak01005	chr12	9648660	9649314	Intergenic	CXN00019276	CXN00019276	-1828	Promoter(1-2kb)	Sugar (and other) transporter|NA
ApTrihelix1.Peak06086	chr9	9674790	9674955	TTS (CXN00012542)	CXN00012542	CXN00012542	2669	DownStream	gamma subunit|AT3G22942;AGG2
ApTrihelix1.Peak00866	chr12	3056171	3056465	Intergenic	CXN00015921	CXN00015921	-1767	Promoter(1-2kb)	MazG nucleotide pyrophosphohydrolase domain|NA
ApTrihelix1.Peak03395	chr22	784554	784804	Intergenic	CXN00012869	CXN00012869	-1091	Promoter(1-2kb)	Belongs to the multi antimicrobial extrusion (MATE) (TC 2.A.66.1) family|AT4G25640;ATDTX35,DTX35,FFT
ApTrihelix1.Peak05122	chr6	11506196	11506380	Intergenic	CXN00023109	CXN00023109	-3831	Intergenic	VQ motif|NA
ApTrihelix1.Peak01022	chr12	9891509	9891935	Intergenic	CXN00022207	CXN00022207	-3325	Intergenic	Mitogen-activated protein kinase|AT5G19010;MPK16
ApTrihelix1.Peak03582	chr22	7061194	7061449	Intergenic	CXN00004326	CXN00004326	13109	Intergenic	The light-harvesting complex (LHC) functions as a light receptor, it captures and delivers excitation energy to photosystems with which it is closely associated|AT3G54890;LHCA1
ApTrihelix1.Peak06288	tig00001262	90200	90530	Intergenic	CXN00021371	CXN00021371	-6981	Intergenic	Belongs to the 'GDSL' lipolytic enzyme family|NA
ApTrihelix1.Peak06041	chr9	9296862	9297208	intron (CXN00018382, intron 1 of 3)	CXN00018382	CXN00018382	1106	Intron	Unknown|NA
ApTrihelix1.Peak02940	chr20	4034694	4034827	Intergenic	CXN00021840	CXN00021840	-8258	Intergenic	Unknown|NA
ApTrihelix1.Peak03006	chr20	6663986	6664245	Intergenic	CXN00003457	CXN00003457	7505	Intergenic	May act as a component of the auxin efflux carrier|AT1G70940;ATPIN3,PIN3
ApTrihelix1.Peak01689	chr15	6169426	6169605	Intergenic	CXN00023255	CXN00023255	7911	Intergenic	Homeobox-leucine zipper protein ATHB-6-like|AT4G40060;ATHB-16,ATHB16,HB16
ApTrihelix1.Peak05071	chr6	10333166	10333309	Intergenic	CXN00006537	CXN00006537	5361	Intergenic	boron transporter|AT1G15460;ATBOR4,BOR4
ApTrihelix1.Peak06392	tig00002064	7424	7884	Intergenic	CXN00024824	CXN00024824	-3948	Intergenic	Unknown|AT3G10050;OMR1
ApTrihelix1.Peak04760	chr5	5840407	5840637	Intergenic	CXN00010086	CXN00010086	-19873	Intergenic	EamA-like transporter family|NA
ApTrihelix1.Peak01629	chr15	4834557	4834940	Intergenic	CXN00017430	CXN00017430	20959	Intergenic	Cell differentiation family, Rcd1-like|NA
ApTrihelix1.Peak06131	chr9	10228680	10229120	Intergenic	CXN00013331	CXN00013331	-6200	Intergenic	Belongs to the MIP aquaporin (TC 1.A.8) family|AT3G06100;NIP7;1,NLM6,NLM8
ApTrihelix1.Peak02772	chr2	9608838	9609104	Intergenic	CXN00009751	CXN00009751	-7195	Intergenic	Unknown|NA
ApTrihelix1.Peak01171	chr13	7467537	7468015	Intergenic	CXN00020946	CXN00020946	-1610	Promoter(1-2kb)	B3 DNA binding domain|AT1G25560;EDF1,TEM1
ApTrihelix1.Peak01506	chr15	502731	502919	Intergenic	CXN00013183	CXN00013183	-4329	Intergenic	Axial regulator YABBY|AT2G26580;YAB5
ApTrihelix1.Peak05182	chr6	11978862	11979065	Intergenic	CXN00011363	CXN00011363	-6789	Intergenic	Two-component response regulator|AT3G57040;ARR9,ATRR4
ApTrihelix1.Peak05768	chr8	10741604	10741891	Intergenic	CXN00014519	CXN00014519	-4344	Intergenic	Unknown|NA
ApTrihelix1.Peak01694	chr15	6180666	6180880	Intergenic	CXN00023255	CXN00023255	19169	Intergenic	Homeobox-leucine zipper protein ATHB-6-like|AT4G40060;ATHB-16,ATHB16,HB16
ApTrihelix1.Peak03522	chr22	5733652	5733981	Intergenic	CXN00019039	CXN00019039	-3558	Intergenic	Poly(A) RNA polymerase|NA
ApTrihelix1.Peak06228	tig00001195	17893	18107	exon (CXN00022049, exon 10 of 12)	CXN00022049	CXN00022049	6208	otherExon	Glycogen recognition site of AMP-activated protein kinase|AT1G09020;ATSNF4,SNF4
ApTrihelix1.Peak05707	chr8	9834058	9834226	Intergenic	CXN00021079	CXN00021079	-4030	Intergenic	GRAS domain family|AT4G00150;ATHAM3,HAM3
ApTrihelix1.Peak01082	chr13	1346485	1346623	Intergenic	CXN00024754	CXN00024754	11825	Intergenic	Aluminium activated malate transporter|NA
ApTrihelix1.Peak02463	chr19	6284464	6284777	intron (CXN00024135, intron 1 of 4)	CXN00024135	CXN00024135	1073	Intron	Belongs to the cytochrome P450 family|AT3G14690;CYP72A15
ApTrihelix1.Peak01903	chr16	4816938	4817203	Intergenic	CXN00006994	CXN00006994	-5511	Intergenic	Belongs to the SNF7 family|AT3G10640;VPS60.1
ApTrihelix1.Peak03052	chr20	7143585	7143875	Intergenic	CXN00003413	CXN00003413	4628	Intergenic	helix loop helix domain|NA
ApTrihelix1.Peak03505	chr22	3793705	3793913	Intergenic	CXN00014570	CXN00014570	-10148	Intergenic	RNA-binding protein 1|NA
ApTrihelix1.Peak00070	chr1	2504798	2504931	Intergenic	CXN00015746	CXN00015746	-5311	Intergenic	Phosphoethanolamine N-methyltransferase|AT3G18000;NMT1,PEAMT,XPL1
ApTrihelix1.Peak05294	chr7	1392861	1393048	intron (CXN00008598, intron 4 of 5)	CXN00008599	CXN00008599	-1724	Intron	Monodehydroascorbate reductase|AT1G63940;MDAR6
ApTrihelix1.Peak01491	chr15	174470	174773	Intergenic	CXN00022917	CXN00022917	3261	Intergenic	Catalyzes the conversion of 7,8-dihydroneopterin to 6- hydroxymethyl-7,8-dihydropterin|AT5G62980;FOLB2
ApTrihelix1.Peak06026	chr9	9155760	9155962	Intergenic	CXN00006457	CXN00006457	-2900	Intergenic	DNA-binding domain in plant proteins such as APETALA2 and EREBPs|AT3G23240;ATERF1,ERF1
ApTrihelix1.Peak05229	chr6	12434973	12435264	Intergenic	CXN00014118	CXN00014118	10314	Intergenic	Gelsolin homology domain|AT2G41740;ATVLN2,VLN2
ApTrihelix1.Peak03317	chr21	6551657	6551845	Intergenic	CXN00020390	CXN00020390	-2663	Intergenic	helix loop helix domain|AT3G26744;ATICE1,ICE1,SCRM
ApTrihelix1.Peak02547	chr19	7659303	7659581	Intergenic	CXN00000360	CXN00000360	-5418	Intergenic	Zinc finger protein|NA
ApTrihelix1.Peak02412	chr19	2953242	2953377	Intergenic	CXN00015017	CXN00015017	19563	Intergenic	Unknown|NA
ApTrihelix1.Peak04437	chr4	11793580	11793919	Intergenic	CXN00008369	CXN00008369	3109	Intergenic	NAC domain-containing protein|AT5G61430;ANAC100,ATNAC5,NAC100
ApTrihelix1.Peak00824	chr12	2383313	2383935	Intergenic	CXN00023121	CXN00023121	-1296	Promoter(1-2kb)	transcription regulatory region sequence-specific DNA binding|AT1G65330;AGL37,PHE1
ApTrihelix1.Peak05063	chr6	9546305	9546437	Intergenic	CXN00016349	CXN00016349	43556	Intergenic	ADP-ribosylation factor|AT2G24765;ARF3,ARL1,ATARL1
ApTrihelix1.Peak02802	chr2	10485410	10485581	Intergenic	CXN00023666	CXN00023666	-6616	Intergenic	transcription factor|AT3G15030;MEE35,TCP4
ApTrihelix1.Peak01369	chr14	7363353	7363880	Intergenic	CXN00011644	CXN00011644	-9230	Intergenic	component of the eukaryotic translation initiation factor 3 (eIF-3) complex, which is involved in protein synthesis of a specialized repertoire of mRNAs and, together with other initiation factors, stimulates binding of mRNA and methionyl-tRNAi to the 40S ribosome. The eIF-3 complex specifically targets and initiates translation of a subset of mRNAs involved in cell proliferation|AT4G33250;ATTIF3…
ApTrihelix1.Peak03760	chr23	6300555	6300765	Intergenic	CXN00016812	CXN00016812	15180	Intergenic	Catalyzes the third of the four reactions of the long- chain fatty acids elongation cycle. This endoplasmic reticulum- bound enzymatic process, allows the addition of two carbons to the chain of long- and very long-chain fatty acids VLCFAs per cycle. This enzyme catalyzes the dehydration of the 3-hydroxyacyl-CoA intermediate into trans-2,3-enoyl-CoA, within each cycle of fatty acid elongation. Th…
ApTrihelix1.Peak01163	chr13	7450665	7451354	Intergenic	CXN00020946	CXN00020946	-18377	Intergenic	B3 DNA binding domain|AT1G25560;EDF1,TEM1
ApTrihelix1.Peak00675	chr11	7167710	7167921	Intergenic	CXN00008987	CXN00008987	-12074	Intergenic	Belongs to the argonaute family|AT2G27040;AGO4,OCP11
ApTrihelix1.Peak05877	chr9	2625175	2625469	Intergenic	CXN00001271	CXN00001271	-3892	Intergenic	Leucine-rich repeat receptor-like serine threonine tyrosine-protein kinase SOBIR1|AT2G31880;EVR,SOBIR1
ApTrihelix1.Peak04522	chr5	1359657	1360123	intron (CXN00018494, intron 6 of 6)	CXN00018494	CXN00018494	2142	Intron	Ribosomal L30 N-terminal domain|NA
ApTrihelix1.Peak00899	chr12	7635678	7635882	Intergenic	CXN00010001	CXN00010001	-15348	Intergenic	ATP synthase|NA
ApTrihelix1.Peak02471	chr19	6580416	6580572	Intergenic	CXN00021687	CXN00021687	-9092	Intergenic	Transcriptional activator that specifically binds 5'- GATA-3' or 5'-GAT-3' motifs within gene promoters|AT4G32890;GATA9
ApTrihelix1.Peak00453	chr11	111383	111765	intron (CXN00006198, intron 4 of 8)	CXN00006199	CXN00006199	-3320	Intron	G3BP-like protein|NA
ApTrihelix1.Peak01112	chr13	2938594	2938769	Intergenic	CXN00023823	CXN00023823	-17368	Intergenic	Pentatricopeptide repeat-containing protein|AT1G80270;PPR596
ApTrihelix1.Peak02674	chr2	3056729	3056856	Intergenic	CXN00013231	CXN00013231	-4331	Intergenic	Structural maintenance of|AT5G48600;ATCAP-C,ATSMC3,ATSMC4,SMC3
ApTrihelix1.Peak02711	chr2	6465632	6465942	Intergenic	CXN00020641	CXN00020641	8363	Intergenic	domain-containing protein|AT4G22140;EBS
ApTrihelix1.Peak04505	chr5	1300231	1300589	Intergenic	CXN00018486	CXN00018486	-4431	Intergenic	vascular transport|NA
ApTrihelix1.Peak05012	chr6	6051275	6051660	Intergenic	CXN00011723	CXN00011723	-11090	Intergenic	homeobox-leucine zipper protein|AT5G60690;IFL,IFL1,REV
ApTrihelix1.Peak04052	chr3	2122783	2123014	Intergenic	CXN00014510	CXN00014510	16843	Intergenic	Unknown|AT1G08130;ATLIG1,LIG1
ApTrihelix1.Peak03437	chr22	1497329	1497938	Intergenic	CXN00021532	CXN00021532	4257	Intergenic	GMC oxidoreductase|NA
ApTrihelix1.Peak02332	chr19	1301418	1301700	Intergenic	CXN00010623	CXN00010623	-4369	Intergenic	Non-catalytic subunit|AT1G70370;PG2
ApTrihelix1.Peak02825	chr2	11580184	11580368	Intergenic	CXN00007846	CXN00007846	-3777	Intergenic	Belongs to the RecA family|NA
ApTrihelix1.Peak04317	chr4	6217810	6218591	Intergenic	CXN00024875	CXN00024875	58394	Intergenic	Unknown|NA
ApTrihelix1.Peak01792	chr16	814802	815061	Intergenic	CXN00005408	CXN00005408	18545	Intergenic	Belongs to the tetraspanin (TM4SF) family|AT4G23410;TET5
ApTrihelix1.Peak05357	chr7	1840873	1841305	exon (CXN00008549, exon 7 of 7)	CXN00008549	CXN00008549	3467	otherExon	Belongs to the membrane-bound acyltransferase family|NA
ApTrihelix1.Peak02191	chr18	3668082	3668348	Intergenic	CXN00015142	CXN00015142	17747	Intergenic	Senescence-associated protein|AT2G17840;ERD7
ApTrihelix1.Peak02643	chr2	2164222	2164805	exon (CXN00002108, exon 6 of 6)	CXN00002108	CXN00002108	3617	otherExon	Unknown|NA
ApTrihelix1.Peak02885	chr20	3583263	3583449	Intergenic	CXN00021389	CXN00021389	-9768	Intergenic	O-methyltransferase|AT1G67980;CCOAMT
ApTrihelix1.Peak03914	chr24	3183183	3183348	intron (CXN00004125, intron 1 of 9)	CXN00004125	CXN00004125	1803	Intron	Unknown|NA
ApTrihelix1.Peak04208	chr4	1880270	1880538	Intergenic	CXN00016635	CXN00016635	-2167	Intergenic	Beta-galactosidase|AT4G36360;BGAL3
ApTrihelix1.Peak04659	chr5	3569301	3569552	intron (CXN00010876, intron 10 of 16)	CXN00010876	CXN00010876	4314	Intron	Belongs to the DEAD box helicase family|NA
ApTrihelix1.Peak04267	chr4	3178758	3178962	TTS (CXN00011491)	CXN00011491	CXN00011491	1754	DownStream	Unknown|NA
ApTrihelix1.Peak05619	chr8	4587941	4588164	Intergenic	CXN00014622	CXN00014622	8740	Intergenic	transcription factor|AT1G09530;PAP3,PIF3,POC1
ApTrihelix1.Peak05200	chr6	12216823	12217616	promoter-TSS (CXN00011397)	CXN00011397	CXN00011397	-896	Promoter(<1kb)	carbonic anhydrase|AT4G21000;ACA6,ATACA6
ApTrihelix1.Peak02856	chr20	2496997	2497157	Intergenic	CXN00022830	CXN00022830	-1824	Promoter(1-2kb)	Amino-transferase class IV|NA
ApTrihelix1.Peak06116	chr9	9978635	9978950	Intergenic	CXN00012574	CXN00012574	-3355	Intergenic	Protein of unknown function (DUF1677)|NA
ApTrihelix1.Peak00539	chr11	1349955	1350317	Intergenic	CXN00013137	CXN00013137	-1917	Promoter(1-2kb)	Protein of unknown function (DUF1635)|NA
ApTrihelix1.Peak04582	chr5	2310838	2311142	intron (CXN00018004, intron 3 of 10)	CXN00018004	CXN00018004	959	Intron	Catalyzes the phosphorylation of D-fructose 6-phosphate to fructose 1,6-bisphosphate by ATP, the first committing step of glycolysis|AT4G26270;PFK3
ApTrihelix1.Peak01600	chr15	2484675	2484974	Intergenic	CXN00024585	CXN00024585	62727	Intergenic	Unknown|NA
ApTrihelix1.Peak06618	tig00005625	51447	51599	Intergenic	CXN00021914	CXN00021914	-1117	Promoter(1-2kb)	Polyketide cyclase / dehydrase and lipid transport|NA
ApTrihelix1.Peak02233	chr18	4966593	4966899	Intergenic	CXN00000117	CXN00000117	13700	Intergenic	Carboxylesterase family|NA
ApTrihelix1.Peak04395	chr4	11053342	11053561	Intergenic	CXN00008925	CXN00008925	-1655	Promoter(1-2kb)	WD repeat-containing protein|AT3G05090;LRS1
ApTrihelix1.Peak00201	chr1	11029815	11030224	Intergenic	CXN00019765	CXN00019765	5972	Intergenic	Cotton fibre expressed protein|NA
ApTrihelix1.Peak04006	chr24	7422363	7422683	Intergenic	CXN00014144	CXN00014144	-5016	Intergenic	Unknown|AT5G67360;ARA12
ApTrihelix1.Peak06064	chr9	9438458	9439010	Intergenic	CXN00018373	CXN00018373	-15441	Intergenic	Cellulose synthase|AT4G24000;ATCSLG2,CSLG2
ApTrihelix1.Peak00884	chr12	4905995	4906238	Intergenic	CXN00012992	CXN00012992	12849	Intergenic	voltage-gated potassium channel subunit|AT1G04690;KAB1,KV-BETA1
ApTrihelix1.Peak01219	chr13	8862051	8862449	Intergenic	CXN00017952	CXN00017952	-3655	Intergenic	helix loop helix domain|AT3G24140;FMA
ApTrihelix1.Peak02376	chr19	1912020	1912209	TTS (CXN00019319)	CXN00019319	CXN00019319	1602	DownStream	Unknown|NA
ApTrihelix1.Peak05965	chr9	8299994	8300432	Intergenic	CXN00017137	CXN00017137	4592	Intergenic	Unknown|AT4G13510;AMT1;1,ATAMT1,ATAMT1;1
ApTrihelix1.Peak06650	tig00005804	38349	38531	TTS (CXN00024844)	CXN00024844	CXN00024844	6715	DownStream	Rhamnogalacturonate lyase family|NA
ApTrihelix1.Peak00325	chr10	4436348	4436595	Intergenic	CXN00016169	CXN00016169	-3429	Intergenic	polyphenol oxidase|NA
ApTrihelix1.Peak00832	chr12	2489166	2489400	Intergenic	CXN00017259	CXN00017259	-8873	Intergenic	Belongs to the short-chain dehydrogenases reductases (SDR) family|NA
ApTrihelix1.Peak02473	chr19	6583815	6584183	Intergenic	CXN00000267	CXN00000267	9953	Intergenic	Protein of unknown function (DUF1336)|NA
ApTrihelix1.Peak04889	chr5	11967955	11968209	exon (CXN00012661, exon 10 of 10)	CXN00012661	CXN00012661	3461	otherExon	Cotranslationally removes the N-terminal methionine from nascent proteins. The N-terminal methionine is often cleaved when the second residue in the primary sequence is small and uncharged (Met-Ala-, Cys, Gly, Pro, Ser, Thr, or Val)|AT3G59990;MAP2B
ApTrihelix1.Peak00451	chr11	101416	101696	Intergenic	CXN00006199	CXN00006199	6698	Intergenic	G3BP-like protein|NA
ApTrihelix1.Peak05778	chr8	11005871	11006089	Intergenic	CXN00022275	CXN00022275	-6415	Intergenic	Belongs to the major facilitator superfamily. Sugar transporter (TC 2.A.1.1) family|NA
ApTrihelix1.Peak02655	chr2	2224685	2224875	Intergenic	CXN00002113	CXN00002113	-3105	Intergenic	Removes the N-terminal methionine from nascent proteins. The N-terminal methionine is often cleaved when the second residue in the primary sequence is small and uncharged (Met-Ala-, Cys, Gly, Pro, Ser, Thr, or Val)|AT4G37040;MAP1D
ApTrihelix1.Peak02686	chr2	3399185	3399341	Intergenic	CXN00018523	CXN00018523	-10985	Intergenic	Animal haem peroxidase|AT1G73680;ALPHA DOX2
ApTrihelix1.Peak03800	chr23	7263457	7263668	Intergenic	CXN00017364	CXN00017364	-1036	Promoter(1-2kb)	Serine arginine-rich SC35-like splicing factor|AT3G13570;SCL30A
ApTrihelix1.Peak04770	chr5	6109089	6109276	Intergenic	CXN00019117	CXN00019117	-46725	Intergenic	Unknown|NA
ApTrihelix1.Peak01161	chr13	7447405	7447803	Intergenic	CXN00020945	CXN00020945	-15039	Intergenic	PAX3- and PAX7-binding protein|AT5G08550;ILP1
ApTrihelix1.Peak02188	chr18	3468220	3468368	exon (CXN00015154, exon 13 of 33)	CXN00015154	CXN00015154	7953	otherExon	glomerular visceral epithelial cell migration|NA
ApTrihelix1.Peak02762	chr2	9368817	9369033	intron (CXN00023140, intron 9 of 15)	CXN00023141	CXN00023141	9027	Intron	RmlD substrate binding domain|AT1G78570;ATRHM1,RHM1,ROL1
ApTrihelix1.Peak04534	chr5	1537948	1538125	Intergenic	CXN00021063	CXN00021063	-3979	Intergenic	Belongs to the TRAFAC class myosin-kinesin ATPase superfamily. Kinesin family|AT3G43210;ATNACK2,NACK2,TES
ApTrihelix1.Peak05061	chr6	9544010	9544503	Intergenic	CXN00016349	CXN00016349	45671	Intergenic	ADP-ribosylation factor|AT2G24765;ARF3,ARL1,ATARL1
ApTrihelix1.Peak02444	chr19	5924941	5925219	Intergenic	CXN00012118	CXN00012118	-23211	Intergenic	Cyclin, N-terminal domain|AT2G01905;CYCJ18
ApTrihelix1.Peak03330	chr21	6739763	6739935	TTS (CXN00024729)	CXN00024730	CXN00024730	2380	DownStream	Transcriptional regulator of RNA polII, SAGA, subunit|NA
ApTrihelix1.Peak02641	chr2	2040446	2040672	Intergenic	CXN00002092	CXN00002092	-1983	Promoter(1-2kb)	Rapid ALkalinization Factor (RALF)|AT5G67070;RALFL34
ApTrihelix1.Peak01739	chr15	8026163	8026720	Intergenic	CXN00006869	CXN00006869	-2087	Intergenic	Unknown|NA
ApTrihelix1.Peak02193	chr18	3697145	3697276	Intergenic	CXN00000001	CXN00000001	-41216	Intergenic	Primase zinc finger|AT2G20980;MCM10
ApTrihelix1.Peak04410	chr4	11198271	11198470	Intergenic	CXN00008911	CXN00008911	-11636	Intergenic	Floral homeotic protein APETALA|AT4G36920;AP2,FL1,FLO2
ApTrihelix1.Peak02399	chr19	2552412	2553132	Intergenic	CXN00022087	CXN00022087	-13793	Intergenic	Pyridoxal-dependent decarboxylase conserved domain|AT1G27980;ATDPL1,DPL1
ApTrihelix1.Peak05450	chr7	4582085	4582251	Intergenic	CXN00023519	CXN00023519	63296	Intergenic	Unknown|NA
ApTrihelix1.Peak00445	chr10	10414746	10415374	Intergenic	CXN00023755	CXN00023755	-77683	Intergenic	Unknown|NA
ApTrihelix1.Peak00302	chr10	4343230	4343559	Intergenic	CXN00016175	CXN00016175	-4030	Intergenic	VQ motif|NA
ApTrihelix1.Peak04458	chr4	12422155	12422659	Intergenic	CXN00003343	CXN00003343	-1502	Promoter(1-2kb)	Protein REVEILLE 1-like isoform X1|AT5G17300;RVE1
ApTrihelix1.Peak00060	chr1	1895186	1895437	Intergenic	CXN00018317	CXN00018317	1806	Promoter(1-2kb)	Belongs to the complex I LYR family|NA
ApTrihelix1.Peak02324	chr19	1084688	1085000	TTS (CXN00010594)	CXN00010594	CXN00010594	1605	DownStream	Zinc finger protein|NA
ApTrihelix1.Peak05418	chr7	2778131	2778422	Intergenic	CXN00014830	CXN00014830	-1914	Promoter(1-2kb)	Nucleotide-diphospho-sugar transferase|NA
ApTrihelix1.Peak00654	chr11	5924488	5927048	Intergenic	CXN00022151	CXN00022151	-93144	Intergenic	Unknown|NA
ApTrihelix1.Peak02713	chr2	7523927	7524135	Intergenic	CXN00012284	CXN00012284	2071	Intergenic	Fasciclin-like arabinogalactan protein|AT4G12730;FLA2
ApTrihelix1.Peak02384	chr19	2046202	2046575	Intergenic	CXN00017660	CXN00017660	-9575	Intergenic	GTPase-activating protein|AT5G13300;AGD3,SFC,VAN3
ApTrihelix1.Peak00876	chr12	4171227	4171409	Intergenic	CXN00013454	CXN00013454	15015	Intergenic	Unknown|NA
ApTrihelix1.Peak05749	chr8	10422265	10422593	Intergenic	CXN00014556	CXN00014556	4757	Intergenic	Domain of unknown function (DUF296)|NA
ApTrihelix1.Peak03277	chr21	6149910	6150069	Intergenic	CXN00020863	CXN00020863	-4859	Intergenic	Alpha-1,4-glucan-protein synthase UDP-forming|AT3G02230;ATRGP1,RGP1
ApTrihelix1.Peak02509	chr19	6958697	6959362	intron (CXN00000287, intron 3 of 5)	CXN00000287	CXN00000287	2596	Intron	Chorismate synthase|AT1G48850;EMB1144
ApTrihelix1.Peak02626	chr2	1489745	1490010	Intergenic	CXN00002013	CXN00002013	5594	Intergenic	Protein kinase C conserved region 2 (CalB)|NA
ApTrihelix1.Peak04942	chr6	4646447	4646697	Intergenic	CXN00001384	CXN00001384	-8729	Intergenic	Unknown|NA
ApTrihelix1.Peak02128	chr17	8972904	8973278	Intergenic	CXN00014806	CXN00014806	9643	Intergenic	polyadenylate-binding protein|NA
ApTrihelix1.Peak00203	chr1	11050846	11051058	Intergenic	CXN00019762	CXN00019762	-3506	Intergenic	Protein NRT1 PTR FAMILY|NA
ApTrihelix1.Peak00356	chr10	4665925	4666196	Intergenic	CXN00018683	CXN00018683	-15228	Intergenic	60S ribosomal protein L18a-like protein|NA
ApTrihelix1.Peak04894	chr5	11997231	11997470	promoter-TSS (CXN00012658)	CXN00012658	CXN00012658	-353	Promoter(<1kb)	Catalyzes the reduction of fatty acyl-CoA to fatty alcohols|AT3G11980;FAR2,MS2
ApTrihelix1.Peak02231	chr18	4956143	4956260	Intergenic	CXN00000117	CXN00000117	3155	Intergenic	Carboxylesterase family|NA
ApTrihelix1.Peak00385	chr10	5235097	5235323	intron (CXN00001643, intron 3 of 7)	CXN00001643	CXN00001643	6484	Intron	Belongs to the peroxidase family. Classical plant (class III) peroxidase subfamily|NA
ApTrihelix1.Peak04829	chr5	10579084	10579278	Intergenic	CXN00013890	CXN00013890	-1097	Promoter(1-2kb)	Protein DA1|AT1G19270;DA1
ApTrihelix1.Peak00592	chr11	2241385	2241697	Intergenic	CXN00016797	CXN00016797	-4536	Intergenic	Exo70 exocyst complex subunit|AT5G59730;ATEXO70H7,EXO70H7
ApTrihelix1.Peak05608	chr8	4252066	4252430	Intergenic	CXN00015098	CXN00015098	-17029	Intergenic	Plus-3 domain|NA
ApTrihelix1.Peak05984	chr9	8814447	8814692	Intergenic	CXN00006436	CXN00006436	-14287	Intergenic	Unknown|NA
ApTrihelix1.Peak05106	chr6	11191131	11191352	Intergenic	CXN00017631	CXN00017631	-1846	Promoter(1-2kb)	Calmodulin mediates the control of a large number of enzymes, ion channels and other proteins by Ca(2 ). Among the enzymes to be stimulated by the calmodulin-Ca(2 ) complex are a number of protein kinases and phosphatases|AT3G43810;CAM7
ApTrihelix1.Peak05571	chr8	993812	994148	Intergenic	CXN00002607	CXN00002607	2977	Intergenic	Unknown|NA
ApTrihelix1.Peak01006	chr12	9654273	9654478	Intergenic	CXN00019275	CXN00019275	-3937	Intergenic	membrane-associated kinase regulator|NA
ApTrihelix1.Peak03689	chr23	2415900	2416066	Intergenic	CXN00023707	CXN00023707	-3040	Intergenic	ATP-NAD kinase|AT3G21070;ATNADK-1,NADK1
ApTrihelix1.Peak04219	chr4	2207686	2208195	Intergenic	CXN00011965	CXN00011965	-3466	Intergenic	Belongs to the FPP GGPP synthase family|AT4G36810;GGPS1
ApTrihelix1.Peak05259	chr7	772142	772434	TTS (CXN00019570)	CXN00019569	CXN00019569	-2702	DownStream	Benzyl alcohol|AT3G03480;CHAT
ApTrihelix1.Peak06085	chr9	9663881	9664176	Intergenic	CXN00012541	CXN00012541	7943	Intergenic	Belongs to the pyruvate kinase family|AT3G22960;PKP-ALPHA,PKP1
ApTrihelix1.Peak05667	chr8	8286540	8286716	Intergenic	CXN00023649	CXN00023649	-8570	Intergenic	Plant protein of unknown function (DUF825)|NA
ApTrihelix1.Peak00865	chr12	3017013	3017331	intron (CXN00015923, intron 2 of 3)	CXN00015923	CXN00015923	2040	Intron	aldo-keto reductase|NA
ApTrihelix1.Peak06056	chr9	9376164	9376492	Intergenic	CXN00018378	CXN00018378	-5067	Intergenic	Transcription factor that specifically binds AT-rich DNA sequences related to the nuclear matrix attachment regions (MARs)|AT4G14465;AHL20
ApTrihelix1.Peak01395	chr14	8246222	8246599	intron (CXN00023205, intron 1 of 2)	CXN00023205	CXN00023205	1553	Intron	Catalyzes the attachment of alanine to tRNA(Ala) in a two-step reaction alanine is first activated by ATP to form Ala- AMP and then transferred to the acceptor end of tRNA(Ala). Also edits incorrectly charged tRNA(Ala) via its editing domain|AT1G50200;ACD,ALATS
ApTrihelix1.Peak02735	chr2	8993327	8993583	exon (CXN00024789, exon 8 of 9)	CXN00024789	CXN00024789	3426	otherExon	Homogentisate 1,2-dioxygenase|AT5G54080;HGO
ApTrihelix1.Peak01582	chr15	1280794	1281229	Intergenic	CXN00015802	CXN00015802	-3746	Intergenic	HEAT repeat|NA
ApTrihelix1.Peak04600	chr5	2360074	2360779	Intergenic	CXN00018007	CXN00018007	-5872	Intergenic	Unknown|NA
ApTrihelix1.Peak03022	chr20	6783009	6783241	TTS (CXN00003451)	CXN00003451	CXN00003451	8329	DownStream	Heavy-metal-associated domain|NA
ApTrihelix1.Peak06258	tig00001206	120571	120807	Intergenic	CXN00019910	CXN00019910	-1651	Promoter(1-2kb)	Transcription factor|AT4G33880;RSL2
ApTrihelix1.Peak03552	chr22	6504030	6504689	Intergenic	CXN00013540	CXN00013540	-2806	Intergenic	Introduction of a cis double bond between carbons of the acyl chain|NA
ApTrihelix1.Peak06609	tig00005625	4162	4268	Intergenic	CXN00021911	CXN00021911	-12790	Intergenic	MEKHLA domain|AT4G32880;ATHB-8,ATHB8,HB-8
ApTrihelix1.Peak00734	chr11	8425561	8426059	Intergenic	CXN00015880	CXN00015880	-18346	Intergenic	Plant lipoxygenase may be involved in a number of diverse aspects of plant physiology including growth and development, pest resistance, and senescence or responses to wounding|AT3G45140;ATLOX2,LOX2
ApTrihelix1.Peak00570	chr11	1979439	1979772	Intergenic	CXN00008180	CXN00008180	3779	Intergenic	C-terminus of histone H2A|AT5G02560;HTA12
ApTrihelix1.Peak03005	chr20	6663009	6663186	Intergenic	CXN00003457	CXN00003457	6487	Intergenic	May act as a component of the auxin efflux carrier|AT1G70940;ATPIN3,PIN3
ApTrihelix1.Peak01659	chr15	5627759	5627937	Intergenic	CXN00018873	CXN00018873	-2263	Intergenic	Stress enhanced protein 2|AT2G21970;SEP2
ApTrihelix1.Peak03396	chr22	892710	892816	Intergenic	CXN00012885	CXN00012885	-5766	Intergenic	Belongs to the cytochrome P450 family|AT5G52400;CYP715A1
ApTrihelix1.Peak02047	chr17	4122415	4122602	Intergenic	CXN00003836	CXN00003836	7070	Intergenic	Uncharacterized protein At4g22758-like|NA
ApTrihelix1.Peak01267	chr14	1009052	1009192	Intergenic	CXN00012056	CXN00012056	-2463	Intergenic	Oleosin 1-like|NA
ApTrihelix1.Peak06210	tig00001122	90966	91195	intron (CXN00020236, intron 9 of 14)	CXN00020236	CXN00020236	7290	Intron	Dienelactone hydrolase family|NA
ApTrihelix1.Peak02864	chr20	2810222	2810603	Intergenic	CXN00006478	CXN00006478	2056	Intergenic	Ras-related protein|AT3G54840;ARA-6,ARA6,ATRAB5C,ATRABF1,RABF1
ApTrihelix1.Peak01208	chr13	8463024	8463246	exon (CXN00014420, exon 3 of 3)	CXN00014420	CXN00014420	1861	otherExon	Heavy metal-associated isoprenylated plant protein|NA
ApTrihelix1.Peak01317	chr14	2191924	2192242	Intergenic	CXN00011029	CXN00011029	-2384	Intergenic	Double-strand break repair protein|AT5G54260;ATMRE11,MRE11
ApTrihelix1.Peak04792	chr5	9770696	9770866	TTS (CXN00007298)	CXN00007298	CXN00007298	11192	DownStream	Acetylajmalan esterase ECO 0000303 PubMed 16133216 -like|NA
ApTrihelix1.Peak06002	chr9	8887300	8887481	Intergenic	CXN00006437	CXN00006437	-12562	Intergenic	EXS family|AT3G23430;ATPHO1,PHO1
ApTrihelix1.Peak03903	chr24	2850122	2850329	Intergenic	CXN00003749	CXN00003749	-6838	Intergenic	Binds specifically to cytosolic chaperonin (c-CPN) and transfers target proteins to it. Binds to nascent polypeptide chain and promotes folding in an environment in which there are many competing pathways for nonnative proteins|AT5G49510;PFD3
ApTrihelix1.Peak01052	chr13	730489	730813	Intergenic	CXN00014199	CXN00014199	-6254	Intergenic	Belongs to the beta-ketoacyl-ACP synthases family|AT1G74960;ATKAS2,FAB1,KAS2
ApTrihelix1.Peak02137	chr17	9899581	9899733	Intergenic	CXN00020756	CXN00020756	-8117	Intergenic	Belongs to the glycosyl hydrolase 5 (cellulase A) family|NA
ApTrihelix1.Peak05152	chr6	11698967	11699394	Intergenic	CXN00024222	CXN00024222	-2136	Intergenic	Belongs to the disease resistance NB-LRR family|NA
ApTrihelix1.Peak03491	chr22	3495174	3495442	intron (CXN00014557, intron 1 of 4)	CXN00014557	CXN00014557	257	Intron	B3 domain-containing protein|NA
ApTrihelix1.Peak04112	chr3	8554837	8555254	Intergenic	CXN00019090	CXN00019090	-13428	Intergenic	beta-D-xylosidase 7|AT5G64570;ATBXL4,XYL4
ApTrihelix1.Peak01505	chr15	502184	502430	Intergenic	CXN00013183	CXN00013183	-3811	Intergenic	Axial regulator YABBY|AT2G26580;YAB5
ApTrihelix1.Peak03694	chr23	2634518	2634840	Intergenic	CXN00024184	CXN00024184	-40553	Intergenic	Zinc finger CCCH domain-containing protein|NA
ApTrihelix1.Peak00977	chr12	9270523	9270827	exon (CXN00023418, exon 14 of 17)	CXN00023417	CXN00023417	4086	otherExon	Major allergen Pru|AT1G24020;MLP423
ApTrihelix1.Peak05999	chr9	8851660	8851869	Intergenic	CXN00006436	CXN00006436	22908	Intergenic	Unknown|NA
ApTrihelix1.Peak03082	chr20	7314410	7314618	Intergenic	CXN00022314	CXN00022314	8357	Intergenic	Unknown|NA
ApTrihelix1.Peak01522	chr15	658564	658690	Intergenic	CXN00024821	CXN00024821	-1707	Promoter(1-2kb)	Secreted protein acidic and rich in cysteine Ca binding region|AT2G43290;MSS3
ApTrihelix1.Peak04163	chr3	9946582	9947027	Intergenic	CXN00005644	CXN00005644	-9759	Intergenic	DNA-binding domain in plant proteins such as APETALA2 and EREBPs|NA
ApTrihelix1.Peak05924	chr9	5284676	5284858	Intergenic	CXN00023344	CXN00023344	55007	Intergenic	Unknown|NA
ApTrihelix1.Peak03506	chr22	3922575	3922709	Intergenic	CXN00021451	CXN00021451	-14751	Intergenic	LRR-repeat protein|NA
ApTrihelix1.Peak03171	chr21	1074678	1074878	Intergenic	CXN00001713	CXN00001713	-3237	Intergenic	PWWP domain|AT3G48190;ATATM,ATM
ApTrihelix1.Peak03629	chr23	447502	447756	Intergenic	CXN00024641	CXN00024641	-9185	Intergenic	monooxygenase|AT1G04610;YUC3
ApTrihelix1.Peak04369	chr4	10616753	10616863	Intergenic	CXN00008966	CXN00008966	-11522	Intergenic	inactive receptor kinase At1g27190|AT3G49750;AtRLP44,RLP44
ApTrihelix1.Peak06025	chr9	9151712	9152036	TTS (CXN00006457)	CXN00006457	CXN00006457	1087	DownStream	DNA-binding domain in plant proteins such as APETALA2 and EREBPs|AT3G23240;ATERF1,ERF1
ApTrihelix1.Peak03428	chr22	1407260	1407426	Intergenic	CXN00022958	CXN00022958	6971	Intergenic	Transcription factor bHLH118-like|NA
ApTrihelix1.Peak05544	chr7	10004904	10005079	Intergenic	CXN00002979	CXN00002979	-2717	Intergenic	Thioredoxin-like|AT3G54960;ATPDI1,ATPDIL1-3,PDI1,PDIL1-3
ApTrihelix1.Peak01829	chr16	1291135	1291377	Intergenic	CXN00005431	CXN00005431	-5169	Intergenic	Protein of unknown function (DUF1635)|NA
ApTrihelix1.Peak00364	chr10	4697725	4698004	Intergenic	CXN00018684	CXN00018684	-3320	Intergenic	cytochrome P450|AT3G14610;CYP72A7
ApTrihelix1.Peak02020	chr17	2376475	2376666	Intergenic	CXN00020487	CXN00020487	-1770	Promoter(1-2kb)	Transcription factor|AT1G32640;ATMYC2,JAI1,JIN1,MYC2,RD22BP1,ZBF1
ApTrihelix1.Peak01894	chr16	4412388	4412661	Intergenic	CXN00007283	CXN00007283	-22438	Intergenic	Belongs to the ABC transporter superfamily. ABCG family. PDR (TC 3.A.1.205) subfamily|AT1G66950;ATPDR11,PDR11
ApTrihelix1.Peak02297	chr18	8333587	8333726	Intergenic	CXN00007670	CXN00007670	-3259	Intergenic	zinc-finger of the FCS-type, C2-C2|NA
ApTrihelix1.Peak00705	chr11	7842073	7842365	Intergenic	CXN00014576	CXN00014576	-4207	Intergenic	BEST Arabidopsis thaliana protein match is fringe-related protein (TAIR AT2G37730.1)|NA
ApTrihelix1.Peak05573	chr8	996338	996603	Intergenic	CXN00002608	CXN00002608	3170	Intergenic	Photosystem II 10 kDa polypeptide|AT1G79040;PSBR
ApTrihelix1.Peak03034	chr20	6937307	6937626	Intergenic	CXN00003433	CXN00003433	-13139	Intergenic	Phosphatidyl serine synthase|NA
ApTrihelix1.Peak01942	chr16	5668701	5669042	Intergenic	CXN00024191	CXN00024191	-6625	Intergenic	Unknown|NA
ApTrihelix1.Peak02704	chr2	5988386	5988561	Intergenic	CXN00022301	CXN00022301	21787	Intergenic	Zinc finger CCCH domain-containing protein 13|NA
ApTrihelix1.Peak00722	chr11	8359356	8359726	Intergenic	CXN00015875	CXN00015875	-1689	Promoter(1-2kb)	Serine/Threonine protein kinases, catalytic domain|NA
ApTrihelix1.Peak03348	chr21	6990483	6990795	Intergenic	CXN00018343	CXN00018343	-5964	Intergenic	WRKY transcription factor|AT1G80840;ATWRKY40,WRKY40
ApTrihelix1.Peak02518	chr19	7142171	7142379	Intergenic	CXN00000305	CXN00000305	-3701	Intergenic	Enhancer of polycomb-like|NA
ApTrihelix1.Peak05976	chr9	8503412	8503610	Intergenic	CXN00006410	CXN00006410	5480	Intergenic	Belongs to the sulfotransferase 1 family|AT5G07000;ATST2B,ST2B
ApTrihelix1.Peak02550	chr19	7934087	7934218	Intergenic	CXN00000395	CXN00000395	3464	Intergenic	Sigma factor PP2C-like phosphatases|AT3G11410;AHG3,ATPP2CA,PP2CA
ApTrihelix1.Peak02365	chr19	1581822	1582197	Intergenic	CXN00021505	CXN00021505	-6887	Intergenic	Transcription factor|AT1G24590;DRN-LIKE,DRNL,ESR2,SOB2
ApTrihelix1.Peak03493	chr22	3531876	3532089	Intergenic	CXN00014558	CXN00014558	12205	Intergenic	Belongs to the glycosyl hydrolase 17 family|NA
ApTrihelix1.Peak03859	chr24	1897805	1898590	TTS (CXN00009700)	CXN00009700	CXN00009700	920	DownStream	DNA-binding domain in plant proteins such as APETALA2 and EREBPs|AT1G78080;RAP2.4
ApTrihelix1.Peak01458	chr14	9440039	9440270	Intergenic	CXN00014060	CXN00014060	-6824	Intergenic	VIN3-like protein 2|AT4G30200;VEL1
ApTrihelix1.Peak02215	chr18	4680912	4681196	Intergenic	CXN00000094	CXN00000094	-6397	Intergenic	gag-polypeptide of LTR copia-type|AT5G47670;L1L,NF-YB6
ApTrihelix1.Peak03901	chr24	2790186	2790374	Intergenic	CXN00003745	CXN00003745	-3658	Intergenic	Plant protein of unknown function (DUF936)|NA
ApTrihelix1.Peak01410	chr14	8405642	8405923	Intergenic	CXN00022517	CXN00022517	2683	Intergenic	cationic amino acid transporter|AT2G34960;CAT5
ApTrihelix1.Peak00107	chr1	9328931	9329197	Intergenic	CXN00009891	CXN00009891	-15422	Intergenic	Stress up-regulated Nod 19|NA
ApTrihelix1.Peak00782	chr12	1208867	1209203	Intergenic	CXN00000635	CXN00000635	-1110	Promoter(1-2kb)	Dof zinc finger protein DOF5.4-like|AT5G60850;OBP4
ApTrihelix1.Peak00168	chr1	10366431	10366697	intron (CXN00007376, intron 1 of 7)	CXN00007376	CXN00007376	178	Intron	heme protein|NA
ApTrihelix1.Peak00666	chr11	6699251	6699455	Intergenic	CXN00018029	CXN00018029	-2733	Intergenic	Protein of unknown function, DUF538|NA
ApTrihelix1.Peak04739	chr5	5597029	5597170	Intergenic	CXN00010104	CXN00010104	-16115	Intergenic	Unknown|NA
ApTrihelix1.Peak03173	chr21	1096579	1096824	Intergenic	CXN00001716	CXN00001716	-3772	Intergenic	1-deoxy-D-xylulose 5-phosphate reductoisomerase|AT5G62790;DXR,PDE129
ApTrihelix1.Peak01770	chr16	650020	650243	Intergenic	CXN00005396	CXN00005396	-3619	Intergenic	Protein phosphatase 2C 38|NA
ApTrihelix1.Peak04161	chr3	9943429	9943683	Intergenic	CXN00005644	CXN00005644	-6511	Intergenic	DNA-binding domain in plant proteins such as APETALA2 and EREBPs|NA
ApTrihelix1.Peak03379	chr22	430818	431376	Intergenic	CXN00025200	CXN00025200	7984	Intergenic	KH domain-containing protein|NA
ApTrihelix1.Peak01534	chr15	694818	695097	Intergenic	CXN00023957	CXN00023957	-7023	Intergenic	Nucleoside transporter|NA
ApTrihelix1.Peak03488	chr22	3284981	3285342	Intergenic	CXN00015936	CXN00015936	-15213	Intergenic	Conserved gene of|NA
ApTrihelix1.Peak05932	chr9	5303889	5304033	Intergenic	CXN00023344	CXN00023344	74201	Intergenic	Unknown|NA
ApTrihelix1.Peak03144	chr21	526878	527016	Intergenic	CXN00023948	CXN00023948	-2590	Intergenic	Galactinol--sucrose galactosyltransferase|AT1G55740;AtSIP1,SIP1
ApTrihelix1.Peak02957	chr20	5149949	5150218	Intergenic	CXN00014316	CXN00014316	12551	Intergenic	Unknown|NA
ApTrihelix1.Peak05409	chr7	2634541	2634722	Intergenic	CXN00014818	CXN00014818	-6924	Intergenic	Belongs to the expansin family|AT4G17030;AT-EXPR,ATEXLB1,ATEXPR1,ATHEXP BETA 3.1,EXLB1,EXPR
ApTrihelix1.Peak02080	chr17	4805602	4805959	Intergenic	CXN00019287	CXN00019287	-7327	Intergenic	Transcription initiation factor TFIID subunit 8-like|NA
ApTrihelix1.Peak01889	chr16	4363875	4364138	Intergenic	CXN00007281	CXN00007281	4080	Intergenic	Histidine-containing phosphotransfer protein 1-like|AT1G03430;AHP5
ApTrihelix1.Peak00214	chr1	11347324	11347471	exon (CXN00007117, exon 2 of 4)	CXN00007117	CXN00007117	3754	otherExon	Myb-related protein|AT3G13890;ATMYB26,MS35,MYB26
ApTrihelix1.Peak02685	chr2	3313381	3313603	Intergenic	CXN00018514	CXN00018514	-4187	Intergenic	ABC transporter|NA
ApTrihelix1.Peak04901	chr5	12755893	12756073	Intergenic	CXN00013954	CXN00013954	-3915	Intergenic	ASCH|NA
ApTrihelix1.Peak02110	chr17	5727168	5727291	Intergenic	CXN00024937	CXN00024937	-3287	Intergenic	DNA (Cytosine-5)-methyltransferase DRM2-like|AT5G14620;DMT7,DRM2
ApTrihelix1.Peak04859	chr5	11190637	11190995	Intergenic	CXN00012927	CXN00012927	-15287	Intergenic	helix loop helix domain|AT5G65640;bHLH093
ApTrihelix1.Peak00481	chr11	624620	624845	promoter-TSS (CXN00006128)	CXN00006128	CXN00006128	-906	Promoter(<1kb)	Cytochrome p450|AT2G27690;CYP94C1
ApTrihelix1.Peak04493	chr5	665832	666348	Intergenic	CXN00022646	CXN00022646	-1167	Promoter(1-2kb)	Probable molybdopterin binding domain|NA
ApTrihelix1.Peak05819	chr9	1507102	1507518	Intergenic	CXN00019722	CXN00019722	-7987	Intergenic	Transcription factor|AT5G60970;TCP5
ApTrihelix1.Peak00326	chr10	4436794	4437071	Intergenic	CXN00016169	CXN00016169	-3890	Intergenic	polyphenol oxidase|NA
ApTrihelix1.Peak03739	chr23	5984489	5984744	Intergenic	CXN00011875	CXN00011875	4236	Intergenic	Four repeated domains in the Fasciclin I family of proteins, present in many other contexts.|AT3G46550;SOS5
ApTrihelix1.Peak01330	chr14	3802463	3802745	Intergenic	CXN00022889	CXN00022889	24854	Intergenic	Unknown|NA
ApTrihelix1.Peak06370	tig00001890	60551	60754	Intergenic	CXN00023895	CXN00023895	8310	Intergenic	Uncharacterized ACR, COG1399|NA
ApTrihelix1.Peak02158	chr18	1450661	1450907	intron (CXN00002432, intron 2 of 2)	CXN00002432	CXN00002432	7778	Intron	Unknown|NA
ApTrihelix1.Peak02790	chr2	9956100	9956259	intron (CXN00009792, intron 4 of 9)	CXN00009792	CXN00009792	8605	Intron	Unknown|AT1G17060;CYP72C1,SOB7
ApTrihelix1.Peak02656	chr2	2238876	2239095	TTS (CXN00002114)	CXN00002114	CXN00002114	2668	DownStream	Sulfotransferase domain|NA
ApTrihelix1.Peak04379	chr4	10776985	10777212	Intergenic	CXN00008956	CXN00008956	1824	Promoter(1-2kb)	Unknown|NA
ApTrihelix1.Peak05480	chr7	7955170	7955342	Intergenic	CXN00012006	CXN00012006	-1641	Promoter(1-2kb)	isoform X1|NA
ApTrihelix1.Peak03161	chr21	896615	897060	exon (CXN00001694, exon 2 of 3)	CXN00001694	CXN00001694	479	otherExon	Catalyzes the conversion of 7,8-dihydroneopterin to 6- hydroxymethyl-7,8-dihydropterin|AT3G11750;FOLB1
ApTrihelix1.Peak01800	chr16	829547	829892	Intergenic	CXN00005409	CXN00005409	29433	Intergenic	Lipolytic acyl hydrolase (LAH)|AT2G39220;PLA IIB,PLP6
ApTrihelix1.Peak02009	chr16	8196280	8196518	Intergenic	CXN00007454	CXN00007454	-2371	Intergenic	Unknown|NA
ApTrihelix1.Peak04173	chr3	10059486	10059648	Intergenic	CXN00005661	CXN00005661	3784	Intergenic	Protein of unknown function (DUF630)|NA
ApTrihelix1.Peak00684	chr11	7276825	7276961	Intergenic	CXN00008988	CXN00008988	27713	Intergenic	FR47-like protein|NA
ApTrihelix1.Peak00908	chr12	8113972	8114197	Intergenic	CXN00004092	CXN00004092	6914	Intergenic	phosphate transporter|AT5G43360;ATPT4,PHT1;3,PHT3
ApTrihelix1.Peak04144	chr3	9622247	9622365	Intergenic	CXN00005596	CXN00005596	6151	Intergenic	Zinc finger C-x8-C-x5-C-x3-H type (and similar)|NA
ApTrihelix1.Peak00967	chr12	9180783	9180954	Intergenic	CXN00025002	CXN00025002	-7949	Intergenic	Unknown|NA
ApTrihelix1.Peak06647	tig00005798	84377	84811	Intergenic	CXN00022899	CXN00022899	-10978	Intergenic	Unknown|NA
ApTrihelix1.Peak04488	chr5	529014	529260	Intergenic	CXN00008143	CXN00008143	-2124	Intergenic	Unknown|NA
ApTrihelix1.Peak00092	chr1	9200357	9200487	Intergenic	CXN00009895	CXN00009895	25806	Intergenic	synthase|NA
ApTrihelix1.Peak00446	chr11	49872	50232	Intergenic	CXN00006207	CXN00006207	3770	Intergenic	E3 ubiquitin-protein ligase|NA
ApTrihelix1.Peak00624	chr11	3834382	3834686	intron (CXN00019122, intron 1 of 3)	CXN00019122	CXN00019122	6642	Intron	Unknown|NA
ApTrihelix1.Peak02602	chr2	287930	288245	exon (CXN00001847, exon 2 of 2)	CXN00001847	CXN00001847	301	otherExon	Photosystem I reaction center subunit|AT5G64040;PSAN
ApTrihelix1.Peak04428	chr4	11575311	11575481	exon (CXN00008398, exon 3 of 3)	CXN00008398	CXN00008398	1672	otherExon	Unknown|NA
ApTrihelix1.Peak02354	chr19	1488502	1488774	Intergenic	CXN00010641	CXN00010641	-8962	Intergenic	Protein TRANSPARENT TESTA|NA
ApTrihelix1.Peak04034	chr3	1943243	1943364	Intergenic	CXN00024761	CXN00024761	5710	Intergenic	Belongs to the glycosyl hydrolase 1 family|AT3G60130;BGLU16
ApTrihelix1.Peak05420	chr7	2814389	2814666	Intergenic	CXN00014833	CXN00014833	-17985	Intergenic	Belongs to the DEAD box helicase family|NA
ApTrihelix1.Peak05677	chr8	9150114	9150497	Intergenic	CXN00014932	CXN00014932	-5650	Intergenic	Transcription cofactor|NA
ApTrihelix1.Peak00875	chr12	4168510	4168700	Intergenic	CXN00013454	CXN00013454	12302	Intergenic	Unknown|NA
ApTrihelix1.Peak00341	chr10	4541323	4541503	Intergenic	CXN00023679	CXN00023679	-23896	Intergenic	May act early in the ethylene signal transduction pathway, possibly as an ethylene receptor, or as a regulator of the pathway|AT1G66340;AtETR1,EIN1,ETR,ETR1
ApTrihelix1.Peak00699	chr11	7344480	7344864	intron (CXN00008991, intron 1 of 2)	CXN00008991	CXN00008991	2508	Intron	Plastocyanin-like domain|AT1G08500;AtENODL18,ENODL18
ApTrihelix1.Peak05561	chr7	12296273	12296461	Intergenic	CXN00005315	CXN00005315	-2892	Intergenic	XPC-binding domain|AT3G02540;RAD23-3,RAD23C
ApTrihelix1.Peak04348	chr4	9925055	9925172	Intergenic	CXN00014952	CXN00014952	29019	Intergenic	EF-hand domain|NA
ApTrihelix1.Peak00386	chr10	5255100	5255336	promoter-TSS (CXN00001642)	CXN00001642	CXN00001642	-978	Promoter(<1kb)	Peroxidase|NA
ApTrihelix1.Peak02874	chr20	3163836	3164029	Intergenic	CXN00006504	CXN00006504	-4561	Intergenic	Unknown|NA
ApTrihelix1.Peak01277	chr14	1375685	1376026	Intergenic	CXN00021179	CXN00021179	-6867	Intergenic	Belongs to the MIP aquaporin (TC 1.A.8) family|AT3G53420;PIP2,PIP2;1,PIP2A
ApTrihelix1.Peak06237	tig00001195	40189	40388	intron (CXN00022050, intron 18 of 18)	CXN00022050	CXN00022050	10318	Intron	atcul1,axr6,cul1|AT4G02570;ATCUL1,AXR6,CUL1
ApTrihelix1.Peak02625	chr2	1487037	1487584	Intergenic	CXN00002013	CXN00002013	8161	Intergenic	Protein kinase C conserved region 2 (CalB)|NA
ApTrihelix1.Peak00560	chr11	1503070	1503305	Intergenic	CXN00024118	CXN00024118	-10884	Intergenic	4-coumarate--CoA ligase-like|NA
ApTrihelix1.Peak00421	chr10	6058010	6058287	Intergenic	CXN00001604	CXN00001604	3127	Intergenic	Unknown|NA
ApTrihelix1.Peak00355	chr10	4665556	4665753	Intergenic	CXN00018683	CXN00018683	-15634	Intergenic	60S ribosomal protein L18a-like protein|NA
ApTrihelix1.Peak05340	chr7	1714518	1714675	intron (CXN00008560, intron 1 of 3)	CXN00008560	CXN00008560	1751	Intron	Belongs to the cytochrome P450 family|AT5G44620;CYP706A3
ApTrihelix1.Peak02843	chr20	1466112	1466389	Intergenic	CXN00019186	CXN00019186	-7042	Intergenic	Protein of unknown function (DUF1645)|NA
ApTrihelix1.Peak00178	chr1	10441131	10441422	Intergenic	CXN00007383	CXN00007383	5599	Intergenic	Pleiotropic drug resistance protein 1-like|AT1G15520;ABCG40,ATABCG40,ATPDR12,PDR12
ApTrihelix1.Peak06620	tig00005657	402	569	Intergenic	CXN00025361	CXN00025361	4500	Intergenic	Alcohol dehydrogenase transcription factor Myb/SANT-like|NA
ApTrihelix1.Peak00676	chr11	7176728	7177147	Intergenic	CXN00008987	CXN00008987	-21196	Intergenic	Belongs to the argonaute family|AT2G27040;AGO4,OCP11
ApTrihelix1.Peak01437	chr14	9136309	9136630	Intergenic	CXN00012135	CXN00012135	-6496	Intergenic	chaperone protein|NA
ApTrihelix1.Peak03792	chr23	7004443	7004589	Intergenic	CXN00009810	CXN00009810	8720	Intergenic	Glucomannan 4-beta-mannosyltransferase|AT5G03760;ATCSLA09,ATCSLA9,CSLA09,CSLA9,RAT4
ApTrihelix1.Peak00483	chr11	671474	671699	Intergenic	CXN00006124	CXN00006124	-10172	Intergenic	mTERF|NA
ApTrihelix1.Peak03112	chr20	7701597	7701839	intron (CXN00017330, intron 1 of 7)	CXN00017330	CXN00017330	790	Intron	Belongs to the actin family|AT3G60830;ARP7,ATARP7
ApTrihelix1.Peak04491	chr5	648099	648295	promoter-TSS (CXN00022648)	CXN00022648	CXN00022648	-828	Promoter(<1kb)	transcription factor|AT3G49690;ATMYB84,MYB84,RAX3
ApTrihelix1.Peak00242	chr10	2506472	2507474	TTS (CXN00024275)	CXN00024274	CXN00024274	871	DownStream	Belongs to the cytochrome P450 family|AT3G26210;CYP71B23
ApTrihelix1.Peak04903	chr5	12793865	12794310	Intergenic	CXN00013949	CXN00013949	3258	Intergenic	Unknown|NA
ApTrihelix1.Peak00498	chr11	983106	983276	intron (CXN00013168, intron 1 of 7)	CXN00013168	CXN00013168	279	Intron	May be involved in modulation of pathogen defense and leaf cell death|AT1G61560;ATMLO6,MLO6
ApTrihelix1.Peak04082	chr3	5682542	5683094	Intergenic	CXN00006392	CXN00006392	-9047	Intergenic	Conserved gene of|NA
ApTrihelix1.Peak02826	chr2	11640180	11640332	Intergenic	CXN00007838	CXN00007838	6948	Intergenic	Zinc finger, C3HC4 type (RING finger)|NA
ApTrihelix1.Peak00039	chr1	1289057	1289289	Intergenic	CXN00021027	CXN00021027	4147	Intergenic	Mini zinc finger protein|AT3G28917;MIF2
ApTrihelix1.Peak06197	tig00000757	27974	28463	Intergenic	CXN00025084	CXN00025084	-1108	Promoter(1-2kb)	Unknown|NA
ApTrihelix1.Peak04694	chr5	5101290	5101592	Intergenic	CXN00019634	CXN00019634	-3667	Intergenic	Belongs to the MIP aquaporin (TC 1.A.8) family|AT3G56950;SIP2,SIP2;1
ApTrihelix1.Peak01760	chr16	550768	550957	Intergenic	CXN00023242	CXN00023242	-14813	Intergenic	Ethylene-responsive transcription factor RAP2-7-like isoform X1|AT2G28550;RAP2.7,TOE1
ApTrihelix1.Peak05387	chr7	2435994	2436237	TTS (CXN00019990)	CXN00019990	CXN00019990	5401	DownStream	Peptidase C13 family|AT1G62710;BETA-VPE,BETAVPE
ApTrihelix1.Peak04629	chr5	2656782	2656963	TTS (CXN00016339)	CXN00016339	CXN00016339	3941	DownStream	Unknown|NA
ApTrihelix1.Peak03369	chr21	7467262	7467541	Intergenic	CXN00007775	CXN00007775	3810	Intergenic	Unknown|NA
ApTrihelix1.Peak02938	chr20	4025747	4026045	Intergenic	CXN00021840	CXN00021840	-17122	Intergenic	Unknown|NA
ApTrihelix1.Peak04171	chr3	9969953	9970126	TTS (CXN00005645)	CXN00005645	CXN00005645	3407	DownStream	Histidine phosphatase superfamily (branch 1)|NA
ApTrihelix1.Peak04506	chr5	1325661	1325833	promoter-TSS (CXN00018490)	CXN00018490	CXN00018490	-745	Promoter(<1kb)	Involved in transport of proteins from the cis medial- Golgi to the trans-Golgi network|AT2G36900;ATMEMB11,MEMB11
ApTrihelix1.Peak03163	chr21	907148	907350	Intergenic	CXN00001694	CXN00001694	-9933	Intergenic	Catalyzes the conversion of 7,8-dihydroneopterin to 6- hydroxymethyl-7,8-dihydropterin|AT3G11750;FOLB1
ApTrihelix1.Peak00632	chr11	5068860	5069197	Intergenic	CXN00003218	CXN00003218	-19949	Intergenic	Unknown|AT5G08020;ATRPA70B,RPA70B
ApTrihelix1.Peak05327	chr7	1613239	1613463	intron (CXN00008575, intron 4 of 9)	CXN00008575	CXN00008575	1571	Intron	Belongs to the tetraspanin (TM4SF) family|AT1G63260;TET10
ApTrihelix1.Peak00149	chr1	10026226	10026486	Intergenic	CXN00011694	CXN00011694	-6189	Intergenic	Translation initiation factor eIF3 subunit 135|NA
ApTrihelix1.Peak05563	chr8	350103	350378	intron (CXN00002493, intron 10 of 10)	CXN00002493	CXN00002493	4970	Intron	Auxin response factors (ARFs) are transcriptional factors that bind specifically to the DNA sequence 5'-TGTCTC-3' found in the auxin-responsive promoter elements (AuxREs)|AT2G33860;ARF3,ETT
ApTrihelix1.Peak03219	chr21	3666521	3666732	Intergenic	CXN00018197	CXN00018197	-3212	Intergenic	synthase|AT5G23960;ATTPS21,TPS21
ApTrihelix1.Peak04689	chr5	4997000	4997288	intron (CXN00019621, intron 1 of 6)	CXN00019621	CXN00019621	201	Intron	Dual specificity phosphatase, catalytic domain|AT3G23610;DSPTP1
ApTrihelix1.Peak00343	chr10	4551597	4552065	Intergenic	CXN00023678	CXN00023678	-13968	Intergenic	9-cis-epoxycarotenoid dioxygenase|AT3G14440;ATNCED3,NCED3,SIS7,STO1
ApTrihelix1.Peak02855	chr20	2481732	2481896	intron (CXN00022831, intron 1 of 2)	CXN00022831	CXN00022831	1728	Intron	Unknown|NA
ApTrihelix1.Peak04022	chr3	1773793	1774483	TTS (CXN00020269)	CXN00020269	CXN00020269	1674	DownStream	Unknown|NA
ApTrihelix1.Peak02886	chr20	3587169	3587422	Intergenic	CXN00021389	CXN00021389	-5829	Intergenic	O-methyltransferase|AT1G67980;CCOAMT
ApTrihelix1.Peak03600	chr22	7333431	7333555	TTS (CXN00004356)	CXN00004355	CXN00004355	-14689	DownStream	Transcriptional activator that specifically binds 5'- GATA-3' or 5'-GAT-3' motifs within gene promoters|AT3G54810;BME3,BME3-ZF,GATA8
ApTrihelix1.Peak00374	chr10	4926928	4927195	Intergenic	CXN00017619	CXN00017619	2332	Intergenic	Unknown|AT1G34670;AtMYB93,MYB93
ApTrihelix1.Peak04005	chr24	7280571	7280744	Intergenic	CXN00007097	CXN00007097	-1776	Promoter(1-2kb)	SANT SWI3, ADA2, N-CoR and TFIIIB'' DNA-binding domains|AT3G05380;ALY2,ATALY2
ApTrihelix1.Peak00423	chr10	6097971	6098327	intron (CXN00001600, intron 1 of 9)	CXN00001600	CXN00001600	772	Intron	RmlD substrate binding domain|AT1G30620;HSR8,MUR4,UXE1
ApTrihelix1.Peak02375	chr19	1910379	1910642	Intergenic	CXN00019319	CXN00019319	3206	Intergenic	Unknown|NA
ApTrihelix1.Peak02841	chr20	1462817	1463136	Intergenic	CXN00019187	CXN00019187	-9285	Intergenic	Unknown|NA
ApTrihelix1.Peak05966	chr9	8318035	8318218	Intergenic	CXN00017138	CXN00017138	-9783	Intergenic	BT1 family|NA
ApTrihelix1.Peak04552	chr5	1852068	1852183	Intergenic	CXN00016738	CXN00016738	3757	Intergenic	RING-H2 finger protein|NA
ApTrihelix1.Peak05512	chr7	8816134	8816517	intron (CXN00017743, intron 2 of 13)	CXN00017743	CXN00017743	2310	Intron	Smg-4/UPF3 family|AT1G33980;ATUPF3,UPF3
ApTrihelix1.Peak05447	chr7	4559888	4560041	Intergenic	CXN00013359	CXN00013359	54241	Intergenic	Unknown|NA
ApTrihelix1.Peak06115	chr9	9931550	9931763	Intergenic	CXN00012567	CXN00012567	-4134	Intergenic	Inositol polyphosphate phosphatase, catalytic domain homologues|AT2G32010;CVL1
ApTrihelix1.Peak01914	chr16	4936146	4936460	Intergenic	CXN00006989	CXN00006989	44637	Intergenic	7-deoxyloganetic acid glucosyltransferase-like|AT1G22380;AtUGT85A3,UGT85A3
ApTrihelix1.Peak00854	chr12	2708925	2709103	Intergenic	CXN00017280	CXN00017280	-1230	Promoter(1-2kb)	chitinase|AT3G54420;ATCHITIV,ATEP3,CHIV,EP3
ApTrihelix1.Peak04396	chr4	11057040	11057312	intron (CXN00008925, intron 4 of 18)	CXN00008925	CXN00008925	2070	Intron	WD repeat-containing protein|AT3G05090;LRS1
ApTrihelix1.Peak02460	chr19	6275296	6275899	Intergenic	CXN00024135	CXN00024135	10096	Intergenic	Belongs to the cytochrome P450 family|AT3G14690;CYP72A15
ApTrihelix1.Peak03007	chr20	6666070	6666208	Intergenic	CXN00003457	CXN00003457	9529	Intergenic	May act as a component of the auxin efflux carrier|AT1G70940;ATPIN3,PIN3
ApTrihelix1.Peak04472	chr4	12580045	12580250	exon (CXN00003319, exon 7 of 7)	CXN00003319	CXN00003319	2175	otherExon	Unknown|NA
ApTrihelix1.Peak02521	chr19	7186197	7186435	Intergenic	CXN00000308	CXN00000308	-4421	Intergenic	Neprosin|NA
ApTrihelix1.Peak03068	chr20	7234097	7234693	Intergenic	CXN00003407	CXN00003407	4580	Intergenic	Pentatricopeptide repeat domain|NA
ApTrihelix1.Peak04959	chr6	5257988	5258162	Intergenic	CXN00001308	CXN00001308	-1384	Promoter(1-2kb)	Transmembrane amino acid transporter protein|AT1G08230;ATGAT1,GAT1
ApTrihelix1.Peak05919	chr9	5278838	5279031	Intergenic	CXN00023344	CXN00023344	49174	Intergenic	Unknown|NA
ApTrihelix1.Peak04763	chr5	5874760	5875237	intron (CXN00010084, intron 1 of 2)	CXN00010084	CXN00010084	943	Intron	EamA-like transporter family|NA
ApTrihelix1.Peak04801	chr5	10226063	10226265	Intergenic	CXN00017175	CXN00017175	5445	Intergenic	Glycosyl hydrolase family 9|AT1G75680;AtGH9B7,GH9B7
ApTrihelix1.Peak03771	chr23	6383185	6383369	Intergenic	CXN00021748	CXN00021748	3258	Intergenic	Ribosomal L29 protein|NA
ApTrihelix1.Peak03614	chr22	7912965	7913189	Intergenic	CXN00025046	CXN00025046	-3096	Intergenic	3-ketoacyl-CoA synthase|AT5G04530;KCS19
ApTrihelix1.Peak04284	chr4	3501206	3501421	Intergenic	CXN00008868	CXN00008868	-3660	Intergenic	ARM-repeat Tetratricopeptide repeat (TPR)-like protein|NA
ApTrihelix1.Peak00338	chr10	4537860	4538098	Intergenic	CXN00023679	CXN00023679	-20462	Intergenic	May act early in the ethylene signal transduction pathway, possibly as an ethylene receptor, or as a regulator of the pathway|AT1G66340;AtETR1,EIN1,ETR,ETR1
ApTrihelix1.Peak01265	chr14	985799	985956	Intergenic	CXN00012059	CXN00012059	-3603	Intergenic	Core-2/I-Branching enzyme|NA
ApTrihelix1.Peak02045	chr17	4116342	4116553	exon (CXN00003836, exon 2 of 2)	CXN00003836	CXN00003836	1009	otherExon	Uncharacterized protein At4g22758-like|NA
ApTrihelix1.Peak06087	chr9	9682335	9682648	Intergenic	CXN00012542	CXN00012542	-4950	Intergenic	gamma subunit|AT3G22942;AGG2
ApTrihelix1.Peak03411	chr22	1157096	1157453	Intergenic	CXN00019213	CXN00019213	1989	Promoter(1-2kb)	Peptidoglycan-binding LysM domain-containing protein|NA
ApTrihelix1.Peak05665	chr8	8282509	8282782	Intergenic	CXN00023649	CXN00023649	-4587	Intergenic	Plant protein of unknown function (DUF825)|NA
ApTrihelix1.Peak00867	chr12	3069792	3070304	intron (CXN00015920, intron 1 of 9)	CXN00015920	CXN00015920	1666	Intron	S1 RNA binding domain|NA
ApTrihelix1.Peak04192	chr4	693814	694045	Intergenic	CXN00003535	CXN00003535	-2862	Intergenic	Pheophorbide a oxygenase|AT1G44446;ATCAO,CAO,CH1
ApTrihelix1.Peak04331	chr4	8196759	8197002	Intergenic	CXN00011306	CXN00011306	-1975	Promoter(1-2kb)	Plant lipid transfer protein / seed storage protein / trypsin-alpha amylase inhibitor domain family|NA
ApTrihelix1.Peak00044	chr1	1311321	1311963	Intergenic	CXN00021026	CXN00021026	11339	Intergenic	Myb-like DNA-binding domain|AT3G47600;ATMYB94,ATMYBCP70,MYB94
ApTrihelix1.Peak00808	chr12	2086886	2087149	Intergenic	CXN00017016	CXN00017016	-4598	Intergenic	Small ubiquitin-related modifier|AT4G26840;ATSUMO1,SUM1,SUMO 1,SUMO1
ApTrihelix1.Peak02737	chr2	8997460	8997868	Intergenic	CXN00024789	CXN00024789	7635	Intergenic	Homogentisate 1,2-dioxygenase|AT5G54080;HGO
ApTrihelix1.Peak00073	chr1	3372739	3372921	exon (CXN00004977, exon 4 of 4)	CXN00004976	CXN00004976	-1301	otherExon	Belongs to the disease resistance NB-LRR family|NA
ApTrihelix1.Peak02051	chr17	4193140	4193282	Intergenic	CXN00003829	CXN00003829	-2257	Intergenic	homeobox associated leucin zipper|AT4G37790;HAT22
ApTrihelix1.Peak03266	chr21	5879899	5881259	Intergenic	CXN00005226	CXN00005226	24145	Intergenic	Unknown|NA
ApTrihelix1.Peak01397	chr14	8248054	8248213	promoter-TSS (CXN00023205)	CXN00023205	CXN00023205	-170	Promoter(<1kb)	Catalyzes the attachment of alanine to tRNA(Ala) in a two-step reaction alanine is first activated by ATP to form Ala- AMP and then transferred to the acceptor end of tRNA(Ala). Also edits incorrectly charged tRNA(Ala) via its editing domain|AT1G50200;ACD,ALATS
ApTrihelix1.Peak05752	chr8	10432265	10432571	Intergenic	CXN00014556	CXN00014556	-5232	Intergenic	Domain of unknown function (DUF296)|NA
ApTrihelix1.Peak04712	chr5	5207738	5207936	intron (CXN00019644, intron 2 of 2)	CXN00019644	CXN00019644	3294	Intron	Unknown|NA
ApTrihelix1.Peak01900	chr16	4592230	4592348	Intergenic	CXN00007010	CXN00007010	7370	Intergenic	Belongs to the class-I aminoacyl-tRNA synthetase family|NA
ApTrihelix1.Peak04436	chr4	11791166	11791591	Intergenic	CXN00008370	CXN00008370	-1614	Promoter(1-2kb)	SPX domain|AT5G15330;ATSPX4,SPX4
ApTrihelix1.Peak06290	tig00001262	95686	96155	Intergenic	CXN00021372	CXN00021372	-7742	Intergenic	Disordered region downstream of MFMR|AT2G46270;GBF3
ApTrihelix1.Peak02546	chr19	7658811	7659082	Intergenic	CXN00000360	CXN00000360	-5914	Intergenic	Zinc finger protein|NA
ApTrihelix1.Peak03316	chr21	6529892	6530090	Intergenic	CXN00020392	CXN00020392	-4012	Intergenic	glutamine synthetase|AT5G37600;ATGLN1;1,ATGSR1,GLN1;1,GSR 1
ApTrihelix1.Peak00134	chr1	9825992	9826220	promoter-TSS (CXN00011705)	CXN00011705	CXN00011705	-840	Promoter(<1kb)	Unknown|NA
ApTrihelix1.Peak00975	chr12	9258156	9258723	Intergenic	CXN00023417	CXN00023417	-8150	Intergenic	Major allergen Pru|AT1G24020;MLP423
ApTrihelix1.Peak06027	chr9	9158095	9158422	Intergenic	CXN00006457	CXN00006457	-5297	Intergenic	DNA-binding domain in plant proteins such as APETALA2 and EREBPs|AT3G23240;ATERF1,ERF1
ApTrihelix1.Peak02943	chr20	4067568	4067966	Intergenic	CXN00021844	CXN00021844	-5046	Intergenic	Catalyzes xyloglucan endohydrolysis (XEH) and or endotransglycosylation (XET). Cleaves and religates xyloglucan polymers, an essential constituent of the primary cell wall, and thereby participates in cell wall construction of growing tissues|AT5G13870;EXGT-A4,XTH5
ApTrihelix1.Peak05706	chr8	9829298	9829666	Intergenic	CXN00021079	CXN00021079	-8690	Intergenic	GRAS domain family|AT4G00150;ATHAM3,HAM3
ApTrihelix1.Peak04224	chr4	2266245	2266419	Intergenic	CXN00011957	CXN00011957	-1068	Promoter(1-2kb)	Pentacotripeptide-repeat region of PRORP|NA
ApTrihelix1.Peak01315	chr14	2170704	2170945	Intergenic	CXN00011031	CXN00011031	-1057	Promoter(1-2kb)	No apical meristem-associated C-terminal domain|NA
ApTrihelix1.Peak01507	chr15	505988	506299	Intergenic	CXN00013183	CXN00013183	-7647	Intergenic	Axial regulator YABBY|AT2G26580;YAB5
ApTrihelix1.Peak04299	chr4	4426791	4426932	Intergenic	CXN00021244	CXN00021244	-2590	Intergenic	AMP-binding enzyme C-terminal domain|NA
ApTrihelix1.Peak02135	chr17	9393678	9394005	Intergenic	CXN00018599	CXN00018599	8341	Intergenic	GLABRA2 expression|AT2G22475;GEM
ApTrihelix1.Peak02974	chr20	5659380	5659499	Intergenic	CXN00024746	CXN00024746	-15139	Intergenic	Domain of unknown function DUF220|NA
ApTrihelix1.Peak02581	chr19	8929738	8930039	Intergenic	CXN00019526	CXN00019526	4616	Intergenic	40S ribosomal protein|NA
ApTrihelix1.Peak01568	chr15	1128687	1128983	Intergenic	CXN00015790	CXN00015790	-3459	Intergenic	(NAC) domain-containing protein|AT4G29230;anac075,NAC075
ApTrihelix1.Peak03773	chr23	6426556	6426805	Intergenic	CXN00021754	CXN00021754	-2284	Intergenic	E3 UFM1-protein ligase 1|NA
ApTrihelix1.Peak04803	chr5	10248866	10248989	Intergenic	CXN00017176	CXN00017176	-7811	Intergenic	Cytokinin-activating enzyme working in the direct activation pathway. Phosphoribohydrolase that converts inactive cytokinin nucleotides to the biologically active free-base forms|NA
ApTrihelix1.Peak05070	chr6	10289892	10290268	intron (CXN00006532, intron 3 of 3)	CXN00006532	CXN00006532	10130	Intron	finger protein|AT5G05810;ATL43
ApTrihelix1.Peak00294	chr10	3959541	3959787	Intergenic	CXN00009252	CXN00009252	-1985	Promoter(1-2kb)	Protein TOO MANY|AT2G42800;AtRLP29,RLP29
ApTrihelix1.Peak06130	chr9	10227255	10227510	Intergenic	CXN00013331	CXN00013331	-4682	Intergenic	Belongs to the MIP aquaporin (TC 1.A.8) family|AT3G06100;NIP7;1,NLM6,NLM8
ApTrihelix1.Peak01170	chr13	7466691	7467105	Intergenic	CXN00020946	CXN00020946	-2488	Intergenic	B3 DNA binding domain|AT1G25560;EDF1,TEM1
ApTrihelix1.Peak04761	chr5	5852065	5852255	Intergenic	CXN00010086	CXN00010086	-8235	Intergenic	EamA-like transporter family|NA
ApTrihelix1.Peak02367	chr19	1593578	1593725	Intergenic	CXN00021505	CXN00021505	4755	Intergenic	Transcription factor|AT1G24590;DRN-LIKE,DRNL,ESR2,SOB2
ApTrihelix1.Peak03462	chr22	2128342	2128496	promoter-TSS (CXN00001521)	CXN00001521	CXN00001521	-834	Promoter(<1kb)	Nucleotide-diphospho-sugar transferase|NA
ApTrihelix1.Peak02523	chr19	7200689	7200958	promoter-TSS (CXN00000309)	CXN00000309	CXN00000309	-348	Promoter(<1kb)	GDSL-like Lipase/Acylhydrolase|NA
ApTrihelix1.Peak03744	chr23	6039642	6039958	Intergenic	CXN00011869	CXN00011869	-7678	Intergenic	DVL family|AT5G59510;DVL18,RTFL5
ApTrihelix1.Peak04078	chr3	4353994	4354266	Intergenic	CXN00018362	CXN00018362	29763	Intergenic	Unknown|NA
ApTrihelix1.Peak00229	chr1	13056038	13056231	Intergenic	CXN00019595	CXN00019595	-4044	Intergenic	WD repeat-containing protein|NA
ApTrihelix1.Peak02308	chr19	717715	717937	Intergenic	CXN00004203	CXN00004203	9660	Intergenic	Belongs to the mitochondrial carrier (TC 2.A.29) family|NA
ApTrihelix1.Peak01490	chr15	172407	172840	TTS (CXN00022917)	CXN00022917	CXN00022917	1263	DownStream	Catalyzes the conversion of 7,8-dihydroneopterin to 6- hydroxymethyl-7,8-dihydropterin|AT5G62980;FOLB2
ApTrihelix1.Peak02838	chr20	967721	967858	Intergenic	CXN00017669	CXN00017669	-33523	Intergenic	Glycosyltransferase family 17|NA
ApTrihelix1.Peak04276	chr4	3395978	3396347	intron (CXN00008877, intron 2 of 5)	CXN00008877	CXN00008877	5045	Intron	Unknown|AT1G59590;ZCF37
ApTrihelix1.Peak00071	chr1	2509589	2509954	Intergenic	CXN00015746	CXN00015746	-10218	Intergenic	Phosphoethanolamine N-methyltransferase|AT3G18000;NMT1,PEAMT,XPL1
ApTrihelix1.Peak02053	chr17	4222428	4222571	Intergenic	CXN00003827	CXN00003827	-9111	Intergenic	1-amino-cyclopropane-1-carboxylate synthase|AT4G37770;ACS8
ApTrihelix1.Peak04333	chr4	8313460	8313704	Intergenic	CXN00011312	CXN00011312	-4046	Intergenic	NAC domain-containing protein 2-like|AT5G08790;anac081,ATAF2
ApTrihelix1.Peak02295	chr18	7689718	7690027	Intergenic	CXN00008309	CXN00008309	3373	Intergenic	Belongs to the alternative oxidase family|AT3G22370;AOX1A,ATAOX1A
ApTrihelix1.Peak00707	chr11	7881315	7881651	TTS (CXN00014580)	CXN00014580	CXN00014580	2813	DownStream	BEST Arabidopsis thaliana protein match is fringe-related protein (TAIR AT2G37730.1)|NA
ApTrihelix1.Peak00182	chr1	10569503	10569914	Intergenic	CXN00007389	CXN00007389	41668	Intergenic	Severs microtubules in an ATP-dependent manner. Microtubule severing may promote rapid reorganization of cellular microtubule arrays|AT1G80350;AAA1,ATKTN1,BOT1,ERH3,FRA2,FRC2,FTR,KTN1,LUE1
ApTrihelix1.Peak02926	chr20	3868123	3868349	Intergenic	CXN00014668	CXN00014668	3972	Intergenic	Heavy-metal-associated domain|NA
ApTrihelix1.Peak03413	chr22	1204898	1205296	intron (CXN00019217, intron 1 of 4)	CXN00019217	CXN00019217	1244	Intron	(NAC) domain-containing protein|AT1G12260;ANAC007,EMB2749,NAC007,VND4
ApTrihelix1.Peak00768	chr11	9547592	9548891	exon (CXN00006742, exon 5 of 15)	CXN00006742	CXN00006742	1091	otherExon	Belongs to the terpene synthase family|AT4G02780;ABC33,ATCPS1,CPS,CPS1,GA1
ApTrihelix1.Peak04642	chr5	2766681	2766923	Intergenic	CXN00016333	CXN00016333	-4560	Intergenic	Glyco_18|NA
ApTrihelix1.Peak04139	chr3	9304274	9304700	Intergenic	CXN00020170	CXN00020170	-4743	Intergenic	G patch domain-containing protein|NA
ApTrihelix1.Peak02104	chr17	5422914	5423238	Intergenic	CXN00016005	CXN00016005	-4144	Intergenic	DnaJ Hsp40 cysteine-rich domain superfamily protein|NA
ApTrihelix1.Peak02986	chr20	6337787	6338153	Intergenic	CXN00003474	CXN00003474	10503	Intergenic	Cleavage and polyadenylation specificity factor|AT1G61010;CPSF73-I
ApTrihelix1.Peak00122	chr1	9608689	9608863	Intergenic	CXN00009866	CXN00009866	26587	Intergenic	mitotic sister chromatid cohesion|NA
ApTrihelix1.Peak02955	chr20	4964815	4965142	Intergenic	CXN00014283	CXN00014283	-7537	Intergenic	leucine-rich repeat receptor-like protein kinase IMK3|AT3G51740;IMK2
ApTrihelix1.Peak02598	chr2	258798	259004	intron (CXN00001840, intron 1 of 1)	CXN00001840	CXN00001840	1473	Intron	Belongs to the iron ascorbate-dependent oxidoreductase family|AT5G51810;AT2353,ATGA20OX2,GA20OX2
ApTrihelix1.Peak04049	chr3	2107349	2107546	Intergenic	CXN00022540	CXN00022540	-5037	Intergenic	Steryl acetyl hydrolase|NA
ApTrihelix1.Peak02217	chr18	4714399	4714722	Intergenic	CXN00000097	CXN00000097	5543	Intergenic	Pentatricopeptide repeat-containing protein|NA
ApTrihelix1.Peak00954	chr12	9128322	9128518	Intergenic	CXN00022117	CXN00022117	-8386	Intergenic	Unknown|NA
ApTrihelix1.Peak02583	chr19	9099998	9100148	Intergenic	CXN00020095	CXN00020095	-3040	Intergenic	UvrD/REP helicase N-terminal domain|AT4G25120;ATSRS2,SRS2
ApTrihelix1.Peak04232	chr4	2361903	2362111	Intergenic	CXN00011943	CXN00011943	-5927	Intergenic	Carbohydrate esterase, sialic acid-specific acetylesterase|NA
ApTrihelix1.Peak06040	chr9	9296021	9296236	intron (CXN00018382, intron 2 of 3)	CXN00018382	CXN00018382	2013	Intron	Unknown|NA
ApTrihelix1.Peak01814	chr16	975537	975768	Intergenic	CXN00005415	CXN00005415	9535	Intergenic	Unknown|NA
ApTrihelix1.Peak00289	chr10	3928998	3929365	exon (CXN00009255, exon 2 of 2)	CXN00009256	CXN00009256	-4717	otherExon	Bromodomain extra-terminal - transcription regulation|AT1G06230;GTE4
ApTrihelix1.Peak05866	chr9	2440043	2440202	TTS (CXN00001255)	CXN00001255	CXN00001255	3885	DownStream	Tryptophan aminotransferase-related protein|AT4G24670;TAR2
ApTrihelix1.Peak00105	chr1	9309814	9310064	Intergenic	CXN00009892	CXN00009892	-28072	Intergenic	Stress up-regulated Nod 19|NA
ApTrihelix1.Peak02941	chr20	4052668	4052971	TTS (CXN00021842)	CXN00021842	CXN00021842	4152	DownStream	Unknown|NA
ApTrihelix1.Peak06454	tig00002283	33092	33342	Intergenic	CXN00025109	CXN00025109	3917	Intergenic	Belongs to the oxygen-dependent FAD-linked oxidoreductase family|AT2G34790;EDA28,MEE23
ApTrihelix1.Peak05539	chr7	9818486	9818718	Intergenic	CXN00003007	CXN00003007	-3822	Intergenic	Transcription factor|NA
ApTrihelix1.Peak06645	tig00005783	8023	8217	intron (CXN00025160, intron 10 of 23)	CXN00025160	CXN00025160	3801	Intron	Unknown|NA
ApTrihelix1.Peak00965	chr12	9166917	9167246	promoter-TSS (CXN00022115)	CXN00022115	CXN00022115	-154	Promoter(<1kb)	3-ketoacyl-CoA synthase|AT2G26640;KCS11
ApTrihelix1.Peak03049	chr20	7138727	7138943	promoter-TSS (CXN00003413)	CXN00003413	CXN00003413	-267	Promoter(<1kb)	helix loop helix domain|NA
ApTrihelix1.Peak01404	chr14	8279353	8279579	Intergenic	CXN00023202	CXN00023202	-2243	Intergenic	Hydrophobic seed protein|NA
ApTrihelix1.Peak05201	chr6	12218454	12218787	exon (CXN00011397, exon 2 of 4)	CXN00011397	CXN00011397	505	otherExon	carbonic anhydrase|AT4G21000;ACA6,ATACA6
ApTrihelix1.Peak05884	chr9	3239304	3239546	Intergenic	CXN00018070	CXN00018070	-10928	Intergenic	superfamily. Protein|NA
ApTrihelix1.Peak01601	chr15	2499773	2500037	Intergenic	CXN00024585	CXN00024585	47646	Intergenic	Unknown|NA
ApTrihelix1.Peak00619	chr11	2886653	2886811	Intergenic	CXN00010983	CXN00010983	-35757	Intergenic	DCD|NA
ApTrihelix1.Peak01578	chr15	1258500	1258671	intron (CXN00015800, intron 1 of 2)	CXN00015800	CXN00015800	1646	Intron	Belongs to the oxygen-dependent FAD-linked oxidoreductase family|NA
ApTrihelix1.Peak03232	chr21	3734855	3734972	Intergenic	CXN00023320	CXN00023320	38506	Intergenic	Unknown|NA
ApTrihelix1.Peak02964	chr20	5613559	5614349	Intergenic	CXN00019510	CXN00019510	-12029	Intergenic	Beta-galactosidase|AT2G16730;BGAL13
ApTrihelix1.Peak02687	chr2	3407094	3407451	Intergenic	CXN00018523	CXN00018523	-2976	Intergenic	Animal haem peroxidase|AT1G73680;ALPHA DOX2
ApTrihelix1.Peak00200	chr1	11004964	11005682	Intergenic	CXN00019768	CXN00019768	-4062	Intergenic	Domain of unknown function (DUF588)|NA
ApTrihelix1.Peak06651	tig00005804	38736	39052	TTS (CXN00024843)	CXN00024844	CXN00024844	6261	DownStream	Rhamnogalacturonate lyase family|NA
ApTrihelix1.Peak03761	chr23	6301831	6302274	Intergenic	CXN00016812	CXN00016812	16572	Intergenic	Catalyzes the third of the four reactions of the long- chain fatty acids elongation cycle. This endoplasmic reticulum- bound enzymatic process, allows the addition of two carbons to the chain of long- and very long-chain fatty acids VLCFAs per cycle. This enzyme catalyzes the dehydration of the 3-hydroxyacyl-CoA intermediate into trans-2,3-enoyl-CoA, within each cycle of fatty acid elongation. Th…
ApTrihelix1.Peak01275	chr14	1344586	1344757	Intergenic	CXN00021175	CXN00021175	-2605	Intergenic	Prokaryotic RING finger family 4|NA
ApTrihelix1.Peak06235	tig00001195	35870	36089	Intergenic	CXN00022049	CXN00022049	-11771	Intergenic	Glycogen recognition site of AMP-activated protein kinase|AT1G09020;ATSNF4,SNF4
ApTrihelix1.Peak00012	chr1	977184	977328	Intergenic	CXN00010517	CXN00010517	-3554	Intergenic	Lipase (class 3)|NA
ApTrihelix1.Peak03803	chr23	7287788	7288061	exon (CXN00017362, exon 3 of 13)	CXN00017362	CXN00017362	1152	otherExon	DNA (cytosine-5)-methyltransferase CMT3-like|AT4G19020;CMT2
ApTrihelix1.Peak04773	chr5	6232776	6232916	Intergenic	CXN00020746	CXN00020746	-9500	Intergenic	Unknown|NA
ApTrihelix1.Peak00357	chr10	4667640	4668068	Intergenic	CXN00018683	CXN00018683	-13434	Intergenic	60S ribosomal protein L18a-like protein|NA
ApTrihelix1.Peak03078	chr20	7285643	7286008	Intergenic	CXN00022316	CXN00022316	9973	Intergenic	Unknown|NA
ApTrihelix1.Peak04744	chr5	5669253	5669581	Intergenic	CXN00010099	CXN00010099	-1061	Promoter(1-2kb)	ADP-ribosylation factor|AT2G24765;ARF3,ARL1,ATARL1
ApTrihelix1.Peak02470	chr19	6578390	6578615	Intergenic	CXN00021687	CXN00021687	-7100	Intergenic	Transcriptional activator that specifically binds 5'- GATA-3' or 5'-GAT-3' motifs within gene promoters|AT4G32890;GATA9
ApTrihelix1.Peak04462	chr4	12499366	12499481	Intergenic	CXN00003331	CXN00003331	-3162	Intergenic	Belongs to the peptidase A1 family|NA
ApTrihelix1.Peak02627	chr2	1496638	1496882	Intergenic	CXN00002013	CXN00002013	-1289	Promoter(1-2kb)	Protein kinase C conserved region 2 (CalB)|NA
ApTrihelix1.Peak03276	chr21	6149513	6149620	Intergenic	CXN00020863	CXN00020863	-4436	Intergenic	Alpha-1,4-glucan-protein synthase UDP-forming|AT3G02230;ATRGP1,RGP1
ApTrihelix1.Peak02710	chr2	6132205	6132359	Intergenic	CXN00024663	CXN00024663	34862	Intergenic	VQ motif|NA
ApTrihelix1.Peak01549	chr15	822421	822605	Intergenic	CXN00022370	CXN00022370	-5150	Intergenic	Glycosyl hydrolases family 35|AT3G52840;BGAL2
ApTrihelix1.Peak05824	chr9	1751502	1751775	Intergenic	CXN00001173	CXN00001173	-6052	Intergenic	Thioredoxin|AT1G08570;ACHT4
ApTrihelix1.Peak00063	chr1	2274812	2275063	Intergenic	CXN00018059	CXN00018059	-5534	Intergenic	Agmatine deiminase|AT5G08170;ATAIH,EMB1873
ApTrihelix1.Peak03139	chr21	344739	345060	exon (CXN00022709, exon 1 of 3)	CXN00022709	CXN00022709	301	otherExon	Unknown|AT1G17950;ATMYB52,BW52,MYB52
ApTrihelix1.Peak05453	chr7	4585625	4586455	Intergenic	CXN00023519	CXN00023519	59424	Intergenic	Unknown|NA
ApTrihelix1.Peak03642	chr23	824737	825069	Intergenic	CXN00015338	CXN00015338	-2678	Intergenic	serine threonine-protein kinase|NA
ApTrihelix1.Peak04413	chr4	11203824	11204086	Intergenic	CXN00022789	CXN00022789	12612	Intergenic	ethylene-responsive transcription factor|AT5G67190;DEAR2
ApTrihelix1.Peak05899	chr9	4021199	4021335	Intergenic	CXN00008041	CXN00008041	-27036	Intergenic	Unknown|NA
ApTrihelix1.Peak00877	chr12	4173686	4173924	Intergenic	CXN00013453	CXN00013453	-14169	Intergenic	Serine incorporator (Serinc)|NA
ApTrihelix1.Peak05675	chr8	9041336	9041531	TTS (CXN00014927)	CXN00014927	CXN00014927	2095	DownStream	Mediator-associated protein|NA
ApTrihelix1.Peak02758	chr2	9324506	9324651	intron (CXN00023134, intron 1 of 3)	CXN00023134	CXN00023134	2465	Intron	PMR5 N terminal Domain|AT3G14850;TBL41
ApTrihelix1.Peak02190	chr18	3563227	3563369	Intergenic	CXN00015147	CXN00015147	-1225	Promoter(1-2kb)	Thaumatin family|NA
ApTrihelix1.Peak03333	chr21	6781447	6781630	Intergenic	CXN00025153	CXN00025153	8233	Intergenic	protein DS12 from 2D-PAGE of leaf|NA
ApTrihelix1.Peak05356	chr7	1802947	1803459	Intergenic	CXN00008554	CXN00008554	-1950	Promoter(1-2kb)	Belongs to the cytochrome P450 family|AT4G12300;CYP706A4
ApTrihelix1.Peak01842	chr16	1464241	1464514	Intergenic	CXN00021097	CXN00021097	10045	Intergenic	Unknown|NA
ApTrihelix1.Peak05203	chr6	12221595	12221831	Intergenic	CXN00011397	CXN00011397	3598	Intergenic	carbonic anhydrase|AT4G21000;ACA6,ATACA6
ApTrihelix1.Peak04316	chr4	6215762	6217661	Intergenic	CXN00024875	CXN00024875	59883	Intergenic	Unknown|NA
ApTrihelix1.Peak06195	tig00000757	26124	26593	intron (CXN00025084, intron 1 of 8)	CXN00025084	CXN00025084	752	Intron	Unknown|NA
ApTrihelix1.Peak01994	chr16	6590117	6590322	Intergenic	CXN00000773	CXN00000773	-2249	Intergenic	Sugar (and other) transporter|AT1G11260;ATSTP1,STP1
ApTrihelix1.Peak03436	chr22	1479303	1479602	Intergenic	CXN00025035	CXN00025035	-3843	Intergenic	GMC oxidoreductase|NA
ApTrihelix1.Peak05592	chr8	2138252	2138483	promoter-TSS (CXN00007926)	CXN00007926	CXN00007926	-463	Promoter(<1kb)	No apical meristem (NAM) protein|AT1G65910;anac028,NAC028
ApTrihelix1.Peak01929	chr16	5335513	5335957	Intergenic	CXN00013739	CXN00013739	-10163	Intergenic	Coronatine-insensitive protein|AT2G39940;COI1
ApTrihelix1.Peak05385	chr7	2428754	2429265	Intergenic	CXN00019990	CXN00019990	-1705	Promoter(1-2kb)	Peptidase C13 family|AT1G62710;BETA-VPE,BETAVPE
ApTrihelix1.Peak00749	chr11	8600244	8600414	Intergenic	CXN00019810	CXN00019810	-6649	Intergenic	GNL3L/Grn1 putative GTPase|NA
ApTrihelix1.Peak06653	tig00005804	39744	39959	intron (CXN00024844, intron 10 of 10)	CXN00024844	CXN00024844	5304	Intron	Rhamnogalacturonate lyase family|NA
ApTrihelix1.Peak03224	chr21	3680459	3680908	Intergenic	CXN00018197	CXN00018197	-17269	Intergenic	synthase|AT5G23960;ATTPS21,TPS21
ApTrihelix1.Peak05876	chr9	2610268	2610385	Intergenic	CXN00001269	CXN00001269	-5553	Intergenic	TIFY|AT3G17860;JAI3,JAZ3,TIFY6B
ApTrihelix1.Peak01435	chr14	9122718	9122960	Intergenic	CXN00012135	CXN00012135	7134	Intergenic	chaperone protein|NA
ApTrihelix1.Peak02230	chr18	4947650	4947814	Intergenic	CXN00000117	CXN00000117	-5314	Intergenic	Carboxylesterase family|NA
ApTrihelix1.Peak01603	chr15	2520152	2520309	Intergenic	CXN00024585	CXN00024585	27321	Intergenic	Unknown|NA
ApTrihelix1.Peak03299	chr21	6302604	6302889	Intergenic	CXN00020817	CXN00020817	6978	Intergenic	Transcription factor|NA
ApTrihelix1.Peak04068	chr3	3403386	3403575	Intergenic	CXN00017295	CXN00017295	-19002	Intergenic	Endoglucanase|AT1G02800;ATCEL2,CEL2
ApTrihelix1.Peak05445	chr7	4555267	4555916	Intergenic	CXN00013359	CXN00013359	49868	Intergenic	Unknown|NA
ApTrihelix1.Peak00450	chr11	98686	98922	Intergenic	CXN00006200	CXN00006200	-4485	Intergenic	DnaJ molecular chaperone homology domain|NA
ApTrihelix1.Peak03472	chr22	2416611	2416914	promoter-TSS (CXN00001551)	CXN00001551	CXN00001551	-811	Promoter(<1kb)	lob domain-containing protein|AT2G40470;ASL11,LBD15
ApTrihelix1.Peak02377	chr19	1941330	1941614	Intergenic	CXN00019315	CXN00019315	-1843	Promoter(1-2kb)	Exostosin family|AT1G27440;ATGUT1,GUT2,IRX10
ApTrihelix1.Peak04007	chr3	800114	800586	intron (CXN00018113, intron 1 of 1)	CXN00018113	CXN00018113	1002	Intron	Belongs to the UDP-glycosyltransferase family|AT4G01070;GT72B1,UGT72B1
ApTrihelix1.Peak05654	chr8	6403474	6403598	Intergenic	CXN00017810	CXN00017810	-6768	Intergenic	Signal peptide peptidase-like 4|AT1G01650;ATSPPL4,SPPL4
ApTrihelix1.Peak01160	chr13	7444298	7445609	Intergenic	CXN00020945	CXN00020945	-12388	Intergenic	PAX3- and PAX7-binding protein|AT5G08550;ILP1
ApTrihelix1.Peak03284	chr21	6187255	6187548	Intergenic	CXN00020864	CXN00020864	6825	Intergenic	Heavy-metal-associated domain|NA
ApTrihelix1.Peak04771	chr5	6112954	6113160	Intergenic	CXN00019117	CXN00019117	-50600	Intergenic	Unknown|NA
ApTrihelix1.Peak03801	chr23	7272290	7272524	Intergenic	CXN00017364	CXN00017364	7809	Intergenic	Serine arginine-rich SC35-like splicing factor|AT3G13570;SCL30A
ApTrihelix1.Peak04614	chr5	2497436	2497785	TTS (CXN00018022)	CXN00018022	CXN00018022	423	DownStream	Cotton fibre expressed protein|NA
ApTrihelix1.Peak00418	chr10	5831271	5831466	Intergenic	CXN00001614	CXN00001614	12316	Intergenic	Belongs to the UDP-glycosyltransferase family|AT1G07250;UGT71C4
ApTrihelix1.Peak03763	chr23	6309090	6309567	Intergenic	CXN00016812	CXN00016812	23848	Intergenic	Catalyzes the third of the four reactions of the long- chain fatty acids elongation cycle. This endoplasmic reticulum- bound enzymatic process, allows the addition of two carbons to the chain of long- and very long-chain fatty acids VLCFAs per cycle. This enzyme catalyzes the dehydration of the 3-hydroxyacyl-CoA intermediate into trans-2,3-enoyl-CoA, within each cycle of fatty acid elongation. Th…
ApTrihelix1.Peak05302	chr7	1432510	1432782	Intergenic	CXN00008594	CXN00008594	-5445	Intergenic	domain associated with HOX domains|AT2G23760;BLH4,SAW2
ApTrihelix1.Peak03959	chr24	5719673	5720042	Intergenic	CXN00012401	CXN00012401	-4598	Intergenic	POT family|AT5G46050;ATPTR3,PTR3
ApTrihelix1.Peak05060	chr6	9541901	9542115	Intergenic	CXN00016349	CXN00016349	47919	Intergenic	ADP-ribosylation factor|AT2G24765;ARF3,ARL1,ATARL1
ApTrihelix1.Peak06117	chr9	9980374	9980598	Intergenic	CXN00012574	CXN00012574	-1661	Promoter(1-2kb)	Protein of unknown function (DUF1677)|NA
ApTrihelix1.Peak00778	chr12	1202619	1202822	Intergenic	CXN00000634	CXN00000634	-5553	Intergenic	GDP-fucose protein O-fucosyltransferase|NA
ApTrihelix1.Peak02857	chr20	2499488	2499627	Intergenic	CXN00022830	CXN00022830	-4304	Intergenic	Amino-transferase class IV|NA
ApTrihelix1.Peak02640	chr2	1987272	1987838	Intergenic	CXN00002085	CXN00002085	7348	Intergenic	DNA-binding domain in plant proteins such as APETALA2 and EREBPs|AT4G36920;AP2,FL1,FLO2
ApTrihelix1.Peak01989	chr16	6366277	6367010	Intergenic	CXN00000807	CXN00000807	-7367	Intergenic	Rhodanese Homology Domain|NA
ApTrihelix1.Peak03331	chr21	6752282	6752638	Intergenic	CXN00024728	CXN00024728	9945	Intergenic	4-coumarate--CoA ligase|AT3G21240;4CL2,AT4CL2
ApTrihelix1.Peak05451	chr7	4583691	4584508	Intergenic	CXN00023519	CXN00023519	61365	Intergenic	Unknown|NA
ApTrihelix1.Peak03192	chr21	1563902	1564318	Intergenic	CXN00001756	CXN00001756	-6273	Intergenic	N-alpha-acetyltransferase|NA
ApTrihelix1.Peak01254	chr14	898613	898770	TTS (CXN00012065)	CXN00012066	CXN00012066	-1384	DownStream	Belongs to the protein kinase superfamily|AT2G28930;APK1B,PK1B
ApTrihelix1.Peak05325	chr7	1604379	1604971	Intergenic	CXN00008576	CXN00008576	-4433	Intergenic	N-terminal C2 in EEIG1 and EHBP1 proteins|NA
ApTrihelix1.Peak04411	chr4	11198787	11198920	Intergenic	CXN00008911	CXN00008911	-12119	Intergenic	Floral homeotic protein APETALA|AT4G36920;AP2,FL1,FLO2
ApTrihelix1.Peak05832	chr9	2169259	2169604	promoter-TSS (CXN00001233)	CXN00001233	CXN00001233	-236	Promoter(<1kb)	Plant non-specific lipid-transfer proteins transfer phospholipids as well as galactolipids across membranes. May play a role in wax or cutin deposition in the cell walls of expanding epidermal cells and certain secretory tissues|AT5G59310;LTP4
ApTrihelix1.Peak03712	chr23	5230355	5230634	Intergenic	CXN00018856	CXN00018856	-12369	Intergenic	Unknown|NA
ApTrihelix1.Peak06204	tig00001122	1205	1624	Intergenic	CXN00020225	CXN00020225	-11691	Intergenic	Belongs to the oxygen-dependent FAD-linked oxidoreductase family|NA
ApTrihelix1.Peak04266	chr4	3162792	3162971	Intergenic	CXN00011494	CXN00011494	1438	Promoter(1-2kb)	arbuscular mycorrhizal association|NA
ApTrihelix1.Peak00061	chr1	1900112	1900307	intron (CXN00018316, intron 9 of 10)	CXN00018317	CXN00018317	-3092	Intron	Belongs to the complex I LYR family|NA
ApTrihelix1.Peak02533	chr19	7274689	7275088	Intergenic	CXN00000317	CXN00000317	-1575	Promoter(1-2kb)	Agamous-like MADS-box protein|NA
ApTrihelix1.Peak04443	chr4	11815713	11815929	Intergenic	CXN00008368	CXN00008368	-5837	Intergenic	atexp5,atexpa5,athexp alpha 1.4,exp5,expa5|AT3G29030;ATEXP5,ATEXPA5,ATHEXP ALPHA 1.4,EXP5,EXPA5
ApTrihelix1.Peak00239	chr10	1911249	1911458	Intergenic	CXN00005098	CXN00005098	-2002	Intergenic	F-box domain|AT4G12560;CPR30
ApTrihelix1.Peak04282	chr4	3478683	3478851	Intergenic	CXN00008870	CXN00008870	2306	Intergenic	Belongs to the oxygen-dependent FAD-linked oxidoreductase family|NA
ApTrihelix1.Peak03612	chr22	7558195	7558526	Intergenic	CXN00004380	CXN00004380	-7664	Intergenic	Glycosyl transferase family 64 domain|NA
ApTrihelix1.Peak04474	chr4	12782330	12782466	Intergenic	CXN00003282	CXN00003282	-1605	Promoter(1-2kb)	Belongs to the multi antimicrobial extrusion (MATE) (TC 2.A.66.1) family|NA
ApTrihelix1.Peak00176	chr1	10421929	10422041	intron (CXN00007381, intron 2 of 3)	CXN00007381	CXN00007381	1107	Intron	Belongs to the V-ATPase proteolipid subunit family|NA
ApTrihelix1.Peak00501	chr11	999048	999249	Intergenic	CXN00013167	CXN00013167	-7314	Intergenic	Unknown|NA
ApTrihelix1.Peak01519	chr15	577664	577926	exon (CXN00013177, exon 2 of 3)	CXN00013177	CXN00013177	300	otherExon	transcription factor|AT5G52600;AtMYB82,MYB82
ApTrihelix1.Peak00678	chr11	7194335	7194558	Intergenic	CXN00008987	CXN00008987	-38705	Intergenic	Belongs to the argonaute family|AT2G27040;AGO4,OCP11
ApTrihelix1.Peak02740	chr2	9065284	9065501	Intergenic	CXN00019393	CXN00019393	12159	Intergenic	Phosphoenolpyruvate carboxylase|AT3G14940;ATPPC3,PPC3
ApTrihelix1.Peak06120	chr9	10076713	10076854	Intergenic	CXN00013346	CXN00013346	-3378	Intergenic	amine oxidase|NA
[truncated: 4,461 more rows]
