# Supplementary material for: Light-responsive transcription factor ApTrihelix1 modulates andrographolide biosynthesis via targeting ApCPS2 in Andrographis paniculata
Source: Hortic Res. 2026 Apr 7;13(7):uhag118. doi: 10.1093/hr/uhag118 (PMC13341122; doi:10.1093/hr/uhag118)
Supplement: Web_Material_uhag118 [file web_material_uhag118.zip › Table S5 Motif Scan on promoter of ADRGs.xlsx]

## Sheet: Motif Scan
TF ID	TF Name	Motif ID	Promoter Information	Start	End	Direction	Score	P value	q value	Match sequence
AP2/ERF-ERF	CXN00000102	MP00469	UGT73AU1;CXN00006414|chr9_8587517:8588717	1183	1197	-	15.3636	3.94e-06	0.0421	CCTGAGGCGGCGGCG
AP2/ERF-ERF	CXN00000102	MP00469	UGT73AU1;CXN00006414|chr9_8587517:8588717	1120	1134	-	13.2727	1.65e-05	0.141	ATGGTGGCGGCGACG
AP2/ERF-ERF	CXN00000102	MP00469	UGT73AU1;CXN00006414|chr9_8587517:8588717	1180	1194	-	11.9545	3.41e-05	0.208	GAGGCGGCGGCGCGG
AP2/ERF-ERF	CXN00000102	MP00469	UGT73AU1;CXN00006414|chr9_8587517:8588717	1123	1137	-	11.5	4.28e-05	0.229	AGTATGGTGGCGGCG
AP2/ERF-ERF	CXN00000341	MP00610	UGT73AU1;CXN00006414|chr9_8587517:8588717	362	381	+	19.4487	1.01e-07	0.000217	ATTAAAAAAAAAAAAAAAAA
AP2/ERF-ERF	CXN00000341	MP00610	UGT73AU1;CXN00006414|chr9_8587517:8588717	363	382	+	14.7179	5.05e-06	0.00354	TTAAAAAAAAAAAAAAAAAT
AP2/ERF-ERF	CXN00000341	MP00610	UGT73AU1;CXN00006414|chr9_8587517:8588717	366	385	+	13.6282	1.01e-05	0.00498	AAAAAAAAAAAAAAAATTCT
AP2/ERF-ERF	CXN00000341	MP00610	UGT73AU1;CXN00006414|chr9_8587517:8588717	979	998	-	11.9872	2.59e-05	0.00985	CGGAAGAAGAACAAGAAAAA
AP2/ERF-ERF	CXN00000341	MP00610	UGT73AU1;CXN00006414|chr9_8587517:8588717	133	152	-	11.6154	3.16e-05	0.011	TAAAATTAAAAAAAAATTAA
AP2/ERF-ERF	CXN00000341	MP00610	UGT73AU1;CXN00006414|chr9_8587517:8588717	416	435	-	11.2308	3.86e-05	0.0125	AAAGCTAAAAGCAAAAAAAA
AP2/ERF-ERF	CXN00000341	MP00610	UGT73AU1;CXN00006414|chr9_8587517:8588717	972	991	-	10.7564	4.89e-05	0.0147	AGAACAAGAAAAACAATAAG
AP2/ERF-ERF	CXN00000341	MP00610	UGT73AU1;CXN00006414|chr9_8587517:8588717	361	380	+	9.55128	8.61e-05	0.0215	TATTAAAAAAAAAAAAAAAA
AP2/ERF-ERF	CXN00000341	MP00610	UGT73AU1;CXN00006414|chr9_8587517:8588717	418	437	-	9.33333	9.49e-05	0.0229	CAAAAGCTAAAAGCAAAAAA
AP2/ERF-ERF	CXN00000341	MP00610	UGT73AU1;CXN00006414|chr9_8587517:8588717	71	90	-	9.23077	9.93e-05	0.0233	CAAAAATAATAAAGTAAAGA
NANA	CXN00000467	MP00254	UGT73AU1;CXN00006414|chr9_8587517:8588717	973	987	-	8.98485	8.47e-05	0.096	CAAGAAAAACAATAA
AP2/ERF-ERF	CXN00000507	MP00526	UGT73AU1;CXN00006414|chr9_8587517:8588717	1181	1199	-	14.1212	6.77e-06	0.049	GCCCTGAGGCGGCGGCGCG
AP2/ERF-ERF	CXN00000507	MP00526	UGT73AU1;CXN00006414|chr9_8587517:8588717	1121	1139	-	12.0606	2.22e-05	0.0957	AGAGTATGGTGGCGGCGAC
AP2/ERF-ERF	CXN00000507	MP00526	UGT73AU1;CXN00006414|chr9_8587517:8588717	1178	1196	-	11.9242	2.39e-05	0.0957	CTGAGGCGGCGGCGCGGTC
AP2/ERF-ERF	CXN00000507	MP00526	UGT73AU1;CXN00006414|chr9_8587517:8588717	1118	1136	-	11.8636	2.47e-05	0.0957	GTATGGTGGCGGCGACGCC
GARP-ARR-B	CXN00000589	MP00054	UGT73AU1;CXN00006414|chr9_8587517:8588717	778	787	+	11.2959	8.63e-05	1	TCGGATCTTG
NANA	CXN00000635	MP00570	UGT73AU1;CXN00006414|chr9_8587517:8588717	330	343	-	14.4091	5e-06	0.0396	AATAAAGTTAAAAT
NANA	CXN00000635	MP00570	UGT73AU1;CXN00006414|chr9_8587517:8588717	348	361	-	12.3182	3.84e-05	0.124	AAAAAAGTGATTGA
NANA	CXN00000635	MP00570	UGT73AU1;CXN00006414|chr9_8587517:8588717	70	83	-	11.7879	5.64e-05	0.141	AATAAAGTAAAGAT
MYB-related	CXN00000780	MP00551	UGT73AU1;CXN00006414|chr9_8587517:8588717	144	158	+	12.697	2.76e-05	0.295	TTAATTTTATCTATT
NANA	CXN00000854	MP00297	UGT73AU1;CXN00006414|chr9_8587517:8588717	378	388	-	12.6515	2.93e-05	0.216	ATAAGAATTTT
CPP	CXN00000962	MP00045	UGT73AU1;CXN00006414|chr9_8587517:8588717	588	597	+	13.5149	5.28e-06	0.0689	GATTTGAATT
CPP	CXN00000962	MP00045	UGT73AU1;CXN00006414|chr9_8587517:8588717	484	493	+	13.2277	1.6e-05	0.0689	TATTTGAATT
AP2/ERF-ERF	CXN00001080	MP00151	UGT73AU1;CXN00006414|chr9_8587517:8588717	682	695	-	11.6667	5.3e-05	0.454	GTGGTCGGCAATGG
NANA	CXN00001110	MP00544	UGT73AU1;CXN00006414|chr9_8587517:8588717	909	922	+	12.1212	4.44e-05	0.304	TGAAGAATCTTCAA
bZIP	CXN00001117	MP00291	UGT73AU1;CXN00006414|chr9_8587517:8588717	1032	1046	-	7.31818	8.26e-05	1	CGAAGTGAGGTGGCG
AP2/ERF-ERF	CXN00001133	MP00182	UGT73AU1;CXN00006414|chr9_8587517:8588717	1182	1195	-	11.8333	4.82e-05	0.335	TGAGGCGGCGGCGC
AP2/ERF-ERF	CXN00001133	MP00182	UGT73AU1;CXN00006414|chr9_8587517:8588717	1119	1132	-	11.7727	4.99e-05	0.335	GGTGGCGGCGACGC
AP2/ERF-ERF	CXN00001133	MP00182	UGT73AU1;CXN00006414|chr9_8587517:8588717	1104	1117	-	10.3939	9.98e-05	0.356	ACGGGCGGCGAGGA
AP2/ERF-ERF	CXN00001144	MP00456	UGT73AU1;CXN00006414|chr9_8587517:8588717	1119	1139	+	14.0286	5.13e-06	0.0542	GCGTCGCCGCCACCATACTCT
AP2/ERF-ERF	CXN00001144	MP00456	UGT73AU1;CXN00006414|chr9_8587517:8588717	1179	1199	+	13.6286	6.38e-06	0.0542	ACCGCGCCGCCGCCTCAGGGC
C2C2-Dof	CXN00001184	MP00046	UGT73AU1;CXN00006414|chr9_8587517:8588717	352	361	-	11.9512	5.44e-06	0.099	AAAAAAGTGA
TCP	CXN00001195	MP00396	UGT73AU1;CXN00006414|chr9_8587517:8588717	1027	1046	-	-2.5618	8.16e-05	1	CGAAGTGAGGTGGCGCCTGC
MYB-related	CXN00001221	MP00149	UGT73AU1;CXN00006414|chr9_8587517:8588717	146	159	-	11.4091	4.91e-05	0.412	TAATAGATAAAATT
HB-HD-ZIP	CXN00001268	MP00232	UGT73AU1;CXN00006414|chr9_8587517:8588717	206	216	+	11.0909	6.61e-05	0.179	ACATTTATTAA
AP2/ERF-ERF	CXN00001496	MP00556	UGT73AU1;CXN00006414|chr9_8587517:8588717	1180	1194	-	18.9697	2.42e-07	0.00765	GAGGCGGCGGCGCGG
AP2/ERF-ERF	CXN00001496	MP00556	UGT73AU1;CXN00006414|chr9_8587517:8588717	1120	1134	-	18.5758	3.58e-07	0.00765	ATGGTGGCGGCGACG
AP2/ERF-ERF	CXN00001496	MP00556	UGT73AU1;CXN00006414|chr9_8587517:8588717	1183	1197	-	16.5	1.82e-06	0.019	CCTGAGGCGGCGGCG
AP2/ERF-ERF	CXN00001496	MP00556	UGT73AU1;CXN00006414|chr9_8587517:8588717	1123	1137	-	10.9545	3.2e-05	0.105	AGTATGGTGGCGGCG
AP2/ERF-ERF	CXN00001496	MP00556	UGT73AU1;CXN00006414|chr9_8587517:8588717	1026	1040	-	9.30303	5.95e-05	0.173	GAGGTGGCGCCTGCG
AP2/ERF-ERF	CXN00001573	MP00302	UGT73AU1;CXN00006414|chr9_8587517:8588717	1106	1126	-	10.8714	2.83e-05	0.132	GGCGACGCCACGGGCGGCGAG
AP2/ERF-ERF	CXN00001573	MP00302	UGT73AU1;CXN00006414|chr9_8587517:8588717	1121	1141	-	8.74286	7.65e-05	0.217	TAAGAGTATGGTGGCGGCGAC
GARP-G2-like	CXN00001584	MP00301	UGT73AU1;CXN00006414|chr9_8587517:8588717	696	710	-	14.4848	4.9e-06	0.0484	TTAATTAATTCTTTT
GARP-G2-like	CXN00001584	MP00301	UGT73AU1;CXN00006414|chr9_8587517:8588717	374	388	+	13.0606	2.13e-05	0.0631	AAAAAAAATTCTTAT
AP2/ERF-ERF	CXN00001867	MP00289	UGT73AU1;CXN00006414|chr9_8587517:8588717	1119	1133	+	15.6515	2.77e-06	0.0221	GCGTCGCCGCCACCA
AP2/ERF-ERF	CXN00001867	MP00289	UGT73AU1;CXN00006414|chr9_8587517:8588717	1179	1193	+	15.4848	3.1e-06	0.0221	ACCGCGCCGCCGCCT
AP2/ERF-ERF	CXN00001867	MP00289	UGT73AU1;CXN00006414|chr9_8587517:8588717	1116	1130	+	11.4697	2.99e-05	0.128	GTGGCGTCGCCGCCA
AP2/ERF-ERF	CXN00001867	MP00289	UGT73AU1;CXN00006414|chr9_8587517:8588717	1176	1190	+	11.1667	3.47e-05	0.135	TCGACCGCGCCGCCG
AP2/ERF-ERF	CXN00001867	MP00289	UGT73AU1;CXN00006414|chr9_8587517:8588717	1025	1039	+	10.803	4.13e-05	0.144	GCGCAGGCGCCACCT
AP2/ERF-ERF	CXN00001867	MP00289	UGT73AU1;CXN00006414|chr9_8587517:8588717	1182	1196	+	10.197	5.44e-05	0.155	GCGCCGCCGCCTCAG
C2C2-Dof	CXN00002136	MP00402	UGT73AU1;CXN00006414|chr9_8587517:8588717	417	437	+	17.3939	1.71e-07	0.00197	TTTTTTTGCTTTTAGCTTTTG
C2C2-Dof	CXN00002136	MP00402	UGT73AU1;CXN00006414|chr9_8587517:8588717	62	82	+	14.5303	4.51e-06	0.0195	ATTTTATTATCTTTACTTTAT
C2C2-Dof	CXN00002136	MP00402	UGT73AU1;CXN00006414|chr9_8587517:8588717	410	430	+	13.2576	1.43e-05	0.0316	TTAAAATTTTTTTTGCTTTTA
C2C2-Dof	CXN00002136	MP00402	UGT73AU1;CXN00006414|chr9_8587517:8588717	270	290	-	13.2121	1.48e-05	0.0316	TATTTTCATTTTAAACTTTTA
C2C2-Dof	CXN00002136	MP00402	UGT73AU1;CXN00006414|chr9_8587517:8588717	340	360	+	11.4242	5.81e-05	0.0593	TATTATATTCAATCACTTTTT
B3	CXN00002390	MP00468	UGT73AU1;CXN00006414|chr9_8587517:8588717	307	327	+	-4.17143	5.05e-05	0.122	TATGTCTTTTTCGTTAAAAAA
B3	CXN00002390	MP00468	UGT73AU1;CXN00006414|chr9_8587517:8588717	351	371	+	-5.6	7.04e-05	0.122	ATCACTTTTTTATTAAAAAAA
B3	CXN00002390	MP00468	UGT73AU1;CXN00006414|chr9_8587517:8588717	312	332	-	-6.38571	8.42e-05	0.122	AATGATTTTTTAACGAAAAAG
MADS-MIKC	CXN00002468	MP00609	UGT73AU1;CXN00006414|chr9_8587517:8588717	76	94	+	11.2676	5.25e-05	0.152	ACTTTATTATTTTTGTTAA
B3-ARF	CXN00002493	MP00021	UGT73AU1;CXN00006414|chr9_8587517:8588717	775	784	+	11.1193	8.41e-05	1	CTGTCGGATC
AP2/ERF-ERF	CXN00002497	MP00542	UGT73AU1;CXN00006414|chr9_8587517:8588717	1119	1139	-	14.1515	5.45e-06	0.0331	AGAGTATGGTGGCGGCGACGC
AP2/ERF-ERF	CXN00002497	MP00542	UGT73AU1;CXN00006414|chr9_8587517:8588717	1122	1142	-	12.2576	1.58e-05	0.0704	TTAAGAGTATGGTGGCGGCGA
HSF	CXN00002504	MP00575	UGT73AU1;CXN00006414|chr9_8587517:8588717	909	920	-	9.80303	9.37e-05	0.74	GAAGATTCTTCA
NANA	CXN00002525	MP00261	UGT73AU1;CXN00006414|chr9_8587517:8588717	912	922	+	13.4242	1.76e-05	0.346	AGAATCTTCAA
WRKY	CXN00002611	MP00071	UGT73AU1;CXN00006414|chr9_8587517:8588717	670	677	+	11.9286	5.35e-05	0.575	CGGTCAAA
AP2/ERF-ERF	CXN00002730	MP00645	UGT73AU1;CXN00006414|chr9_8587517:8588717	1183	1190	+	15.4553	6.67e-06	0.0769	CGCCGCCG
AP2/ERF-ERF	CXN00002730	MP00645	UGT73AU1;CXN00006414|chr9_8587517:8588717	1123	1130	+	15.1707	1.48e-05	0.0769	CGCCGCCA
AP2/ERF-ERF	CXN00002730	MP00645	UGT73AU1;CXN00006414|chr9_8587517:8588717	1108	1115	+	9.08943	3.63e-05	0.0975	CGCCGCCC
AP2/ERF-ERF	CXN00002730	MP00645	UGT73AU1;CXN00006414|chr9_8587517:8588717	1186	1193	+	8.86992	4.44e-05	0.112	CGCCGCCT
AP2/ERF-ERF	CXN00002730	MP00645	UGT73AU1;CXN00006414|chr9_8587517:8588717	1120	1127	+	8.02439	6.73e-05	0.161	CGTCGCCG
AP2/ERF-ERF	CXN00002730	MP00645	UGT73AU1;CXN00006414|chr9_8587517:8588717	1117	1124	-	7.73984	9.53e-05	0.195	CGACGCCA
NAC	CXN00002742	MP00165	UGT73AU1;CXN00006414|chr9_8587517:8588717	802	816	+	11.6667	5.38e-05	0.541	AGCGTGCTCTCCAAG
NAC	CXN00002742	MP00165	UGT73AU1;CXN00006414|chr9_8587517:8588717	804	818	-	10.5606	9.37e-05	0.629	AACTTGGAGAGCACG
B3-ARF	CXN00002747	MP00021	UGT73AU1;CXN00006414|chr9_8587517:8588717	775	784	+	11.1193	8.41e-05	1	CTGTCGGATC
NANA	CXN00002748	MP00021	UGT73AU1;CXN00006414|chr9_8587517:8588717	775	784	+	11.1193	8.41e-05	1	CTGTCGGATC
AP2/ERF-ERF	CXN00002754	MP00374	UGT73AU1;CXN00006414|chr9_8587517:8588717	1116	1143	+	17.0152	1.39e-06	0.0251	GTGGCGTCGCCGCCACCATACTCTTAAC
AP2/ERF-ERF	CXN00002754	MP00374	UGT73AU1;CXN00006414|chr9_8587517:8588717	1101	1128	+	12.4242	1.69e-05	0.139	GCCTCCTCGCCGCCCGTGGCGTCGCCGC
AP2/ERF-ERF	CXN00002754	MP00374	UGT73AU1;CXN00006414|chr9_8587517:8588717	1113	1140	+	9.21212	4.34e-05	0.163	CCCGTGGCGTCGCCGCCACCATACTCTT
NANA	CXN00002755	MP00441	UGT73AU1;CXN00006414|chr9_8587517:8588717	1178	1194	-	17.6061	7.48e-07	0.0159	GAGGCGGCGGCGCGGTC
NANA	CXN00002755	MP00441	UGT73AU1;CXN00006414|chr9_8587517:8588717	1175	1191	-	16.3333	1.79e-06	0.0196	GCGGCGGCGCGGTCGAT
NANA	CXN00002755	MP00441	UGT73AU1;CXN00006414|chr9_8587517:8588717	1115	1131	-	15.0758	3.83e-06	0.022	GTGGCGGCGACGCCACG
NANA	CXN00002755	MP00441	UGT73AU1;CXN00006414|chr9_8587517:8588717	1118	1134	-	14.9394	4.13e-06	0.022	ATGGTGGCGGCGACGCC
NANA	CXN00002755	MP00441	UGT73AU1;CXN00006414|chr9_8587517:8588717	1024	1040	-	10.1515	3.94e-05	0.12	GAGGTGGCGCCTGCGCG
GARP-G2-like	CXN00002798	MP00297	UGT73AU1;CXN00006414|chr9_8587517:8588717	378	388	-	12.6515	2.93e-05	0.216	ATAAGAATTTT
MADS-MIKC	CXN00002830	MP00609	UGT73AU1;CXN00006414|chr9_8587517:8588717	76	94	+	11.2676	5.25e-05	0.152	ACTTTATTATTTTTGTTAA
GARP-G2-like	CXN00003035	MP00261	UGT73AU1;CXN00006414|chr9_8587517:8588717	912	922	+	13.4242	1.76e-05	0.346	AGAATCTTCAA
AP2/ERF-ERF	CXN00003207	MP00556	UGT73AU1;CXN00006414|chr9_8587517:8588717	1180	1194	-	18.9697	2.42e-07	0.00765	GAGGCGGCGGCGCGG
AP2/ERF-ERF	CXN00003207	MP00556	UGT73AU1;CXN00006414|chr9_8587517:8588717	1120	1134	-	18.5758	3.58e-07	0.00765	ATGGTGGCGGCGACG
AP2/ERF-ERF	CXN00003207	MP00556	UGT73AU1;CXN00006414|chr9_8587517:8588717	1183	1197	-	16.5	1.82e-06	0.019	CCTGAGGCGGCGGCG
AP2/ERF-ERF	CXN00003207	MP00556	UGT73AU1;CXN00006414|chr9_8587517:8588717	1123	1137	-	10.9545	3.2e-05	0.105	AGTATGGTGGCGGCG
AP2/ERF-ERF	CXN00003207	MP00556	UGT73AU1;CXN00006414|chr9_8587517:8588717	1026	1040	-	9.30303	5.95e-05	0.173	GAGGTGGCGCCTGCG
AP2/ERF-ERF	CXN00003220	MP00456	UGT73AU1;CXN00006414|chr9_8587517:8588717	1119	1139	+	14.0286	5.13e-06	0.0542	GCGTCGCCGCCACCATACTCT
AP2/ERF-ERF	CXN00003220	MP00456	UGT73AU1;CXN00006414|chr9_8587517:8588717	1179	1199	+	13.6286	6.38e-06	0.0542	ACCGCGCCGCCGCCTCAGGGC
NANA	CXN00003255	MP00026	UGT73AU1;CXN00006414|chr9_8587517:8588717	1108	1117	+	10.9798	4.72e-05	0.415	CGCCGCCCGT
NANA	CXN00003255	MP00026	UGT73AU1;CXN00006414|chr9_8587517:8588717	686	695	+	10.697	6.77e-05	0.415	TGCCGACCAC
HB-HD-ZIP	CXN00003278	MP00271	UGT73AU1;CXN00006414|chr9_8587517:8588717	712	722	+	11.597	7.29e-05	0.204	CAATAATTATA
zf-HD	CXN00003286	MP00258	UGT73AU1;CXN00006414|chr9_8587517:8588717	708	721	+	13.0758	2.35e-05	0.165	TAATCAATAATTAT
zf-HD	CXN00003286	MP00258	UGT73AU1;CXN00006414|chr9_8587517:8588717	297	310	-	11.197	6.61e-05	0.202	CATACAATTATTTT
AP2/ERF-ERF	CXN00003338	MP00374	UGT73AU1;CXN00006414|chr9_8587517:8588717	1116	1143	+	17.0152	1.39e-06	0.0251	GTGGCGTCGCCGCCACCATACTCTTAAC
AP2/ERF-ERF	CXN00003338	MP00374	UGT73AU1;CXN00006414|chr9_8587517:8588717	1101	1128	+	12.4242	1.69e-05	0.139	GCCTCCTCGCCGCCCGTGGCGTCGCCGC
AP2/ERF-ERF	CXN00003338	MP00374	UGT73AU1;CXN00006414|chr9_8587517:8588717	1113	1140	+	9.21212	4.34e-05	0.163	CCCGTGGCGTCGCCGCCACCATACTCTT
NANA	CXN00003346	MP00232	UGT73AU1;CXN00006414|chr9_8587517:8588717	206	216	+	11.0909	6.61e-05	0.179	ACATTTATTAA
AP2/ERF-ERF	CXN00003558	MP00156	UGT73AU1;CXN00006414|chr9_8587517:8588717	1110	1129	+	11.6364	3.81e-05	0.18	CCGCCCGTGGCGTCGCCGCC
AP2/ERF-ERF	CXN00003558	MP00156	UGT73AU1;CXN00006414|chr9_8587517:8588717	1173	1192	+	11.1212	4.79e-05	0.204	TGATCGACCGCGCCGCCGCC
AP2/ERF-ERF	CXN00003664	MP00227	UGT73AU1;CXN00006414|chr9_8587517:8588717	1114	1133	+	11.8788	2.58e-05	0.105	CCGTGGCGTCGCCGCCACCA
AP2/ERF-ERF	CXN00003664	MP00227	UGT73AU1;CXN00006414|chr9_8587517:8588717	1174	1193	+	11.6515	2.96e-05	0.105	GATCGACCGCGCCGCCGCCT
AP2/ERF-ERF	CXN00003664	MP00227	UGT73AU1;CXN00006414|chr9_8587517:8588717	1108	1127	+	10.3788	6.23e-05	0.186	CGCCGCCCGTGGCGTCGCCG
GARP-ARR-B	CXN00003711	MP00054	UGT73AU1;CXN00006414|chr9_8587517:8588717	778	787	+	11.2959	8.63e-05	1	TCGGATCTTG
GARP-G2-like	CXN00003712	MP00010	UGT73AU1;CXN00006414|chr9_8587517:8588717	855	864	+	13.1835	2.32e-05	0.409	ATAGATACGA
GARP-ARR-B	CXN00003713	MP00054	UGT73AU1;CXN00006414|chr9_8587517:8588717	778	787	+	11.2959	8.63e-05	1	TCGGATCTTG
AP2/ERF-ERF	CXN00004105	MP00374	UGT73AU1;CXN00006414|chr9_8587517:8588717	1116	1143	+	17.0152	1.39e-06	0.0251	GTGGCGTCGCCGCCACCATACTCTTAAC
AP2/ERF-ERF	CXN00004105	MP00374	UGT73AU1;CXN00006414|chr9_8587517:8588717	1101	1128	+	12.4242	1.69e-05	0.139	GCCTCCTCGCCGCCCGTGGCGTCGCCGC
AP2/ERF-ERF	CXN00004105	MP00374	UGT73AU1;CXN00006414|chr9_8587517:8588717	1113	1140	+	9.21212	4.34e-05	0.163	CCCGTGGCGTCGCCGCCACCATACTCTT
AP2/ERF-ERF	CXN00004297	MP00217	UGT73AU1;CXN00006414|chr9_8587517:8588717	1179	1193	+	15.697	2.67e-06	0.0282	ACCGCGCCGCCGCCT
AP2/ERF-ERF	CXN00004297	MP00217	UGT73AU1;CXN00006414|chr9_8587517:8588717	1119	1133	+	15.3939	3.3e-06	0.0282	GCGTCGCCGCCACCA
AP2/ERF-ERF	CXN00004297	MP00217	UGT73AU1;CXN00006414|chr9_8587517:8588717	1182	1196	+	14.4545	5.98e-06	0.0365	GCGCCGCCGCCTCAG
AP2/ERF-ERF	CXN00004297	MP00217	UGT73AU1;CXN00006414|chr9_8587517:8588717	1116	1130	+	10.8485	4.25e-05	0.151	GTGGCGTCGCCGCCA
AP2/ERF-ERF	CXN00004297	MP00217	UGT73AU1;CXN00006414|chr9_8587517:8588717	1176	1190	+	9.06061	9.61e-05	0.258	TCGACCGCGCCGCCG
AP2/ERF-ERF	CXN00004297	MP00217	UGT73AU1;CXN00006414|chr9_8587517:8588717	1025	1039	+	9.04545	9.67e-05	0.258	GCGCAGGCGCCACCT
MYB-related	CXN00004335	MP00028	UGT73AU1;CXN00006414|chr9_8587517:8588717	1190	1200	+	10.4512	9.58e-05	1	GCCTCAGGGCT
B3	CXN00004354	MP00461	UGT73AU1;CXN00006414|chr9_8587517:8588717	355	375	-	-3.56627	6.15e-05	0.102	TTTTTTTTTTTAATAAAAAAG
B3	CXN00004354	MP00461	UGT73AU1;CXN00006414|chr9_8587517:8588717	307	327	+	-4.98795	8.79e-05	0.108	TATGTCTTTTTCGTTAAAAAA
B3	CXN00004354	MP00461	UGT73AU1;CXN00006414|chr9_8587517:8588717	356	376	-	-5.38554	9.69e-05	0.108	TTTTTTTTTTTTAATAAAAAA
MYB	CXN00004494	MP00476	UGT73AU1;CXN00006414|chr9_8587517:8588717	120	130	-	12.7424	2.44e-05	0.434	TAACTGAAAAA
B3-ARF	CXN00004528	MP00153	UGT73AU1;CXN00006414|chr9_8587517:8588717	773	782	-	11.3788	7.11e-05	1	TCCGACAGAA
AP2/ERF-ERF	CXN00004551	MP00240	UGT73AU1;CXN00006414|chr9_8587517:8588717	1179	1193	+	14.3939	6.8e-06	0.0955	ACCGCGCCGCCGCCT
AP2/ERF-ERF	CXN00004551	MP00240	UGT73AU1;CXN00006414|chr9_8587517:8588717	1119	1133	+	12.6061	2.06e-05	0.0955	GCGTCGCCGCCACCA
AP2/ERF-ERF	CXN00004551	MP00240	UGT73AU1;CXN00006414|chr9_8587517:8588717	1116	1130	+	9.63636	9.56e-05	0.259	GTGGCGTCGCCGCCA
NANA	CXN00004574	MP00238	UGT73AU1;CXN00006414|chr9_8587517:8588717	212	222	-	12.0597	6.22e-05	0.263	ATATAATTAAT
C2H2	CXN00004595	MP00403	UGT73AU1;CXN00006414|chr9_8587517:8588717	978	992	-	10.2317	2.52e-05	0.0383	AAGAACAAGAAAAAC
C2H2	CXN00004595	MP00403	UGT73AU1;CXN00006414|chr9_8587517:8588717	361	375	+	8.91463	4.04e-05	0.0383	TATTAAAAAAAAAAA
C2H2	CXN00004595	MP00403	UGT73AU1;CXN00006414|chr9_8587517:8588717	365	379	+	8.47561	4.68e-05	0.0383	AAAAAAAAAAAAAAA
C2H2	CXN00004595	MP00403	UGT73AU1;CXN00006414|chr9_8587517:8588717	366	380	+	8.47561	4.68e-05	0.0383	AAAAAAAAAAAAAAA
C2H2	CXN00004595	MP00403	UGT73AU1;CXN00006414|chr9_8587517:8588717	367	381	+	8.47561	4.68e-05	0.0383	AAAAAAAAAAAAAAA
C2H2	CXN00004595	MP00403	UGT73AU1;CXN00006414|chr9_8587517:8588717	364	378	+	8.41463	4.79e-05	0.0383	TAAAAAAAAAAAAAA
HB-HD-ZIP	CXN00004620	MP00320	UGT73AU1;CXN00006414|chr9_8587517:8588717	709	721	-	12.7727	2.27e-05	0.12	ATAATTATTGATT
AP2/ERF-ERF	CXN00004662	MP00456	UGT73AU1;CXN00006414|chr9_8587517:8588717	1119	1139	+	14.0286	5.13e-06	0.0542	GCGTCGCCGCCACCATACTCT
AP2/ERF-ERF	CXN00004662	MP00456	UGT73AU1;CXN00006414|chr9_8587517:8588717	1179	1199	+	13.6286	6.38e-06	0.0542	ACCGCGCCGCCGCCTCAGGGC
NANA	CXN00004724	MP00559	UGT73AU1;CXN00006414|chr9_8587517:8588717	206	216	-	11.7606	5.07e-05	0.105	TTAATAAATGT
NANA	CXN00004724	MP00559	UGT73AU1;CXN00006414|chr9_8587517:8588717	210	220	-	10.6761	8.44e-05	0.105	ATAATTAATAA
AP2/ERF-ERF	CXN00004755	MP00521	UGT73AU1;CXN00006414|chr9_8587517:8588717	1179	1193	+	12.9545	2.24e-05	0.166	ACCGCGCCGCCGCCT
AP2/ERF-ERF	CXN00004755	MP00521	UGT73AU1;CXN00006414|chr9_8587517:8588717	1154	1168	-	12.5758	2.92e-05	0.166	GCTGATCCGCCGGCT
AP2/ERF-ERF	CXN00004755	MP00521	UGT73AU1;CXN00006414|chr9_8587517:8588717	1116	1130	+	12.3182	3.46e-05	0.166	GTGGCGTCGCCGCCA
AP2/ERF-ERF	CXN00004755	MP00521	UGT73AU1;CXN00006414|chr9_8587517:8588717	1101	1115	+	12.2727	3.56e-05	0.166	GCCTCCTCGCCGCCC
AP2/ERF-ERF	CXN00004755	MP00521	UGT73AU1;CXN00006414|chr9_8587517:8588717	1147	1161	+	11.1212	7.11e-05	0.234	AATCAACAGCCGGCG
C2H2	CXN00004853	MP00403	UGT73AU1;CXN00006414|chr9_8587517:8588717	978	992	-	10.2317	2.52e-05	0.0383	AAGAACAAGAAAAAC
C2H2	CXN00004853	MP00403	UGT73AU1;CXN00006414|chr9_8587517:8588717	361	375	+	8.91463	4.04e-05	0.0383	TATTAAAAAAAAAAA
C2H2	CXN00004853	MP00403	UGT73AU1;CXN00006414|chr9_8587517:8588717	365	379	+	8.47561	4.68e-05	0.0383	AAAAAAAAAAAAAAA
C2H2	CXN00004853	MP00403	UGT73AU1;CXN00006414|chr9_8587517:8588717	366	380	+	8.47561	4.68e-05	0.0383	AAAAAAAAAAAAAAA
C2H2	CXN00004853	MP00403	UGT73AU1;CXN00006414|chr9_8587517:8588717	367	381	+	8.47561	4.68e-05	0.0383	AAAAAAAAAAAAAAA
C2H2	CXN00004853	MP00403	UGT73AU1;CXN00006414|chr9_8587517:8588717	364	378	+	8.41463	4.79e-05	0.0383	TAAAAAAAAAAAAAA
NANA	CXN00004971	MP00595	UGT73AU1;CXN00006414|chr9_8587517:8588717	1116	1130	+	11.2576	5.66e-05	0.297	GTGGCGTCGCCGCCA
NANA	CXN00004971	MP00595	UGT73AU1;CXN00006414|chr9_8587517:8588717	1179	1193	+	11.0455	6.25e-05	0.297	ACCGCGCCGCCGCCT
C3H	CXN00005209	MP00582	UGT73AU1;CXN00006414|chr9_8587517:8588717	333	343	-	12.3939	4.07e-05	0.143	AATAAAGTTAA
C3H	CXN00005209	MP00582	UGT73AU1;CXN00006414|chr9_8587517:8588717	351	361	-	12.303	4.42e-05	0.143	AAAAAAGTGAT
C3H	CXN00005209	MP00582	UGT73AU1;CXN00006414|chr9_8587517:8588717	73	83	-	12.2273	4.72e-05	0.143	AATAAAGTAAA
GRAS	CXN00005244	MP00611	UGT73AU1;CXN00006414|chr9_8587517:8588717	975	994	-	11.8889	3.37e-05	0.0262	AGAAGAACAAGAAAAACAAT
GRAS	CXN00005244	MP00611	UGT73AU1;CXN00006414|chr9_8587517:8588717	973	992	-	11.8472	3.47e-05	0.0262	AAGAACAAGAAAAACAATAA
GRAS	CXN00005244	MP00611	UGT73AU1;CXN00006414|chr9_8587517:8588717	979	998	-	11.7778	3.63e-05	0.0262	CGGAAGAAGAACAAGAAAAA
GRAS	CXN00005244	MP00611	UGT73AU1;CXN00006414|chr9_8587517:8588717	364	383	+	10.7361	7.2e-05	0.0378	TAAAAAAAAAAAAAAAAATT
GRAS	CXN00005244	MP00611	UGT73AU1;CXN00006414|chr9_8587517:8588717	1037	1056	-	10.7361	7.2e-05	0.0378	GGGAACAGGACGAAGTGAGG
AP2/ERF-ERF	CXN00005310	MP00217	UGT73AU1;CXN00006414|chr9_8587517:8588717	1179	1193	+	15.697	2.67e-06	0.0282	ACCGCGCCGCCGCCT
AP2/ERF-ERF	CXN00005310	MP00217	UGT73AU1;CXN00006414|chr9_8587517:8588717	1119	1133	+	15.3939	3.3e-06	0.0282	GCGTCGCCGCCACCA
AP2/ERF-ERF	CXN00005310	MP00217	UGT73AU1;CXN00006414|chr9_8587517:8588717	1182	1196	+	14.4545	5.98e-06	0.0365	GCGCCGCCGCCTCAG
AP2/ERF-ERF	CXN00005310	MP00217	UGT73AU1;CXN00006414|chr9_8587517:8588717	1116	1130	+	10.8485	4.25e-05	0.151	GTGGCGTCGCCGCCA
AP2/ERF-ERF	CXN00005310	MP00217	UGT73AU1;CXN00006414|chr9_8587517:8588717	1176	1190	+	9.06061	9.61e-05	0.258	TCGACCGCGCCGCCG
AP2/ERF-ERF	CXN00005310	MP00217	UGT73AU1;CXN00006414|chr9_8587517:8588717	1025	1039	+	9.04545	9.67e-05	0.258	GCGCAGGCGCCACCT
NANA	CXN00005324	MP00160	UGT73AU1;CXN00006414|chr9_8587517:8588717	912	922	+	14.697	3.46e-06	0.118	AGAATCTTCAA
NANA	CXN00005557	MP00529	UGT73AU1;CXN00006414|chr9_8587517:8588717	1120	1134	+	11.9242	4.57e-05	0.369	CGTCGCCGCCACCAT
AP2/ERF-ERF	CXN00005802	MP00194	UGT73AU1;CXN00006414|chr9_8587517:8588717	1179	1193	-	16.0152	2.16e-06	0.0185	AGGCGGCGGCGCGGT
AP2/ERF-ERF	CXN00005802	MP00194	UGT73AU1;CXN00006414|chr9_8587517:8588717	1119	1133	-	14.4091	6.18e-06	0.0377	TGGTGGCGGCGACGC
AP2/ERF-ERF	CXN00005802	MP00194	UGT73AU1;CXN00006414|chr9_8587517:8588717	1116	1130	-	12.4091	1.95e-05	0.104	TGGCGGCGACGCCAC
AP2/ERF-ERF	CXN00005802	MP00194	UGT73AU1;CXN00006414|chr9_8587517:8588717	1182	1196	-	11.6515	2.91e-05	0.138	CTGAGGCGGCGGCGC
AP2/ERF-ERF	CXN00005802	MP00194	UGT73AU1;CXN00006414|chr9_8587517:8588717	1176	1190	-	10.0455	6.34e-05	0.182	CGGCGGCGCGGTCGA
zf-HD	CXN00006081	MP00268	UGT73AU1;CXN00006414|chr9_8587517:8588717	210	224	-	14.1493	7.54e-06	0.0226	CAATATAATTAATAA
zf-HD	CXN00006081	MP00268	UGT73AU1;CXN00006414|chr9_8587517:8588717	704	718	-	13	2.35e-05	0.0374	ATTATTGATTAATTA
zf-HD	CXN00006081	MP00268	UGT73AU1;CXN00006414|chr9_8587517:8588717	699	713	+	12.3881	3.85e-05	0.047	AGAATTAATTAATCA
HB-other	CXN00006108	MP00473	UGT73AU1;CXN00006414|chr9_8587517:8588717	708	728	+	13.1818	1.64e-05	0.0493	TAATCAATAATTATATTGCAT
HB-other	CXN00006108	MP00473	UGT73AU1;CXN00006414|chr9_8587517:8588717	704	724	-	12.7121	2.16e-05	0.05	AATATAATTATTGATTAATTA
HB-other	CXN00006108	MP00473	UGT73AU1;CXN00006414|chr9_8587517:8588717	290	310	-	11.4394	4.21e-05	0.05	CATACAATTATTTTAAAATGT
NANA	CXN00006260	MP00244	UGT73AU1;CXN00006414|chr9_8587517:8588717	330	343	+	12.0606	4.06e-05	0.0997	ATTTTAACTTTATT
AP2/ERF-ERF	CXN00006279	MP00584	UGT73AU1;CXN00006414|chr9_8587517:8588717	1120	1138	-	15.9545	2.13e-06	0.0302	GAGTATGGTGGCGGCGACG
AP2/ERF-ERF	CXN00006279	MP00584	UGT73AU1;CXN00006414|chr9_8587517:8588717	1183	1201	-	13.9394	8.29e-06	0.0706	CAGCCCTGAGGCGGCGGCG
AP2/ERF-ERF	CXN00006279	MP00584	UGT73AU1;CXN00006414|chr9_8587517:8588717	1180	1198	-	12.7879	1.65e-05	0.0884	CCCTGAGGCGGCGGCGCGG
AP2/ERF-ERF	CXN00006279	MP00584	UGT73AU1;CXN00006414|chr9_8587517:8588717	1123	1141	-	12.5758	1.86e-05	0.0884	TAAGAGTATGGTGGCGGCG
AP2/ERF-ERF	CXN00006279	MP00584	UGT73AU1;CXN00006414|chr9_8587517:8588717	1026	1044	-	10.2121	6.37e-05	0.169	AAGTGAGGTGGCGCCTGCG
NANA	CXN00006342	MP00276	UGT73AU1;CXN00006414|chr9_8587517:8588717	1117	1133	-	9.25758	6.74e-05	0.565	TGGTGGCGGCGACGCCA
MYB-related	CXN00006369	MP00596	UGT73AU1;CXN00006414|chr9_8587517:8588717	112	130	+	10.6212	5.73e-05	0.398	ATTTTGATTTTTTCAGTTA
AP2/ERF-ERF	CXN00006457	MP00374	UGT73AU1;CXN00006414|chr9_8587517:8588717	1116	1143	+	17.0152	1.39e-06	0.0251	GTGGCGTCGCCGCCACCATACTCTTAAC
AP2/ERF-ERF	CXN00006457	MP00374	UGT73AU1;CXN00006414|chr9_8587517:8588717	1101	1128	+	12.4242	1.69e-05	0.139	GCCTCCTCGCCGCCCGTGGCGTCGCCGC
AP2/ERF-ERF	CXN00006457	MP00374	UGT73AU1;CXN00006414|chr9_8587517:8588717	1113	1140	+	9.21212	4.34e-05	0.163	CCCGTGGCGTCGCCGCCACCATACTCTT
MYB-related	CXN00006531	MP00132	UGT73AU1;CXN00006414|chr9_8587517:8588717	914	932	+	10.3182	9.63e-05	0.724	AATCTTCAACTATATATAT
NANA	CXN00006563	MP00382	UGT73AU1;CXN00006414|chr9_8587517:8588717	92	106	-	15.8636	2.51e-06	0.0517	ATTTACATGCATTTA
AP2/ERF-ERF	CXN00006660	MP00645	UGT73AU1;CXN00006414|chr9_8587517:8588717	1183	1190	+	15.4553	6.67e-06	0.0769	CGCCGCCG
AP2/ERF-ERF	CXN00006660	MP00645	UGT73AU1;CXN00006414|chr9_8587517:8588717	1123	1130	+	15.1707	1.48e-05	0.0769	CGCCGCCA
AP2/ERF-ERF	CXN00006660	MP00645	UGT73AU1;CXN00006414|chr9_8587517:8588717	1108	1115	+	9.08943	3.63e-05	0.0975	CGCCGCCC
AP2/ERF-ERF	CXN00006660	MP00645	UGT73AU1;CXN00006414|chr9_8587517:8588717	1186	1193	+	8.86992	4.44e-05	0.112	CGCCGCCT
AP2/ERF-ERF	CXN00006660	MP00645	UGT73AU1;CXN00006414|chr9_8587517:8588717	1120	1127	+	8.02439	6.73e-05	0.161	CGTCGCCG
AP2/ERF-ERF	CXN00006660	MP00645	UGT73AU1;CXN00006414|chr9_8587517:8588717	1117	1124	-	7.73984	9.53e-05	0.195	CGACGCCA
AP2/ERF-ERF	CXN00006661	MP00358	UGT73AU1;CXN00006414|chr9_8587517:8588717	1182	1196	+	16.8939	1.43e-06	0.0153	GCGCCGCCGCCTCAG
AP2/ERF-ERF	CXN00006661	MP00358	UGT73AU1;CXN00006414|chr9_8587517:8588717	1179	1193	+	14.6364	5.89e-06	0.0393	ACCGCGCCGCCGCCT
AP2/ERF-ERF	CXN00006661	MP00358	UGT73AU1;CXN00006414|chr9_8587517:8588717	1119	1133	+	14.5758	6.1e-06	0.0393	GCGTCGCCGCCACCA
AP2/ERF-ERF	CXN00006661	MP00358	UGT73AU1;CXN00006414|chr9_8587517:8588717	1122	1136	+	10.0303	4.77e-05	0.172	TCGCCGCCACCATAC
C2C2-Dof	CXN00006690	MP00166	UGT73AU1;CXN00006414|chr9_8587517:8588717	71	91	-	16.6818	7.13e-07	0.00596	ACAAAAATAATAAAGTAAAGA
C2C2-Dof	CXN00006690	MP00166	UGT73AU1;CXN00006414|chr9_8587517:8588717	331	351	-	13.6061	1.16e-05	0.0197	TTGAATATAATAAAGTTAAAA
C2C2-Dof	CXN00006690	MP00166	UGT73AU1;CXN00006414|chr9_8587517:8588717	419	439	-	13.1515	1.64e-05	0.0231	AGCAAAAGCTAAAAGCAAAAA
C2C2-Dof	CXN00006690	MP00166	UGT73AU1;CXN00006414|chr9_8587517:8588717	426	446	-	11.7576	4.33e-05	0.046	AGATAATAGCAAAAGCTAAAA
C2C2-Dof	CXN00006690	MP00166	UGT73AU1;CXN00006414|chr9_8587517:8588717	261	281	+	11.1364	6.4e-05	0.0601	AATACATTATAAAAGTTTAAA
C2C2-Dof	CXN00006690	MP00166	UGT73AU1;CXN00006414|chr9_8587517:8588717	349	369	-	11.0758	6.64e-05	0.0601	TTTTTAATAAAAAAGTGATTG
GARP-G2-like	CXN00006695	MP00297	UGT73AU1;CXN00006414|chr9_8587517:8588717	378	388	-	12.6515	2.93e-05	0.216	ATAAGAATTTT
MYB	CXN00006947	MP00476	UGT73AU1;CXN00006414|chr9_8587517:8588717	120	130	-	12.7424	2.44e-05	0.434	TAACTGAAAAA
AP2/ERF-ERF	CXN00006957	MP00401	UGT73AU1;CXN00006414|chr9_8587517:8588717	1179	1193	+	11.2879	5.33e-05	0.228	ACCGCGCCGCCGCCT
AP2/ERF-ERF	CXN00006957	MP00401	UGT73AU1;CXN00006414|chr9_8587517:8588717	1116	1130	+	10.4242	7.92e-05	0.282	GTGGCGTCGCCGCCA
AP2/ERF-ERF	CXN00007004	MP00374	UGT73AU1;CXN00006414|chr9_8587517:8588717	1116	1143	+	17.0152	1.39e-06	0.0251	GTGGCGTCGCCGCCACCATACTCTTAAC
AP2/ERF-ERF	CXN00007004	MP00374	UGT73AU1;CXN00006414|chr9_8587517:8588717	1101	1128	+	12.4242	1.69e-05	0.139	GCCTCCTCGCCGCCCGTGGCGTCGCCGC
AP2/ERF-ERF	CXN00007004	MP00374	UGT73AU1;CXN00006414|chr9_8587517:8588717	1113	1140	+	9.21212	4.34e-05	0.163	CCCGTGGCGTCGCCGCCACCATACTCTT
AP2/ERF-ERF	CXN00007174	MP00204	UGT73AU1;CXN00006414|chr9_8587517:8588717	1119	1139	-	15.8182	2.54e-06	0.027	AGAGTATGGTGGCGGCGACGC
AP2/ERF-ERF	CXN00007174	MP00204	UGT73AU1;CXN00006414|chr9_8587517:8588717	1179	1199	-	14.4697	5.96e-06	0.0507	GCCCTGAGGCGGCGGCGCGGT
Trihelix	CXN00007305	MP00243	UGT73AU1;CXN00006414|chr9_8587517:8588717	325	340	-	11	8.09e-05	0.127	AAAGTTAAAATGATTT
NAC	CXN00007491	MP00431	UGT73AU1;CXN00006414|chr9_8587517:8588717	832	852	-	9.10606	7.65e-05	0.342	GTTTGATTAAGTTTCAATCAT
NANA	CXN00007691	MP00010	UGT73AU1;CXN00006414|chr9_8587517:8588717	855	864	+	13.1835	2.32e-05	0.409	ATAGATACGA
AP2/ERF-ERF	CXN00007935	MP00374	UGT73AU1;CXN00006414|chr9_8587517:8588717	1116	1143	+	17.0152	1.39e-06	0.0251	GTGGCGTCGCCGCCACCATACTCTTAAC
AP2/ERF-ERF	CXN00007935	MP00374	UGT73AU1;CXN00006414|chr9_8587517:8588717	1101	1128	+	12.4242	1.69e-05	0.139	GCCTCCTCGCCGCCCGTGGCGTCGCCGC
AP2/ERF-ERF	CXN00007935	MP00374	UGT73AU1;CXN00006414|chr9_8587517:8588717	1113	1140	+	9.21212	4.34e-05	0.163	CCCGTGGCGTCGCCGCCACCATACTCTT
B3-ARF	CXN00008151	MP00461	UGT73AU1;CXN00006414|chr9_8587517:8588717	355	375	-	-3.56627	6.15e-05	0.102	TTTTTTTTTTTAATAAAAAAG
B3-ARF	CXN00008151	MP00461	UGT73AU1;CXN00006414|chr9_8587517:8588717	307	327	+	-4.98795	8.79e-05	0.108	TATGTCTTTTTCGTTAAAAAA
B3-ARF	CXN00008151	MP00461	UGT73AU1;CXN00006414|chr9_8587517:8588717	356	376	-	-5.38554	9.69e-05	0.108	TTTTTTTTTTTTAATAAAAAA
NANA	CXN00008363	MP00536	UGT73AU1;CXN00006414|chr9_8587517:8588717	699	720	+	18.2537	2.03e-07	0.00112	AGAATTAATTAATCAATAATTA
NANA	CXN00008363	MP00536	UGT73AU1;CXN00006414|chr9_8587517:8588717	697	718	-	16.7015	1.09e-06	0.00203	ATTATTGATTAATTAATTCTTT
NANA	CXN00008363	MP00536	UGT73AU1;CXN00006414|chr9_8587517:8588717	167	188	+	13.2239	1.66e-05	0.00993	ATAAAAAATTAAAATATAATTT
NANA	CXN00008363	MP00536	UGT73AU1;CXN00006414|chr9_8587517:8588717	203	224	-	12.6866	2.31e-05	0.0116	CAATATAATTAATAAATGTCTT
NANA	CXN00008363	MP00536	UGT73AU1;CXN00006414|chr9_8587517:8588717	513	534	+	12.1791	3.11e-05	0.0145	TTATAAAATTAAAATTTTAATT
NANA	CXN00008363	MP00536	UGT73AU1;CXN00006414|chr9_8587517:8588717	134	155	-	11.5672	4.36e-05	0.0173	AGATAAAATTAAAAAAAAATTA
NANA	CXN00008363	MP00536	UGT73AU1;CXN00006414|chr9_8587517:8588717	693	714	-	11.5075	4.5e-05	0.0173	TTGATTAATTAATTCTTTTGTG
NANA	CXN00008363	MP00536	UGT73AU1;CXN00006414|chr9_8587517:8588717	490	511	+	11.3881	4.79e-05	0.0173	AATTAAAATTAAAAATTTATGA
NANA	CXN00008363	MP00536	UGT73AU1;CXN00006414|chr9_8587517:8588717	519	540	-	11.1791	5.34e-05	0.0179	TGTTTAAATTAAAATTTTAATT
NANA	CXN00008363	MP00536	UGT73AU1;CXN00006414|chr9_8587517:8588717	402	423	+	11.0597	5.68e-05	0.0179	AACATAAATTAAAATTTTTTTT
NANA	CXN00008363	MP00536	UGT73AU1;CXN00006414|chr9_8587517:8588717	695	716	+	11.0597	5.68e-05	0.0179	CAAAAGAATTAATTAATCAATA
NANA	CXN00008363	MP00536	UGT73AU1;CXN00006414|chr9_8587517:8588717	484	505	+	10.7463	6.64e-05	0.0201	TATTTGAATTAAAATTAAAAAT
NANA	CXN00008363	MP00536	UGT73AU1;CXN00006414|chr9_8587517:8588717	218	239	+	10.1642	8.77e-05	0.0237	TATATTGTTTAATATATTTTTA
NANA	CXN00008363	MP00536	UGT73AU1;CXN00006414|chr9_8587517:8588717	125	146	+	10.0597	9.21e-05	0.0245	CAGTTAAATTAATTTTTTTTTA
C2C2-Dof	CXN00008367	MP00046	UGT73AU1;CXN00006414|chr9_8587517:8588717	352	361	-	11.9512	5.44e-06	0.099	AAAAAAGTGA
C2C2-Dof	CXN00008430	MP00046	UGT73AU1;CXN00006414|chr9_8587517:8588717	352	361	-	11.9512	5.44e-06	0.099	AAAAAAGTGA
NANA	CXN00008445	MP00521	UGT73AU1;CXN00006414|chr9_8587517:8588717	1179	1193	+	12.9545	2.24e-05	0.166	ACCGCGCCGCCGCCT
NANA	CXN00008445	MP00521	UGT73AU1;CXN00006414|chr9_8587517:8588717	1154	1168	-	12.5758	2.92e-05	0.166	GCTGATCCGCCGGCT
NANA	CXN00008445	MP00521	UGT73AU1;CXN00006414|chr9_8587517:8588717	1116	1130	+	12.3182	3.46e-05	0.166	GTGGCGTCGCCGCCA
NANA	CXN00008445	MP00521	UGT73AU1;CXN00006414|chr9_8587517:8588717	1101	1115	+	12.2727	3.56e-05	0.166	GCCTCCTCGCCGCCC
NANA	CXN00008445	MP00521	UGT73AU1;CXN00006414|chr9_8587517:8588717	1147	1161	+	11.1212	7.11e-05	0.234	AATCAACAGCCGGCG
GARP-G2-like	CXN00008539	MP00475	UGT73AU1;CXN00006414|chr9_8587517:8588717	912	922	-	13.3485	2.07e-05	0.323	TTGAAGATTCT
NANA	CXN00008540	MP00475	UGT73AU1;CXN00006414|chr9_8587517:8588717	912	922	-	13.3485	2.07e-05	0.323	TTGAAGATTCT
C2C2-Dof	CXN00008712	MP00407	UGT73AU1;CXN00006414|chr9_8587517:8588717	73	93	+	19.2879	8e-08	0.000351	TTTACTTTATTATTTTTGTTA
C2C2-Dof	CXN00008712	MP00407	UGT73AU1;CXN00006414|chr9_8587517:8588717	361	381	-	15.4848	2.6e-06	0.00242	TTTTTTTTTTTTTTTTTAATA
C2C2-Dof	CXN00008712	MP00407	UGT73AU1;CXN00006414|chr9_8587517:8588717	68	88	+	15.2576	3.1e-06	0.00265	TTATCTTTACTTTATTATTTT
C2C2-Dof	CXN00008712	MP00407	UGT73AU1;CXN00006414|chr9_8587517:8588717	421	441	+	15.1364	3.41e-06	0.00283	TTTGCTTTTAGCTTTTGCTAT
C2C2-Dof	CXN00008712	MP00407	UGT73AU1;CXN00006414|chr9_8587517:8588717	362	382	-	14.8788	4.14e-06	0.00296	ATTTTTTTTTTTTTTTTTAAT
C2C2-Dof	CXN00008712	MP00407	UGT73AU1;CXN00006414|chr9_8587517:8588717	360	380	-	14.4394	5.73e-06	0.00333	TTTTTTTTTTTTTTTTAATAA
C2C2-Dof	CXN00008712	MP00407	UGT73AU1;CXN00006414|chr9_8587517:8588717	364	384	-	14.197	6.82e-06	0.00375	GAATTTTTTTTTTTTTTTTTA
C2C2-Dof	CXN00008712	MP00407	UGT73AU1;CXN00006414|chr9_8587517:8588717	133	153	+	13.8485	8.72e-06	0.00398	TTAATTTTTTTTTAATTTTAT
C2C2-Dof	CXN00008712	MP00407	UGT73AU1;CXN00006414|chr9_8587517:8588717	363	383	-	13.0606	1.48e-05	0.00501	AATTTTTTTTTTTTTTTTTAA
C2C2-Dof	CXN00008712	MP00407	UGT73AU1;CXN00006414|chr9_8587517:8588717	137	157	+	12.9545	1.59e-05	0.00515	TTTTTTTTTAATTTTATCTAT
C2C2-Dof	CXN00008712	MP00407	UGT73AU1;CXN00006414|chr9_8587517:8588717	136	156	+	12.4545	2.19e-05	0.00596	ATTTTTTTTTAATTTTATCTA
C2C2-Dof	CXN00008712	MP00407	UGT73AU1;CXN00006414|chr9_8587517:8588717	428	448	+	11.8636	3.15e-05	0.00697	TTAGCTTTTGCTATTATCTTC
C2C2-Dof	CXN00008712	MP00407	UGT73AU1;CXN00006414|chr9_8587517:8588717	359	379	-	11.3485	4.27e-05	0.00791	TTTTTTTTTTTTTTTAATAAA
C2C2-Dof	CXN00008712	MP00407	UGT73AU1;CXN00006414|chr9_8587517:8588717	975	995	+	11.1061	4.9e-05	0.00843	ATTGTTTTTCTTGTTCTTCTT
C2C2-Dof	CXN00008712	MP00407	UGT73AU1;CXN00006414|chr9_8587517:8588717	164	184	-	11.0606	5.03e-05	0.00855	TATATTTTAATTTTTTATTTA
C2C2-Dof	CXN00008712	MP00407	UGT73AU1;CXN00006414|chr9_8587517:8588717	365	385	-	10.8939	5.53e-05	0.00905	AGAATTTTTTTTTTTTTTTTT
C2C2-Dof	CXN00008712	MP00407	UGT73AU1;CXN00006414|chr9_8587517:8588717	558	578	-	10.8485	5.67e-05	0.00912	TTTATTTTCTTATATCTGTTT
C2C2-Dof	CXN00008712	MP00407	UGT73AU1;CXN00006414|chr9_8587517:8588717	333	353	+	10.1364	8.36e-05	0.0114	TTAACTTTATTATATTCAATC
B3-ARF	CXN00008775	MP00461	UGT73AU1;CXN00006414|chr9_8587517:8588717	355	375	-	-3.56627	6.15e-05	0.102	TTTTTTTTTTTAATAAAAAAG
B3-ARF	CXN00008775	MP00461	UGT73AU1;CXN00006414|chr9_8587517:8588717	307	327	+	-4.98795	8.79e-05	0.108	TATGTCTTTTTCGTTAAAAAA
B3-ARF	CXN00008775	MP00461	UGT73AU1;CXN00006414|chr9_8587517:8588717	356	376	-	-5.38554	9.69e-05	0.108	TTTTTTTTTTTTAATAAAAAA
Trihelix	CXN00008826	MP00244	UGT73AU1;CXN00006414|chr9_8587517:8588717	330	343	+	12.0606	4.06e-05	0.0997	ATTTTAACTTTATT
AP2/ERF-ERF	CXN00008908	MP00217	UGT73AU1;CXN00006414|chr9_8587517:8588717	1179	1193	+	15.697	2.67e-06	0.0282	ACCGCGCCGCCGCCT
AP2/ERF-ERF	CXN00008908	MP00217	UGT73AU1;CXN00006414|chr9_8587517:8588717	1119	1133	+	15.3939	3.3e-06	0.0282	GCGTCGCCGCCACCA
AP2/ERF-ERF	CXN00008908	MP00217	UGT73AU1;CXN00006414|chr9_8587517:8588717	1182	1196	+	14.4545	5.98e-06	0.0365	GCGCCGCCGCCTCAG
AP2/ERF-ERF	CXN00008908	MP00217	UGT73AU1;CXN00006414|chr9_8587517:8588717	1116	1130	+	10.8485	4.25e-05	0.151	GTGGCGTCGCCGCCA
AP2/ERF-ERF	CXN00008908	MP00217	UGT73AU1;CXN00006414|chr9_8587517:8588717	1176	1190	+	9.06061	9.61e-05	0.258	TCGACCGCGCCGCCG
AP2/ERF-ERF	CXN00008908	MP00217	UGT73AU1;CXN00006414|chr9_8587517:8588717	1025	1039	+	9.04545	9.67e-05	0.258	GCGCAGGCGCCACCT
B3-ARF	CXN00009040	MP00574	UGT73AU1;CXN00006414|chr9_8587517:8588717	774	783	-	11.7576	2.39e-05	0.512	ATCCGACAGA
C2H2	CXN00009049	MP00254	UGT73AU1;CXN00006414|chr9_8587517:8588717	973	987	-	8.98485	8.47e-05	0.096	CAAGAAAAACAATAA
NANA	CXN00009183	MP00405	UGT73AU1;CXN00006414|chr9_8587517:8588717	333	343	-	12.5152	3.13e-05	0.173	AATAAAGTTAA
NANA	CXN00009183	MP00405	UGT73AU1;CXN00006414|chr9_8587517:8588717	73	83	-	12.2727	4.11e-05	0.173	AATAAAGTAAA
NANA	CXN00009183	MP00405	UGT73AU1;CXN00006414|chr9_8587517:8588717	351	361	-	12.1061	4.99e-05	0.173	AAAAAAGTGAT
GARP-G2-like	CXN00009210	MP00331	UGT73AU1;CXN00006414|chr9_8587517:8588717	909	922	+	12.6364	3.6e-05	0.297	TGAAGAATCTTCAA
AP2/ERF-ERF	CXN00009292	MP00542	UGT73AU1;CXN00006414|chr9_8587517:8588717	1119	1139	-	14.1515	5.45e-06	0.0331	AGAGTATGGTGGCGGCGACGC
AP2/ERF-ERF	CXN00009292	MP00542	UGT73AU1;CXN00006414|chr9_8587517:8588717	1122	1142	-	12.2576	1.58e-05	0.0704	TTAAGAGTATGGTGGCGGCGA
MYB	CXN00009299	MP00476	UGT73AU1;CXN00006414|chr9_8587517:8588717	120	130	-	12.7424	2.44e-05	0.434	TAACTGAAAAA
NANA	CXN00009491	MP00366	UGT73AU1;CXN00006414|chr9_8587517:8588717	1110	1130	+	16.8939	8.92e-07	0.00949	CCGCCCGTGGCGTCGCCGCCA
NANA	CXN00009491	MP00366	UGT73AU1;CXN00006414|chr9_8587517:8588717	1173	1193	+	15.9545	1.82e-06	0.0129	TGATCGACCGCGCCGCCGCCT
NANA	CXN00009491	MP00366	UGT73AU1;CXN00006414|chr9_8587517:8588717	1113	1133	+	14.7576	4.26e-06	0.0226	CCCGTGGCGTCGCCGCCACCA
NANA	CXN00009491	MP00366	UGT73AU1;CXN00006414|chr9_8587517:8588717	1176	1196	+	13.3636	1.06e-05	0.0502	TCGACCGCGCCGCCGCCTCAG
NANA	CXN00009491	MP00366	UGT73AU1;CXN00006414|chr9_8587517:8588717	1107	1127	+	10.4394	5.8e-05	0.164	TCGCCGCCCGTGGCGTCGCCG
MYB-related	CXN00009544	MP00596	UGT73AU1;CXN00006414|chr9_8587517:8588717	112	130	+	10.6212	5.73e-05	0.398	ATTTTGATTTTTTCAGTTA
NAC	CXN00009577	MP00321	UGT73AU1;CXN00006414|chr9_8587517:8588717	954	970	-	10.8636	7.17e-05	0.73	TGGAGTACAGTGCAAGT
NANA	CXN00009700	MP00026	UGT73AU1;CXN00006414|chr9_8587517:8588717	1108	1117	+	10.9798	4.72e-05	0.415	CGCCGCCCGT
NANA	CXN00009700	MP00026	UGT73AU1;CXN00006414|chr9_8587517:8588717	686	695	+	10.697	6.77e-05	0.415	TGCCGACCAC
MADS-M-type	CXN00009778	MP00609	UGT73AU1;CXN00006414|chr9_8587517:8588717	76	94	+	11.2676	5.25e-05	0.152	ACTTTATTATTTTTGTTAA
AP2/ERF-ERF	CXN00009933	MP00456	UGT73AU1;CXN00006414|chr9_8587517:8588717	1119	1139	+	14.0286	5.13e-06	0.0542	GCGTCGCCGCCACCATACTCT
AP2/ERF-ERF	CXN00009933	MP00456	UGT73AU1;CXN00006414|chr9_8587517:8588717	1179	1199	+	13.6286	6.38e-06	0.0542	ACCGCGCCGCCGCCTCAGGGC
NANA	CXN00010207	MP00291	UGT73AU1;CXN00006414|chr9_8587517:8588717	1032	1046	-	7.31818	8.26e-05	1	CGAAGTGAGGTGGCG
AP2/ERF-ERF	CXN00010282	MP00558	UGT73AU1;CXN00006414|chr9_8587517:8588717	1083	1097	-	10.5758	9.84e-05	0.841	CGATGTCGACAATGG
NANA	CXN00010283	MP00137	UGT73AU1;CXN00006414|chr9_8587517:8588717	1083	1097	-	18.0429	3.26e-07	0.014	CGATGTCGACAATGG
AP2/ERF-ERF	CXN00010376	MP00549	UGT73AU1;CXN00006414|chr9_8587517:8588717	1119	1133	+	16.2576	1.6e-06	0.0174	GCGTCGCCGCCACCA
AP2/ERF-ERF	CXN00010376	MP00549	UGT73AU1;CXN00006414|chr9_8587517:8588717	1179	1193	+	15.8939	2.05e-06	0.0174	ACCGCGCCGCCGCCT
AP2/ERF-ERF	CXN00010376	MP00549	UGT73AU1;CXN00006414|chr9_8587517:8588717	1182	1196	+	14.303	5.68e-06	0.0303	GCGCCGCCGCCTCAG
AP2/ERF-ERF	CXN00010376	MP00549	UGT73AU1;CXN00006414|chr9_8587517:8588717	1116	1130	+	11.1364	3.36e-05	0.11	GTGGCGTCGCCGCCA
AP2/ERF-ERF	CXN00010376	MP00549	UGT73AU1;CXN00006414|chr9_8587517:8588717	1025	1039	+	9.57576	7.21e-05	0.193	GCGCAGGCGCCACCT
HB-HD-ZIP	CXN00010445	MP00421	UGT73AU1;CXN00006414|chr9_8587517:8588717	206	216	+	12.0303	4.07e-05	0.0767	ACATTTATTAA
HB-HD-ZIP	CXN00010445	MP00421	UGT73AU1;CXN00006414|chr9_8587517:8588717	700	710	+	11.6818	4.9e-05	0.0767	GAATTAATTAA
HB-HD-ZIP	CXN00010445	MP00421	UGT73AU1;CXN00006414|chr9_8587517:8588717	210	220	+	11.0606	6.39e-05	0.0767	TTATTAATTAT
AP2/ERF-ERF	CXN00010457	MP00521	UGT73AU1;CXN00006414|chr9_8587517:8588717	1179	1193	+	12.9545	2.24e-05	0.166	ACCGCGCCGCCGCCT
AP2/ERF-ERF	CXN00010457	MP00521	UGT73AU1;CXN00006414|chr9_8587517:8588717	1154	1168	-	12.5758	2.92e-05	0.166	GCTGATCCGCCGGCT
AP2/ERF-ERF	CXN00010457	MP00521	UGT73AU1;CXN00006414|chr9_8587517:8588717	1116	1130	+	12.3182	3.46e-05	0.166	GTGGCGTCGCCGCCA
AP2/ERF-ERF	CXN00010457	MP00521	UGT73AU1;CXN00006414|chr9_8587517:8588717	1101	1115	+	12.2727	3.56e-05	0.166	GCCTCCTCGCCGCCC
AP2/ERF-ERF	CXN00010457	MP00521	UGT73AU1;CXN00006414|chr9_8587517:8588717	1147	1161	+	11.1212	7.11e-05	0.234	AATCAACAGCCGGCG
MADS-MIKC	CXN00010473	MP00076	UGT73AU1;CXN00006414|chr9_8587517:8588717	978	998	+	15.0299	4.16e-06	0.00349	GTTTTTCTTGTTCTTCTTCCG
MADS-MIKC	CXN00010473	MP00076	UGT73AU1;CXN00006414|chr9_8587517:8588717	977	997	+	14.8806	4.66e-06	0.00365	TGTTTTTCTTGTTCTTCTTCC
MADS-MIKC	CXN00010473	MP00076	UGT73AU1;CXN00006414|chr9_8587517:8588717	973	993	+	13.6716	1.1e-05	0.00684	TTATTGTTTTTCTTGTTCTTC
MADS-MIKC	CXN00010473	MP00076	UGT73AU1;CXN00006414|chr9_8587517:8588717	361	381	-	13.5373	1.2e-05	0.00733	TTTTTTTTTTTTTTTTTAATA
MADS-MIKC	CXN00010473	MP00076	UGT73AU1;CXN00006414|chr9_8587517:8588717	420	440	+	10.4925	7.13e-05	0.0272	TTTTGCTTTTAGCTTTTGCTA
MYB-related	CXN00010529	MP00236	UGT73AU1;CXN00006414|chr9_8587517:8588717	148	158	-	10.7121	9.6e-05	0.48	AATAGATAAAA
MADS-MIKC	CXN00010791	MP00609	UGT73AU1;CXN00006414|chr9_8587517:8588717	76	94	+	11.2676	5.25e-05	0.152	ACTTTATTATTTTTGTTAA
C2C2-Dof	CXN00010848	MP00570	UGT73AU1;CXN00006414|chr9_8587517:8588717	330	343	-	14.4091	5e-06	0.0396	AATAAAGTTAAAAT
C2C2-Dof	CXN00010848	MP00570	UGT73AU1;CXN00006414|chr9_8587517:8588717	348	361	-	12.3182	3.84e-05	0.124	AAAAAAGTGATTGA
C2C2-Dof	CXN00010848	MP00570	UGT73AU1;CXN00006414|chr9_8587517:8588717	70	83	-	11.7879	5.64e-05	0.141	AATAAAGTAAAGAT
HB-other	CXN00011046	MP00486	UGT73AU1;CXN00006414|chr9_8587517:8588717	710	722	-	13.8507	1.21e-05	0.0744	TATAATTATTGAT
HB-other	CXN00011046	MP00486	UGT73AU1;CXN00006414|chr9_8587517:8588717	591	603	+	13.3134	1.67e-05	0.0744	TTGAATTATTTTT
HB-other	CXN00011046	MP00486	UGT73AU1;CXN00006414|chr9_8587517:8588717	296	308	-	12.3881	2.84e-05	0.0744	TACAATTATTTTA
HB-HD-ZIP	CXN00011047	MP00486	UGT73AU1;CXN00006414|chr9_8587517:8588717	710	722	-	13.8507	1.21e-05	0.0744	TATAATTATTGAT
HB-HD-ZIP	CXN00011047	MP00486	UGT73AU1;CXN00006414|chr9_8587517:8588717	591	603	+	13.3134	1.67e-05	0.0744	TTGAATTATTTTT
HB-HD-ZIP	CXN00011047	MP00486	UGT73AU1;CXN00006414|chr9_8587517:8588717	296	308	-	12.3881	2.84e-05	0.0744	TACAATTATTTTA
HB-HD-ZIP	CXN00011216	MP00225	UGT73AU1;CXN00006414|chr9_8587517:8588717	711	721	+	14.3881	5.03e-06	0.0678	TCAATAATTAT
HB-HD-ZIP	CXN00011216	MP00225	UGT73AU1;CXN00006414|chr9_8587517:8588717	297	307	+	11.7313	7.52e-05	0.0905	AAAATAATTGT
LOB	CXN00011408	MP00581	UGT73AU1;CXN00006414|chr9_8587517:8588717	1109	1129	+	12.4394	1.3e-05	0.0563	GCCGCCCGTGGCGTCGCCGCC
LOB	CXN00011408	MP00581	UGT73AU1;CXN00006414|chr9_8587517:8588717	1178	1198	+	9.25758	6.7e-05	0.203	GACCGCGCCGCCGCCTCAGGG
MYB-related	CXN00011451	MP00149	UGT73AU1;CXN00006414|chr9_8587517:8588717	146	159	-	11.4091	4.91e-05	0.412	TAATAGATAAAATT
TCP	CXN00011470	MP00396	UGT73AU1;CXN00006414|chr9_8587517:8588717	1027	1046	-	-2.5618	8.16e-05	1	CGAAGTGAGGTGGCGCCTGC
MYB-related	CXN00011557	MP00296	UGT73AU1;CXN00006414|chr9_8587517:8588717	143	163	-	14.3049	7.64e-06	0.0977	AGTATAATAGATAAAATTAAA
MYB-related	CXN00011557	MP00296	UGT73AU1;CXN00006414|chr9_8587517:8588717	61	81	-	11.9268	2.93e-05	0.0977	TAAAGTAAAGATAATAAAATT
MYB-related	CXN00011557	MP00296	UGT73AU1;CXN00006414|chr9_8587517:8588717	235	255	-	9.17073	9.89e-05	0.13	AATTTTACAGATAAATTAAAA
MYB	CXN00011951	MP00476	UGT73AU1;CXN00006414|chr9_8587517:8588717	120	130	-	12.7424	2.44e-05	0.434	TAACTGAAAAA
C2H2	CXN00011976	MP00403	UGT73AU1;CXN00006414|chr9_8587517:8588717	978	992	-	10.2317	2.52e-05	0.0383	AAGAACAAGAAAAAC
C2H2	CXN00011976	MP00403	UGT73AU1;CXN00006414|chr9_8587517:8588717	361	375	+	8.91463	4.04e-05	0.0383	TATTAAAAAAAAAAA
C2H2	CXN00011976	MP00403	UGT73AU1;CXN00006414|chr9_8587517:8588717	365	379	+	8.47561	4.68e-05	0.0383	AAAAAAAAAAAAAAA
C2H2	CXN00011976	MP00403	UGT73AU1;CXN00006414|chr9_8587517:8588717	366	380	+	8.47561	4.68e-05	0.0383	AAAAAAAAAAAAAAA
C2H2	CXN00011976	MP00403	UGT73AU1;CXN00006414|chr9_8587517:8588717	367	381	+	8.47561	4.68e-05	0.0383	AAAAAAAAAAAAAAA
C2H2	CXN00011976	MP00403	UGT73AU1;CXN00006414|chr9_8587517:8588717	364	378	+	8.41463	4.79e-05	0.0383	TAAAAAAAAAAAAAA
C2C2-Dof	CXN00012060	MP00407	UGT73AU1;CXN00006414|chr9_8587517:8588717	73	93	+	19.2879	8e-08	0.000351	TTTACTTTATTATTTTTGTTA
C2C2-Dof	CXN00012060	MP00407	UGT73AU1;CXN00006414|chr9_8587517:8588717	361	381	-	15.4848	2.6e-06	0.00242	TTTTTTTTTTTTTTTTTAATA
C2C2-Dof	CXN00012060	MP00407	UGT73AU1;CXN00006414|chr9_8587517:8588717	68	88	+	15.2576	3.1e-06	0.00265	TTATCTTTACTTTATTATTTT
C2C2-Dof	CXN00012060	MP00407	UGT73AU1;CXN00006414|chr9_8587517:8588717	421	441	+	15.1364	3.41e-06	0.00283	TTTGCTTTTAGCTTTTGCTAT
C2C2-Dof	CXN00012060	MP00407	UGT73AU1;CXN00006414|chr9_8587517:8588717	362	382	-	14.8788	4.14e-06	0.00296	ATTTTTTTTTTTTTTTTTAAT
C2C2-Dof	CXN00012060	MP00407	UGT73AU1;CXN00006414|chr9_8587517:8588717	360	380	-	14.4394	5.73e-06	0.00333	TTTTTTTTTTTTTTTTAATAA
C2C2-Dof	CXN00012060	MP00407	UGT73AU1;CXN00006414|chr9_8587517:8588717	364	384	-	14.197	6.82e-06	0.00375	GAATTTTTTTTTTTTTTTTTA
C2C2-Dof	CXN00012060	MP00407	UGT73AU1;CXN00006414|chr9_8587517:8588717	133	153	+	13.8485	8.72e-06	0.00398	TTAATTTTTTTTTAATTTTAT
C2C2-Dof	CXN00012060	MP00407	UGT73AU1;CXN00006414|chr9_8587517:8588717	363	383	-	13.0606	1.48e-05	0.00501	AATTTTTTTTTTTTTTTTTAA
C2C2-Dof	CXN00012060	MP00407	UGT73AU1;CXN00006414|chr9_8587517:8588717	137	157	+	12.9545	1.59e-05	0.00515	TTTTTTTTTAATTTTATCTAT
C2C2-Dof	CXN00012060	MP00407	UGT73AU1;CXN00006414|chr9_8587517:8588717	136	156	+	12.4545	2.19e-05	0.00596	ATTTTTTTTTAATTTTATCTA
C2C2-Dof	CXN00012060	MP00407	UGT73AU1;CXN00006414|chr9_8587517:8588717	428	448	+	11.8636	3.15e-05	0.00697	TTAGCTTTTGCTATTATCTTC
C2C2-Dof	CXN00012060	MP00407	UGT73AU1;CXN00006414|chr9_8587517:8588717	359	379	-	11.3485	4.27e-05	0.00791	TTTTTTTTTTTTTTTAATAAA
C2C2-Dof	CXN00012060	MP00407	UGT73AU1;CXN00006414|chr9_8587517:8588717	975	995	+	11.1061	4.9e-05	0.00843	ATTGTTTTTCTTGTTCTTCTT
C2C2-Dof	CXN00012060	MP00407	UGT73AU1;CXN00006414|chr9_8587517:8588717	164	184	-	11.0606	5.03e-05	0.00855	TATATTTTAATTTTTTATTTA
C2C2-Dof	CXN00012060	MP00407	UGT73AU1;CXN00006414|chr9_8587517:8588717	365	385	-	10.8939	5.53e-05	0.00905	AGAATTTTTTTTTTTTTTTTT
C2C2-Dof	CXN00012060	MP00407	UGT73AU1;CXN00006414|chr9_8587517:8588717	558	578	-	10.8485	5.67e-05	0.00912	TTTATTTTCTTATATCTGTTT
C2C2-Dof	CXN00012060	MP00407	UGT73AU1;CXN00006414|chr9_8587517:8588717	333	353	+	10.1364	8.36e-05	0.0114	TTAACTTTATTATATTCAATC
GARP-G2-like	CXN00012201	MP00054	UGT73AU1;CXN00006414|chr9_8587517:8588717	778	787	+	11.2959	8.63e-05	1	TCGGATCTTG
NANA	CXN00012302	MP00520	UGT73AU1;CXN00006414|chr9_8587517:8588717	1179	1193	+	15.5152	3.48e-06	0.0307	ACCGCGCCGCCGCCT
NANA	CXN00012302	MP00520	UGT73AU1;CXN00006414|chr9_8587517:8588717	1119	1133	+	13.4242	1.23e-05	0.0663	GCGTCGCCGCCACCA
NANA	CXN00012302	MP00520	UGT73AU1;CXN00006414|chr9_8587517:8588717	1182	1196	+	11.9394	2.64e-05	0.105	GCGCCGCCGCCTCAG
NANA	CXN00012302	MP00520	UGT73AU1;CXN00006414|chr9_8587517:8588717	1116	1130	+	11.3182	3.54e-05	0.126	GTGGCGTCGCCGCCA
AP2/ERF-ERF	CXN00012330	MP00109	UGT73AU1;CXN00006414|chr9_8587517:8588717	1182	1189	+	14.4404	6.67e-06	0.0574	GCGCCGCC
AP2/ERF-ERF	CXN00012330	MP00109	UGT73AU1;CXN00006414|chr9_8587517:8588717	1185	1192	+	13.211	1.33e-05	0.0717	CCGCCGCC
AP2/ERF-ERF	CXN00012330	MP00109	UGT73AU1;CXN00006414|chr9_8587517:8588717	1107	1114	+	11.8165	4.44e-05	0.127	TCGCCGCC
AP2/ERF-ERF	CXN00012330	MP00109	UGT73AU1;CXN00006414|chr9_8587517:8588717	1122	1129	+	11.8165	4.44e-05	0.127	TCGCCGCC
GARP-G2-like	CXN00012482	MP00297	UGT73AU1;CXN00006414|chr9_8587517:8588717	378	388	-	12.6515	2.93e-05	0.216	ATAAGAATTTT
CPP	CXN00012561	MP00433	UGT73AU1;CXN00006414|chr9_8587517:8588717	485	499	-	11.7463	2.51e-05	0.0241	AATTTTAATTCAAAT
CPP	CXN00012561	MP00433	UGT73AU1;CXN00006414|chr9_8587517:8588717	247	261	+	11.0448	3.41e-05	0.0252	TGTAAAATTTTAAAA
CPP	CXN00012561	MP00433	UGT73AU1;CXN00006414|chr9_8587517:8588717	268	282	+	10.9701	3.52e-05	0.0252	TATAAAAGTTTAAAA
CPP	CXN00012561	MP00433	UGT73AU1;CXN00006414|chr9_8587517:8588717	878	892	+	10.7463	3.87e-05	0.0252	TATTCCAATTTAAAC
CPP	CXN00012561	MP00433	UGT73AU1;CXN00006414|chr9_8587517:8588717	166	180	+	10.1791	4.87e-05	0.027	AATAAAAAATTAAAA
CPP	CXN00012561	MP00433	UGT73AU1;CXN00006414|chr9_8587517:8588717	525	539	+	9.79104	5.68e-05	0.0287	AATTTTAATTTAAAC
CPP	CXN00012561	MP00433	UGT73AU1;CXN00006414|chr9_8587517:8588717	512	526	+	9.55224	6.23e-05	0.0287	TTTATAAAATTAAAA
CPP	CXN00012561	MP00433	UGT73AU1;CXN00006414|chr9_8587517:8588717	275	289	-	8.41791	9.46e-05	0.0393	ATTTTCATTTTAAAC
AP2/ERF-ERF	CXN00012685	MP00217	UGT73AU1;CXN00006414|chr9_8587517:8588717	1179	1193	+	15.697	2.67e-06	0.0282	ACCGCGCCGCCGCCT
AP2/ERF-ERF	CXN00012685	MP00217	UGT73AU1;CXN00006414|chr9_8587517:8588717	1119	1133	+	15.3939	3.3e-06	0.0282	GCGTCGCCGCCACCA
AP2/ERF-ERF	CXN00012685	MP00217	UGT73AU1;CXN00006414|chr9_8587517:8588717	1182	1196	+	14.4545	5.98e-06	0.0365	GCGCCGCCGCCTCAG
AP2/ERF-ERF	CXN00012685	MP00217	UGT73AU1;CXN00006414|chr9_8587517:8588717	1116	1130	+	10.8485	4.25e-05	0.151	GTGGCGTCGCCGCCA
AP2/ERF-ERF	CXN00012685	MP00217	UGT73AU1;CXN00006414|chr9_8587517:8588717	1176	1190	+	9.06061	9.61e-05	0.258	TCGACCGCGCCGCCG
AP2/ERF-ERF	CXN00012685	MP00217	UGT73AU1;CXN00006414|chr9_8587517:8588717	1025	1039	+	9.04545	9.67e-05	0.258	GCGCAGGCGCCACCT
GRAS	CXN00012739	MP00611	UGT73AU1;CXN00006414|chr9_8587517:8588717	975	994	-	11.8889	3.37e-05	0.0262	AGAAGAACAAGAAAAACAAT
GRAS	CXN00012739	MP00611	UGT73AU1;CXN00006414|chr9_8587517:8588717	973	992	-	11.8472	3.47e-05	0.0262	AAGAACAAGAAAAACAATAA
GRAS	CXN00012739	MP00611	UGT73AU1;CXN00006414|chr9_8587517:8588717	979	998	-	11.7778	3.63e-05	0.0262	CGGAAGAAGAACAAGAAAAA
GRAS	CXN00012739	MP00611	UGT73AU1;CXN00006414|chr9_8587517:8588717	364	383	+	10.7361	7.2e-05	0.0378	TAAAAAAAAAAAAAAAAATT
GRAS	CXN00012739	MP00611	UGT73AU1;CXN00006414|chr9_8587517:8588717	1037	1056	-	10.7361	7.2e-05	0.0378	GGGAACAGGACGAAGTGAGG
GARP-G2-like	CXN00012807	MP00544	UGT73AU1;CXN00006414|chr9_8587517:8588717	909	922	+	12.1212	4.44e-05	0.304	TGAAGAATCTTCAA
NANA	CXN00012810	MP00544	UGT73AU1;CXN00006414|chr9_8587517:8588717	909	922	+	12.1212	4.44e-05	0.304	TGAAGAATCTTCAA
bZIP	CXN00012821	MP00291	UGT73AU1;CXN00006414|chr9_8587517:8588717	1032	1046	-	7.31818	8.26e-05	1	CGAAGTGAGGTGGCG
NANA	CXN00012892	MP00421	UGT73AU1;CXN00006414|chr9_8587517:8588717	206	216	+	12.0303	4.07e-05	0.0767	ACATTTATTAA
NANA	CXN00012892	MP00421	UGT73AU1;CXN00006414|chr9_8587517:8588717	700	710	+	11.6818	4.9e-05	0.0767	GAATTAATTAA
NANA	CXN00012892	MP00421	UGT73AU1;CXN00006414|chr9_8587517:8588717	210	220	+	11.0606	6.39e-05	0.0767	TTATTAATTAT
NANA	CXN00012893	MP00418	UGT73AU1;CXN00006414|chr9_8587517:8588717	210	220	-	11.7761	5.37e-05	0.0765	ATAATTAATAA
NANA	CXN00012893	MP00418	UGT73AU1;CXN00006414|chr9_8587517:8588717	206	216	-	11.6418	5.79e-05	0.0765	TTAATAAATGT
NANA	CXN00012893	MP00418	UGT73AU1;CXN00006414|chr9_8587517:8588717	700	710	-	11.4179	6.41e-05	0.0765	TTAATTAATTC
HSF	CXN00012897	MP00575	UGT73AU1;CXN00006414|chr9_8587517:8588717	909	920	-	9.80303	9.37e-05	0.74	GAAGATTCTTCA
C2H2	CXN00012919	MP00229	UGT73AU1;CXN00006414|chr9_8587517:8588717	981	999	+	9.544	6.24e-05	0.136	TTTCTTGTTCTTCTTCCGC
MYB	CXN00013059	MP00296	UGT73AU1;CXN00006414|chr9_8587517:8588717	143	163	-	14.3049	7.64e-06	0.0977	AGTATAATAGATAAAATTAAA
MYB	CXN00013059	MP00296	UGT73AU1;CXN00006414|chr9_8587517:8588717	61	81	-	11.9268	2.93e-05	0.0977	TAAAGTAAAGATAATAAAATT
MYB	CXN00013059	MP00296	UGT73AU1;CXN00006414|chr9_8587517:8588717	235	255	-	9.17073	9.89e-05	0.13	AATTTTACAGATAAATTAAAA
GARP-G2-like	CXN00013101	MP00297	UGT73AU1;CXN00006414|chr9_8587517:8588717	378	388	-	12.6515	2.93e-05	0.216	ATAAGAATTTT
B3-ARF	CXN00013151	MP00461	UGT73AU1;CXN00006414|chr9_8587517:8588717	355	375	-	-3.56627	6.15e-05	0.102	TTTTTTTTTTTAATAAAAAAG
B3-ARF	CXN00013151	MP00461	UGT73AU1;CXN00006414|chr9_8587517:8588717	307	327	+	-4.98795	8.79e-05	0.108	TATGTCTTTTTCGTTAAAAAA
B3-ARF	CXN00013151	MP00461	UGT73AU1;CXN00006414|chr9_8587517:8588717	356	376	-	-5.38554	9.69e-05	0.108	TTTTTTTTTTTTAATAAAAAA
NAC	CXN00013228	MP00537	UGT73AU1;CXN00006414|chr9_8587517:8588717	1042	1059	+	10.4697	8.12e-05	1	CTTCGTCCTGTTCCCGTA
zf-HD	CXN00013230	MP00387	UGT73AU1;CXN00006414|chr9_8587517:8588717	704	718	-	16.1194	6.6e-07	0.01	ATTATTGATTAATTA
zf-HD	CXN00013230	MP00387	UGT73AU1;CXN00006414|chr9_8587517:8588717	835	849	+	13.209	2.18e-05	0.036	ATTGAAACTTAATCA
zf-HD	CXN00013230	MP00387	UGT73AU1;CXN00006414|chr9_8587517:8588717	706	720	+	12.7313	3.04e-05	0.04	ATTAATCAATAATTA
zf-HD	CXN00013230	MP00387	UGT73AU1;CXN00006414|chr9_8587517:8588717	699	713	+	11.5672	6.02e-05	0.0513	AGAATTAATTAATCA
GARP-ARR-B	CXN00013587	MP00010	UGT73AU1;CXN00006414|chr9_8587517:8588717	855	864	+	13.1835	2.32e-05	0.409	ATAGATACGA
C3H	CXN00013711	MP00113	UGT73AU1;CXN00006414|chr9_8587517:8588717	351	364	-	12.0909	3.62e-05	0.085	AATAAAAAAGTGAT
C3H	CXN00013711	MP00113	UGT73AU1;CXN00006414|chr9_8587517:8588717	73	86	-	11.9091	4.33e-05	0.0925	AATAATAAAGTAAA
C3H	CXN00013711	MP00113	UGT73AU1;CXN00006414|chr9_8587517:8588717	428	441	-	11.1818	8.37e-05	0.156	ATAGCAAAAGCTAA
C3H	CXN00013711	MP00113	UGT73AU1;CXN00006414|chr9_8587517:8588717	333	346	-	11.1364	8.67e-05	0.156	TATAATAAAGTTAA
MYB	CXN00013738	MP00347	UGT73AU1;CXN00006414|chr9_8587517:8588717	64	77	+	12.4242	3.19e-05	0.148	TTTATTATCTTTAC
Trihelix	CXN00013849	MP00244	UGT73AU1;CXN00006414|chr9_8587517:8588717	330	343	+	12.0606	4.06e-05	0.0997	ATTTTAACTTTATT
NANA	CXN00013929	MP00370	UGT73AU1;CXN00006414|chr9_8587517:8588717	518	532	+	14.7083	5.72e-06	0.00756	AAATTAAAATTTTAA
NANA	CXN00013929	MP00370	UGT73AU1;CXN00006414|chr9_8587517:8588717	521	535	-	14.7083	5.72e-06	0.00756	AAATTAAAATTTTAA
NANA	CXN00013929	MP00370	UGT73AU1;CXN00006414|chr9_8587517:8588717	246	260	+	10.6389	4.37e-05	0.0224	CTGTAAAATTTTAAA
NANA	CXN00013929	MP00370	UGT73AU1;CXN00006414|chr9_8587517:8588717	524	538	+	10.2083	5.21e-05	0.0243	AAATTTTAATTTAAA
NANA	CXN00013929	MP00370	UGT73AU1;CXN00006414|chr9_8587517:8588717	332	346	-	10.1111	5.41e-05	0.0248	TATAATAAAGTTAAA
NANA	CXN00013929	MP00370	UGT73AU1;CXN00006414|chr9_8587517:8588717	410	424	-	9.41667	7.08e-05	0.0294	CAAAAAAAATTTTAA
NANA	CXN00013929	MP00370	UGT73AU1;CXN00006414|chr9_8587517:8588717	590	604	-	8.69444	9.2e-05	0.033	AAAAAATAATTCAAA
NANA	CXN00013929	MP00370	UGT73AU1;CXN00006414|chr9_8587517:8588717	266	280	+	8.45833	9.99e-05	0.0336	ATTATAAAAGTTTAA
AP2/ERF-ERF	CXN00014102	MP00411	UGT73AU1;CXN00006414|chr9_8587517:8588717	1182	1192	+	15.8333	2.79e-06	0.08	GCGCCGCCGCC
AP2/ERF-ERF	CXN00014102	MP00411	UGT73AU1;CXN00006414|chr9_8587517:8588717	1122	1132	+	12.303	2.39e-05	0.156	TCGCCGCCACC
AP2/ERF-ERF	CXN00014102	MP00411	UGT73AU1;CXN00006414|chr9_8587517:8588717	1119	1129	+	10.5152	5.15e-05	0.201	GCGTCGCCGCC
HB-WOX	CXN00014285	MP00617	UGT73AU1;CXN00006414|chr9_8587517:8588717	832	841	-	11.5177	5.57e-05	0.263	TTTCAATCAT
HB-WOX	CXN00014285	MP00617	UGT73AU1;CXN00006414|chr9_8587517:8588717	346	355	+	10.9362	8.86e-05	0.263	ATTCAATCAC
HB-WOX	CXN00014285	MP00617	UGT73AU1;CXN00006414|chr9_8587517:8588717	648	657	-	10.8652	9.08e-05	0.263	AACCAATCAC
MYB	CXN00014292	MP00476	UGT73AU1;CXN00006414|chr9_8587517:8588717	120	130	-	12.7424	2.44e-05	0.434	TAACTGAAAAA
MYB-related	CXN00014309	MP00296	UGT73AU1;CXN00006414|chr9_8587517:8588717	143	163	-	14.3049	7.64e-06	0.0977	AGTATAATAGATAAAATTAAA
MYB-related	CXN00014309	MP00296	UGT73AU1;CXN00006414|chr9_8587517:8588717	61	81	-	11.9268	2.93e-05	0.0977	TAAAGTAAAGATAATAAAATT
MYB-related	CXN00014309	MP00296	UGT73AU1;CXN00006414|chr9_8587517:8588717	235	255	-	9.17073	9.89e-05	0.13	AATTTTACAGATAAATTAAAA
NANA	CXN00014310	MP00489	UGT73AU1;CXN00006414|chr9_8587517:8588717	64	78	+	11.9848	4.39e-05	0.186	TTTATTATCTTTACT
C2H2	CXN00014357	MP00254	UGT73AU1;CXN00006414|chr9_8587517:8588717	973	987	-	8.98485	8.47e-05	0.096	CAAGAAAAACAATAA
NANA	CXN00014679	MP00105	UGT73AU1;CXN00006414|chr9_8587517:8588717	192	206	-	8.5618	9.58e-05	0.162	TCTTTTTAATTTGGT
MYB	CXN00014750	MP00296	UGT73AU1;CXN00006414|chr9_8587517:8588717	143	163	-	14.3049	7.64e-06	0.0977	AGTATAATAGATAAAATTAAA
MYB	CXN00014750	MP00296	UGT73AU1;CXN00006414|chr9_8587517:8588717	61	81	-	11.9268	2.93e-05	0.0977	TAAAGTAAAGATAATAAAATT
MYB	CXN00014750	MP00296	UGT73AU1;CXN00006414|chr9_8587517:8588717	235	255	-	9.17073	9.89e-05	0.13	AATTTTACAGATAAATTAAAA
HB-HD-ZIP	CXN00014799	MP00051	UGT73AU1;CXN00006414|chr9_8587517:8588717	712	719	+	11.8812	8.53e-05	0.226	CAATAATT
MADS-MIKC	CXN00014934	MP00076	UGT73AU1;CXN00006414|chr9_8587517:8588717	978	998	+	15.0299	4.16e-06	0.00349	GTTTTTCTTGTTCTTCTTCCG
MADS-MIKC	CXN00014934	MP00076	UGT73AU1;CXN00006414|chr9_8587517:8588717	977	997	+	14.8806	4.66e-06	0.00365	TGTTTTTCTTGTTCTTCTTCC
MADS-MIKC	CXN00014934	MP00076	UGT73AU1;CXN00006414|chr9_8587517:8588717	973	993	+	13.6716	1.1e-05	0.00684	TTATTGTTTTTCTTGTTCTTC
MADS-MIKC	CXN00014934	MP00076	UGT73AU1;CXN00006414|chr9_8587517:8588717	361	381	-	13.5373	1.2e-05	0.00733	TTTTTTTTTTTTTTTTTAATA
MADS-MIKC	CXN00014934	MP00076	UGT73AU1;CXN00006414|chr9_8587517:8588717	420	440	+	10.4925	7.13e-05	0.0272	TTTTGCTTTTAGCTTTTGCTA
C2C2-Dof	CXN00014981	MP00407	UGT73AU1;CXN00006414|chr9_8587517:8588717	73	93	+	19.2879	8e-08	0.000351	TTTACTTTATTATTTTTGTTA
C2C2-Dof	CXN00014981	MP00407	UGT73AU1;CXN00006414|chr9_8587517:8588717	361	381	-	15.4848	2.6e-06	0.00242	TTTTTTTTTTTTTTTTTAATA
C2C2-Dof	CXN00014981	MP00407	UGT73AU1;CXN00006414|chr9_8587517:8588717	68	88	+	15.2576	3.1e-06	0.00265	TTATCTTTACTTTATTATTTT
C2C2-Dof	CXN00014981	MP00407	UGT73AU1;CXN00006414|chr9_8587517:8588717	421	441	+	15.1364	3.41e-06	0.00283	TTTGCTTTTAGCTTTTGCTAT
C2C2-Dof	CXN00014981	MP00407	UGT73AU1;CXN00006414|chr9_8587517:8588717	362	382	-	14.8788	4.14e-06	0.00296	ATTTTTTTTTTTTTTTTTAAT
C2C2-Dof	CXN00014981	MP00407	UGT73AU1;CXN00006414|chr9_8587517:8588717	360	380	-	14.4394	5.73e-06	0.00333	TTTTTTTTTTTTTTTTAATAA
C2C2-Dof	CXN00014981	MP00407	UGT73AU1;CXN00006414|chr9_8587517:8588717	364	384	-	14.197	6.82e-06	0.00375	GAATTTTTTTTTTTTTTTTTA
C2C2-Dof	CXN00014981	MP00407	UGT73AU1;CXN00006414|chr9_8587517:8588717	133	153	+	13.8485	8.72e-06	0.00398	TTAATTTTTTTTTAATTTTAT
C2C2-Dof	CXN00014981	MP00407	UGT73AU1;CXN00006414|chr9_8587517:8588717	363	383	-	13.0606	1.48e-05	0.00501	AATTTTTTTTTTTTTTTTTAA
C2C2-Dof	CXN00014981	MP00407	UGT73AU1;CXN00006414|chr9_8587517:8588717	137	157	+	12.9545	1.59e-05	0.00515	TTTTTTTTTAATTTTATCTAT
C2C2-Dof	CXN00014981	MP00407	UGT73AU1;CXN00006414|chr9_8587517:8588717	136	156	+	12.4545	2.19e-05	0.00596	ATTTTTTTTTAATTTTATCTA
C2C2-Dof	CXN00014981	MP00407	UGT73AU1;CXN00006414|chr9_8587517:8588717	428	448	+	11.8636	3.15e-05	0.00697	TTAGCTTTTGCTATTATCTTC
C2C2-Dof	CXN00014981	MP00407	UGT73AU1;CXN00006414|chr9_8587517:8588717	359	379	-	11.3485	4.27e-05	0.00791	TTTTTTTTTTTTTTTAATAAA
C2C2-Dof	CXN00014981	MP00407	UGT73AU1;CXN00006414|chr9_8587517:8588717	975	995	+	11.1061	4.9e-05	0.00843	ATTGTTTTTCTTGTTCTTCTT
C2C2-Dof	CXN00014981	MP00407	UGT73AU1;CXN00006414|chr9_8587517:8588717	164	184	-	11.0606	5.03e-05	0.00855	TATATTTTAATTTTTTATTTA
C2C2-Dof	CXN00014981	MP00407	UGT73AU1;CXN00006414|chr9_8587517:8588717	365	385	-	10.8939	5.53e-05	0.00905	AGAATTTTTTTTTTTTTTTTT
C2C2-Dof	CXN00014981	MP00407	UGT73AU1;CXN00006414|chr9_8587517:8588717	558	578	-	10.8485	5.67e-05	0.00912	TTTATTTTCTTATATCTGTTT
C2C2-Dof	CXN00014981	MP00407	UGT73AU1;CXN00006414|chr9_8587517:8588717	333	353	+	10.1364	8.36e-05	0.0114	TTAACTTTATTATATTCAATC
CPP	CXN00014997	MP00045	UGT73AU1;CXN00006414|chr9_8587517:8588717	588	597	+	13.5149	5.28e-06	0.0689	GATTTGAATT
CPP	CXN00014997	MP00045	UGT73AU1;CXN00006414|chr9_8587517:8588717	484	493	+	13.2277	1.6e-05	0.0689	TATTTGAATT
CPP	CXN00014998	MP00045	UGT73AU1;CXN00006414|chr9_8587517:8588717	588	597	+	13.5149	5.28e-06	0.0689	GATTTGAATT
CPP	CXN00014998	MP00045	UGT73AU1;CXN00006414|chr9_8587517:8588717	484	493	+	13.2277	1.6e-05	0.0689	TATTTGAATT
AP2/ERF-ERF	CXN00015327	MP00374	UGT73AU1;CXN00006414|chr9_8587517:8588717	1116	1143	+	17.0152	1.39e-06	0.0251	GTGGCGTCGCCGCCACCATACTCTTAAC
AP2/ERF-ERF	CXN00015327	MP00374	UGT73AU1;CXN00006414|chr9_8587517:8588717	1101	1128	+	12.4242	1.69e-05	0.139	GCCTCCTCGCCGCCCGTGGCGTCGCCGC
AP2/ERF-ERF	CXN00015327	MP00374	UGT73AU1;CXN00006414|chr9_8587517:8588717	1113	1140	+	9.21212	4.34e-05	0.163	CCCGTGGCGTCGCCGCCACCATACTCTT
AP2/ERF-ERF	CXN00015447	MP00029	UGT73AU1;CXN00006414|chr9_8587517:8588717	1182	1191	+	13.0071	4.25e-06	0.0396	GCGCCGCCGC
AP2/ERF-ERF	CXN00015447	MP00029	UGT73AU1;CXN00006414|chr9_8587517:8588717	1122	1131	+	12.8085	6.35e-06	0.0396	TCGCCGCCAC
AP2/ERF-ERF	CXN00015447	MP00029	UGT73AU1;CXN00006414|chr9_8587517:8588717	1185	1194	+	12.5603	1.03e-05	0.0491	CCGCCGCCTC
AP2/ERF-ERF	CXN00015447	MP00029	UGT73AU1;CXN00006414|chr9_8587517:8588717	1107	1116	+	11.7872	3.28e-05	0.128	TCGCCGCCCG
HB-HD-ZIP	CXN00015596	MP00323	UGT73AU1;CXN00006414|chr9_8587517:8588717	711	721	+	14.209	1.22e-05	0.0468	TCAATAATTAT
HB-HD-ZIP	CXN00015596	MP00323	UGT73AU1;CXN00006414|chr9_8587517:8588717	297	307	+	13.6866	1.9e-05	0.0468	AAAATAATTGT
HB-HD-ZIP	CXN00015596	MP00323	UGT73AU1;CXN00006414|chr9_8587517:8588717	592	602	-	12.6418	3.93e-05	0.0521	AAAATAATTCA
C2H2	CXN00015749	MP00608	UGT73AU1;CXN00006414|chr9_8587517:8588717	444	455	-	9.78947	5.41e-05	0.213	AAATACAGAAGA
NAC	CXN00015790	MP00460	UGT73AU1;CXN00006414|chr9_8587517:8588717	802	816	+	10.3788	9.06e-05	0.858	AGCGTGCTCTCCAAG
C2C2-Dof	CXN00015818	MP00570	UGT73AU1;CXN00006414|chr9_8587517:8588717	330	343	-	14.4091	5e-06	0.0396	AATAAAGTTAAAAT
C2C2-Dof	CXN00015818	MP00570	UGT73AU1;CXN00006414|chr9_8587517:8588717	348	361	-	12.3182	3.84e-05	0.124	AAAAAAGTGATTGA
C2C2-Dof	CXN00015818	MP00570	UGT73AU1;CXN00006414|chr9_8587517:8588717	70	83	-	11.7879	5.64e-05	0.141	AATAAAGTAAAGAT
GARP-G2-like	CXN00016120	MP00331	UGT73AU1;CXN00006414|chr9_8587517:8588717	909	922	+	12.6364	3.6e-05	0.297	TGAAGAATCTTCAA
NAC	CXN00016209	MP00363	UGT73AU1;CXN00006414|chr9_8587517:8588717	802	818	+	12.1667	3.31e-05	0.483	AGCGTGCTCTCCAAGTT
NAC	CXN00016209	MP00363	UGT73AU1;CXN00006414|chr9_8587517:8588717	802	818	-	12.0606	3.49e-05	0.483	AACTTGGAGAGCACGCT
NANA	CXN00016280	MP00421	UGT73AU1;CXN00006414|chr9_8587517:8588717	206	216	+	12.0303	4.07e-05	0.0767	ACATTTATTAA
NANA	CXN00016280	MP00421	UGT73AU1;CXN00006414|chr9_8587517:8588717	700	710	+	11.6818	4.9e-05	0.0767	GAATTAATTAA
NANA	CXN00016280	MP00421	UGT73AU1;CXN00006414|chr9_8587517:8588717	210	220	+	11.0606	6.39e-05	0.0767	TTATTAATTAT
AP2/ERF-ERF	CXN00016369	MP00542	UGT73AU1;CXN00006414|chr9_8587517:8588717	1119	1139	-	14.1515	5.45e-06	0.0331	AGAGTATGGTGGCGGCGACGC
AP2/ERF-ERF	CXN00016369	MP00542	UGT73AU1;CXN00006414|chr9_8587517:8588717	1122	1142	-	12.2576	1.58e-05	0.0704	TTAAGAGTATGGTGGCGGCGA
NANA	CXN00016442	MP00461	UGT73AU1;CXN00006414|chr9_8587517:8588717	355	375	-	-3.56627	6.15e-05	0.102	TTTTTTTTTTTAATAAAAAAG
NANA	CXN00016442	MP00461	UGT73AU1;CXN00006414|chr9_8587517:8588717	307	327	+	-4.98795	8.79e-05	0.108	TATGTCTTTTTCGTTAAAAAA
NANA	CXN00016442	MP00461	UGT73AU1;CXN00006414|chr9_8587517:8588717	356	376	-	-5.38554	9.69e-05	0.108	TTTTTTTTTTTTAATAAAAAA
NANA	CXN00016443	MP00461	UGT73AU1;CXN00006414|chr9_8587517:8588717	355	375	-	-3.56627	6.15e-05	0.102	TTTTTTTTTTTAATAAAAAAG
NANA	CXN00016443	MP00461	UGT73AU1;CXN00006414|chr9_8587517:8588717	307	327	+	-4.98795	8.79e-05	0.108	TATGTCTTTTTCGTTAAAAAA
NANA	CXN00016443	MP00461	UGT73AU1;CXN00006414|chr9_8587517:8588717	356	376	-	-5.38554	9.69e-05	0.108	TTTTTTTTTTTTAATAAAAAA
AP2/ERF-ERF	CXN00016488	MP00595	UGT73AU1;CXN00006414|chr9_8587517:8588717	1116	1130	+	11.2576	5.66e-05	0.297	GTGGCGTCGCCGCCA
AP2/ERF-ERF	CXN00016488	MP00595	UGT73AU1;CXN00006414|chr9_8587517:8588717	1179	1193	+	11.0455	6.25e-05	0.297	ACCGCGCCGCCGCCT
AP2/ERF-ERF	CXN00016627	MP00217	UGT73AU1;CXN00006414|chr9_8587517:8588717	1179	1193	+	15.697	2.67e-06	0.0282	ACCGCGCCGCCGCCT
AP2/ERF-ERF	CXN00016627	MP00217	UGT73AU1;CXN00006414|chr9_8587517:8588717	1119	1133	+	15.3939	3.3e-06	0.0282	GCGTCGCCGCCACCA
AP2/ERF-ERF	CXN00016627	MP00217	UGT73AU1;CXN00006414|chr9_8587517:8588717	1182	1196	+	14.4545	5.98e-06	0.0365	GCGCCGCCGCCTCAG
AP2/ERF-ERF	CXN00016627	MP00217	UGT73AU1;CXN00006414|chr9_8587517:8588717	1116	1130	+	10.8485	4.25e-05	0.151	GTGGCGTCGCCGCCA
AP2/ERF-ERF	CXN00016627	MP00217	UGT73AU1;CXN00006414|chr9_8587517:8588717	1176	1190	+	9.06061	9.61e-05	0.258	TCGACCGCGCCGCCG
AP2/ERF-ERF	CXN00016627	MP00217	UGT73AU1;CXN00006414|chr9_8587517:8588717	1025	1039	+	9.04545	9.67e-05	0.258	GCGCAGGCGCCACCT
AP2/ERF-ERF	CXN00016638	MP00240	UGT73AU1;CXN00006414|chr9_8587517:8588717	1179	1193	+	14.3939	6.8e-06	0.0955	ACCGCGCCGCCGCCT
AP2/ERF-ERF	CXN00016638	MP00240	UGT73AU1;CXN00006414|chr9_8587517:8588717	1119	1133	+	12.6061	2.06e-05	0.0955	GCGTCGCCGCCACCA
AP2/ERF-ERF	CXN00016638	MP00240	UGT73AU1;CXN00006414|chr9_8587517:8588717	1116	1130	+	9.63636	9.56e-05	0.259	GTGGCGTCGCCGCCA
AP2/ERF-ERF	CXN00016710	MP00151	UGT73AU1;CXN00006414|chr9_8587517:8588717	682	695	-	11.6667	5.3e-05	0.454	GTGGTCGGCAATGG
Trihelix	CXN00016938	MP00243	UGT73AU1;CXN00006414|chr9_8587517:8588717	325	340	-	11	8.09e-05	0.127	AAAGTTAAAATGATTT
Trihelix	CXN00016939	MP00243	UGT73AU1;CXN00006414|chr9_8587517:8588717	325	340	-	11	8.09e-05	0.127	AAAGTTAAAATGATTT
HB-other	CXN00017028	MP00320	UGT73AU1;CXN00006414|chr9_8587517:8588717	709	721	-	12.7727	2.27e-05	0.12	ATAATTATTGATT
AP2/ERF-ERF	CXN00017471	MP00374	UGT73AU1;CXN00006414|chr9_8587517:8588717	1116	1143	+	17.0152	1.39e-06	0.0251	GTGGCGTCGCCGCCACCATACTCTTAAC
AP2/ERF-ERF	CXN00017471	MP00374	UGT73AU1;CXN00006414|chr9_8587517:8588717	1101	1128	+	12.4242	1.69e-05	0.139	GCCTCCTCGCCGCCCGTGGCGTCGCCGC
AP2/ERF-ERF	CXN00017471	MP00374	UGT73AU1;CXN00006414|chr9_8587517:8588717	1113	1140	+	9.21212	4.34e-05	0.163	CCCGTGGCGTCGCCGCCACCATACTCTT
C3H	CXN00017509	MP00113	UGT73AU1;CXN00006414|chr9_8587517:8588717	351	364	-	12.0909	3.62e-05	0.085	AATAAAAAAGTGAT
C3H	CXN00017509	MP00113	UGT73AU1;CXN00006414|chr9_8587517:8588717	73	86	-	11.9091	4.33e-05	0.0925	AATAATAAAGTAAA
C3H	CXN00017509	MP00113	UGT73AU1;CXN00006414|chr9_8587517:8588717	428	441	-	11.1818	8.37e-05	0.156	ATAGCAAAAGCTAA
C3H	CXN00017509	MP00113	UGT73AU1;CXN00006414|chr9_8587517:8588717	333	346	-	11.1364	8.67e-05	0.156	TATAATAAAGTTAA
NANA	CXN00017732	MP00258	UGT73AU1;CXN00006414|chr9_8587517:8588717	708	721	+	13.0758	2.35e-05	0.165	TAATCAATAATTAT
NANA	CXN00017732	MP00258	UGT73AU1;CXN00006414|chr9_8587517:8588717	297	310	-	11.197	6.61e-05	0.202	CATACAATTATTTT
MYB-related	CXN00017936	MP00551	UGT73AU1;CXN00006414|chr9_8587517:8588717	144	158	+	12.697	2.76e-05	0.295	TTAATTTTATCTATT
NANA	CXN00018005	MP00460	UGT73AU1;CXN00006414|chr9_8587517:8588717	802	816	+	10.3788	9.06e-05	0.858	AGCGTGCTCTCCAAG
NANA	CXN00018117	MP00027	UGT73AU1;CXN00006414|chr9_8587517:8588717	1185	1192	+	15.1633	6.67e-06	0.0717	CCGCCGCC
NANA	CXN00018117	MP00027	UGT73AU1;CXN00006414|chr9_8587517:8588717	1182	1189	+	14.7041	1.33e-05	0.0717	GCGCCGCC
NANA	CXN00018117	MP00027	UGT73AU1;CXN00006414|chr9_8587517:8588717	1107	1114	+	13.0204	2.15e-05	0.0839	TCGCCGCC
NANA	CXN00018117	MP00027	UGT73AU1;CXN00006414|chr9_8587517:8588717	1122	1129	+	13.0204	2.15e-05	0.0839	TCGCCGCC
HB-HD-ZIP	CXN00018210	MP00323	UGT73AU1;CXN00006414|chr9_8587517:8588717	711	721	+	14.209	1.22e-05	0.0468	TCAATAATTAT
HB-HD-ZIP	CXN00018210	MP00323	UGT73AU1;CXN00006414|chr9_8587517:8588717	297	307	+	13.6866	1.9e-05	0.0468	AAAATAATTGT
HB-HD-ZIP	CXN00018210	MP00323	UGT73AU1;CXN00006414|chr9_8587517:8588717	592	602	-	12.6418	3.93e-05	0.0521	AAAATAATTCA
NANA	CXN00018265	MP00033	UGT73AU1;CXN00006414|chr9_8587517:8588717	774	782	+	10.85	8.64e-05	1	TCTGTCGGA
NANA	CXN00018268	MP00033	UGT73AU1;CXN00006414|chr9_8587517:8588717	774	782	+	10.85	8.64e-05	1	TCTGTCGGA
NANA	CXN00018334	MP00526	UGT73AU1;CXN00006414|chr9_8587517:8588717	1181	1199	-	14.1212	6.77e-06	0.049	GCCCTGAGGCGGCGGCGCG
NANA	CXN00018334	MP00526	UGT73AU1;CXN00006414|chr9_8587517:8588717	1121	1139	-	12.0606	2.22e-05	0.0957	AGAGTATGGTGGCGGCGAC
NANA	CXN00018334	MP00526	UGT73AU1;CXN00006414|chr9_8587517:8588717	1178	1196	-	11.9242	2.39e-05	0.0957	CTGAGGCGGCGGCGCGGTC
NANA	CXN00018334	MP00526	UGT73AU1;CXN00006414|chr9_8587517:8588717	1118	1136	-	11.8636	2.47e-05	0.0957	GTATGGTGGCGGCGACGCC
AP2/ERF-ERF	CXN00018854	MP00456	UGT73AU1;CXN00006414|chr9_8587517:8588717	1119	1139	+	14.0286	5.13e-06	0.0542	GCGTCGCCGCCACCATACTCT
AP2/ERF-ERF	CXN00018854	MP00456	UGT73AU1;CXN00006414|chr9_8587517:8588717	1179	1199	+	13.6286	6.38e-06	0.0542	ACCGCGCCGCCGCCTCAGGGC
AP2/ERF-AP2	CXN00018921	MP00311	UGT73AU1;CXN00006414|chr9_8587517:8588717	1120	1134	+	15.5758	4.02e-06	0.0355	CGTCGCCGCCACCAT
AP2/ERF-AP2	CXN00018921	MP00311	UGT73AU1;CXN00006414|chr9_8587517:8588717	1180	1194	+	15.5303	4.16e-06	0.0355	CCGCGCCGCCGCCTC
AP2/ERF-AP2	CXN00018921	MP00311	UGT73AU1;CXN00006414|chr9_8587517:8588717	1183	1197	+	14.8939	6.54e-06	0.0399	CGCCGCCGCCTCAGG
AP2/ERF-AP2	CXN00018921	MP00311	UGT73AU1;CXN00006414|chr9_8587517:8588717	1123	1137	+	9.31818	8.26e-05	0.271	CGCCGCCACCATACT
AP2/ERF-ERF	CXN00019206	MP00558	UGT73AU1;CXN00006414|chr9_8587517:8588717	1083	1097	-	10.5758	9.84e-05	0.841	CGATGTCGACAATGG
NANA	CXN00019208	MP00452	UGT73AU1;CXN00006414|chr9_8587517:8588717	1083	1097	+	11.8636	4.58e-05	0.653	CCATTGTCGACATCG
NANA	CXN00019208	MP00452	UGT73AU1;CXN00006414|chr9_8587517:8588717	682	696	+	10.3182	9.3e-05	0.794	CCATTGCCGACCACA
NAC	CXN00019217	MP00136	UGT73AU1;CXN00006414|chr9_8587517:8588717	802	816	-	12.3939	3.47e-05	1	CTTGGAGAGCACGCT
C2H2	CXN00019426	MP00403	UGT73AU1;CXN00006414|chr9_8587517:8588717	978	992	-	10.2317	2.52e-05	0.0383	AAGAACAAGAAAAAC
C2H2	CXN00019426	MP00403	UGT73AU1;CXN00006414|chr9_8587517:8588717	361	375	+	8.91463	4.04e-05	0.0383	TATTAAAAAAAAAAA
C2H2	CXN00019426	MP00403	UGT73AU1;CXN00006414|chr9_8587517:8588717	365	379	+	8.47561	4.68e-05	0.0383	AAAAAAAAAAAAAAA
C2H2	CXN00019426	MP00403	UGT73AU1;CXN00006414|chr9_8587517:8588717	366	380	+	8.47561	4.68e-05	0.0383	AAAAAAAAAAAAAAA
C2H2	CXN00019426	MP00403	UGT73AU1;CXN00006414|chr9_8587517:8588717	367	381	+	8.47561	4.68e-05	0.0383	AAAAAAAAAAAAAAA
C2H2	CXN00019426	MP00403	UGT73AU1;CXN00006414|chr9_8587517:8588717	364	378	+	8.41463	4.79e-05	0.0383	TAAAAAAAAAAAAAA
NANA	CXN00019539	MP00548	UGT73AU1;CXN00006414|chr9_8587517:8588717	1113	1133	+	17.7273	5.8e-07	0.00982	CCCGTGGCGTCGCCGCCACCA
NANA	CXN00019539	MP00548	UGT73AU1;CXN00006414|chr9_8587517:8588717	1176	1196	+	17.5	6.93e-07	0.00982	TCGACCGCGCCGCCGCCTCAG
NANA	CXN00019539	MP00548	UGT73AU1;CXN00006414|chr9_8587517:8588717	1173	1193	+	15.6364	2.64e-06	0.0281	TGATCGACCGCGCCGCCGCCT
NANA	CXN00019539	MP00548	UGT73AU1;CXN00006414|chr9_8587517:8588717	1110	1130	+	12.1364	2.02e-05	0.0861	CCGCCCGTGGCGTCGCCGCCA
NANA	CXN00019539	MP00548	UGT73AU1;CXN00006414|chr9_8587517:8588717	1116	1136	+	11.4394	2.86e-05	0.101	GTGGCGTCGCCGCCACCATAC
NANA	CXN00019539	MP00548	UGT73AU1;CXN00006414|chr9_8587517:8588717	1154	1174	-	10.8788	3.73e-05	0.106	CAGCGGGCTGATCCGCCGGCT
WRKY	CXN00019605	MP00071	UGT73AU1;CXN00006414|chr9_8587517:8588717	670	677	+	11.9286	5.35e-05	0.575	CGGTCAAA
NANA	CXN00019606	MP00071	UGT73AU1;CXN00006414|chr9_8587517:8588717	670	677	+	11.9286	5.35e-05	0.575	CGGTCAAA
C2H2	CXN00019631	MP00229	UGT73AU1;CXN00006414|chr9_8587517:8588717	981	999	+	9.544	6.24e-05	0.136	TTTCTTGTTCTTCTTCCGC
C2C2-Dof	CXN00019711	MP00570	UGT73AU1;CXN00006414|chr9_8587517:8588717	330	343	-	14.4091	5e-06	0.0396	AATAAAGTTAAAAT
C2C2-Dof	CXN00019711	MP00570	UGT73AU1;CXN00006414|chr9_8587517:8588717	348	361	-	12.3182	3.84e-05	0.124	AAAAAAGTGATTGA
C2C2-Dof	CXN00019711	MP00570	UGT73AU1;CXN00006414|chr9_8587517:8588717	70	83	-	11.7879	5.64e-05	0.141	AATAAAGTAAAGAT
NANA	CXN00019763	MP00551	UGT73AU1;CXN00006414|chr9_8587517:8588717	144	158	+	12.697	2.76e-05	0.295	TTAATTTTATCTATT
HB-HD-ZIP	CXN00019782	MP00225	UGT73AU1;CXN00006414|chr9_8587517:8588717	711	721	+	14.3881	5.03e-06	0.0678	TCAATAATTAT
HB-HD-ZIP	CXN00019782	MP00225	UGT73AU1;CXN00006414|chr9_8587517:8588717	297	307	+	11.7313	7.52e-05	0.0905	AAAATAATTGT
C2C2-GATA	CXN00019788	MP00377	UGT73AU1;CXN00006414|chr9_8587517:8588717	1120	1134	-	13.3	1.26e-05	0.152	ATGGTGGCGGCGACG
CPP	CXN00019843	MP00370	UGT73AU1;CXN00006414|chr9_8587517:8588717	518	532	+	14.7083	5.72e-06	0.00756	AAATTAAAATTTTAA
CPP	CXN00019843	MP00370	UGT73AU1;CXN00006414|chr9_8587517:8588717	521	535	-	14.7083	5.72e-06	0.00756	AAATTAAAATTTTAA
CPP	CXN00019843	MP00370	UGT73AU1;CXN00006414|chr9_8587517:8588717	246	260	+	10.6389	4.37e-05	0.0224	CTGTAAAATTTTAAA
CPP	CXN00019843	MP00370	UGT73AU1;CXN00006414|chr9_8587517:8588717	524	538	+	10.2083	5.21e-05	0.0243	AAATTTTAATTTAAA
CPP	CXN00019843	MP00370	UGT73AU1;CXN00006414|chr9_8587517:8588717	332	346	-	10.1111	5.41e-05	0.0248	TATAATAAAGTTAAA
CPP	CXN00019843	MP00370	UGT73AU1;CXN00006414|chr9_8587517:8588717	410	424	-	9.41667	7.08e-05	0.0294	CAAAAAAAATTTTAA
CPP	CXN00019843	MP00370	UGT73AU1;CXN00006414|chr9_8587517:8588717	590	604	-	8.69444	9.2e-05	0.033	AAAAAATAATTCAAA
CPP	CXN00019843	MP00370	UGT73AU1;CXN00006414|chr9_8587517:8588717	266	280	+	8.45833	9.99e-05	0.0336	ATTATAAAAGTTTAA
HB-HD-ZIP	CXN00019945	MP00323	UGT73AU1;CXN00006414|chr9_8587517:8588717	711	721	+	14.209	1.22e-05	0.0468	TCAATAATTAT
HB-HD-ZIP	CXN00019945	MP00323	UGT73AU1;CXN00006414|chr9_8587517:8588717	297	307	+	13.6866	1.9e-05	0.0468	AAAATAATTGT
HB-HD-ZIP	CXN00019945	MP00323	UGT73AU1;CXN00006414|chr9_8587517:8588717	592	602	-	12.6418	3.93e-05	0.0521	AAAATAATTCA
GRAS	CXN00020043	MP00611	UGT73AU1;CXN00006414|chr9_8587517:8588717	975	994	-	11.8889	3.37e-05	0.0262	AGAAGAACAAGAAAAACAAT
GRAS	CXN00020043	MP00611	UGT73AU1;CXN00006414|chr9_8587517:8588717	973	992	-	11.8472	3.47e-05	0.0262	AAGAACAAGAAAAACAATAA
GRAS	CXN00020043	MP00611	UGT73AU1;CXN00006414|chr9_8587517:8588717	979	998	-	11.7778	3.63e-05	0.0262	CGGAAGAAGAACAAGAAAAA
GRAS	CXN00020043	MP00611	UGT73AU1;CXN00006414|chr9_8587517:8588717	364	383	+	10.7361	7.2e-05	0.0378	TAAAAAAAAAAAAAAAAATT
GRAS	CXN00020043	MP00611	UGT73AU1;CXN00006414|chr9_8587517:8588717	1037	1056	-	10.7361	7.2e-05	0.0378	GGGAACAGGACGAAGTGAGG
AP2/ERF-ERF	CXN00020071	MP00302	UGT73AU1;CXN00006414|chr9_8587517:8588717	1106	1126	-	10.8714	2.83e-05	0.132	GGCGACGCCACGGGCGGCGAG
AP2/ERF-ERF	CXN00020071	MP00302	UGT73AU1;CXN00006414|chr9_8587517:8588717	1121	1141	-	8.74286	7.65e-05	0.217	TAAGAGTATGGTGGCGGCGAC
NANA	CXN00020389	MP00574	UGT73AU1;CXN00006414|chr9_8587517:8588717	774	783	-	11.7576	2.39e-05	0.512	ATCCGACAGA
LOB	CXN00020444	MP00581	UGT73AU1;CXN00006414|chr9_8587517:8588717	1109	1129	+	12.4394	1.3e-05	0.0563	GCCGCCCGTGGCGTCGCCGCC
LOB	CXN00020444	MP00581	UGT73AU1;CXN00006414|chr9_8587517:8588717	1178	1198	+	9.25758	6.7e-05	0.203	GACCGCGCCGCCGCCTCAGGG
Trihelix	CXN00020666	MP00243	UGT73AU1;CXN00006414|chr9_8587517:8588717	325	340	-	11	8.09e-05	0.127	AAAGTTAAAATGATTT
NAC	CXN00020700	MP00266	UGT73AU1;CXN00006414|chr9_8587517:8588717	804	816	-	12.3636	3.17e-05	0.693	CTTGGAGAGCACG
AP2/ERF-ERF	CXN00020885	MP00151	UGT73AU1;CXN00006414|chr9_8587517:8588717	682	695	-	11.6667	5.3e-05	0.454	GTGGTCGGCAATGG
CPP	CXN00020891	MP00370	UGT73AU1;CXN00006414|chr9_8587517:8588717	518	532	+	14.7083	5.72e-06	0.00756	AAATTAAAATTTTAA
CPP	CXN00020891	MP00370	UGT73AU1;CXN00006414|chr9_8587517:8588717	521	535	-	14.7083	5.72e-06	0.00756	AAATTAAAATTTTAA
CPP	CXN00020891	MP00370	UGT73AU1;CXN00006414|chr9_8587517:8588717	246	260	+	10.6389	4.37e-05	0.0224	CTGTAAAATTTTAAA
CPP	CXN00020891	MP00370	UGT73AU1;CXN00006414|chr9_8587517:8588717	524	538	+	10.2083	5.21e-05	0.0243	AAATTTTAATTTAAA
CPP	CXN00020891	MP00370	UGT73AU1;CXN00006414|chr9_8587517:8588717	332	346	-	10.1111	5.41e-05	0.0248	TATAATAAAGTTAAA
CPP	CXN00020891	MP00370	UGT73AU1;CXN00006414|chr9_8587517:8588717	410	424	-	9.41667	7.08e-05	0.0294	CAAAAAAAATTTTAA
CPP	CXN00020891	MP00370	UGT73AU1;CXN00006414|chr9_8587517:8588717	590	604	-	8.69444	9.2e-05	0.033	AAAAAATAATTCAAA
CPP	CXN00020891	MP00370	UGT73AU1;CXN00006414|chr9_8587517:8588717	266	280	+	8.45833	9.99e-05	0.0336	ATTATAAAAGTTTAA
GARP-G2-like	CXN00020948	MP00160	UGT73AU1;CXN00006414|chr9_8587517:8588717	912	922	+	14.697	3.46e-06	0.118	AGAATCTTCAA
B3	CXN00021047	MP00468	UGT73AU1;CXN00006414|chr9_8587517:8588717	307	327	+	-4.17143	5.05e-05	0.122	TATGTCTTTTTCGTTAAAAAA
B3	CXN00021047	MP00468	UGT73AU1;CXN00006414|chr9_8587517:8588717	351	371	+	-5.6	7.04e-05	0.122	ATCACTTTTTTATTAAAAAAA
B3	CXN00021047	MP00468	UGT73AU1;CXN00006414|chr9_8587517:8588717	312	332	-	-6.38571	8.42e-05	0.122	AATGATTTTTTAACGAAAAAG
GARP-G2-like	CXN00021093	MP00544	UGT73AU1;CXN00006414|chr9_8587517:8588717	909	922	+	12.1212	4.44e-05	0.304	TGAAGAATCTTCAA
C2H2	CXN00021172	MP00403	UGT73AU1;CXN00006414|chr9_8587517:8588717	978	992	-	10.2317	2.52e-05	0.0383	AAGAACAAGAAAAAC
C2H2	CXN00021172	MP00403	UGT73AU1;CXN00006414|chr9_8587517:8588717	361	375	+	8.91463	4.04e-05	0.0383	TATTAAAAAAAAAAA
C2H2	CXN00021172	MP00403	UGT73AU1;CXN00006414|chr9_8587517:8588717	365	379	+	8.47561	4.68e-05	0.0383	AAAAAAAAAAAAAAA
C2H2	CXN00021172	MP00403	UGT73AU1;CXN00006414|chr9_8587517:8588717	366	380	+	8.47561	4.68e-05	0.0383	AAAAAAAAAAAAAAA
C2H2	CXN00021172	MP00403	UGT73AU1;CXN00006414|chr9_8587517:8588717	367	381	+	8.47561	4.68e-05	0.0383	AAAAAAAAAAAAAAA
C2H2	CXN00021172	MP00403	UGT73AU1;CXN00006414|chr9_8587517:8588717	364	378	+	8.41463	4.79e-05	0.0383	TAAAAAAAAAAAAAA
GARP-G2-like	CXN00021220	MP00140	UGT73AU1;CXN00006414|chr9_8587517:8588717	912	926	-	12.9697	2e-05	0.339	ATAGTTGAAGATTCT
HB-HD-ZIP	CXN00021234	MP00225	UGT73AU1;CXN00006414|chr9_8587517:8588717	711	721	+	14.3881	5.03e-06	0.0678	TCAATAATTAT
HB-HD-ZIP	CXN00021234	MP00225	UGT73AU1;CXN00006414|chr9_8587517:8588717	297	307	+	11.7313	7.52e-05	0.0905	AAAATAATTGT
zf-HD	CXN00021322	MP00258	UGT73AU1;CXN00006414|chr9_8587517:8588717	708	721	+	13.0758	2.35e-05	0.165	TAATCAATAATTAT
zf-HD	CXN00021322	MP00258	UGT73AU1;CXN00006414|chr9_8587517:8588717	297	310	-	11.197	6.61e-05	0.202	CATACAATTATTTT
GARP-G2-like	CXN00021358	MP00261	UGT73AU1;CXN00006414|chr9_8587517:8588717	912	922	+	13.4242	1.76e-05	0.346	AGAATCTTCAA
AP2/ERF-ERF	CXN00021375	MP00456	UGT73AU1;CXN00006414|chr9_8587517:8588717	1119	1139	+	14.0286	5.13e-06	0.0542	GCGTCGCCGCCACCATACTCT
AP2/ERF-ERF	CXN00021375	MP00456	UGT73AU1;CXN00006414|chr9_8587517:8588717	1179	1199	+	13.6286	6.38e-06	0.0542	ACCGCGCCGCCGCCTCAGGGC
HB-HD-ZIP	CXN00021394	MP00421	UGT73AU1;CXN00006414|chr9_8587517:8588717	206	216	+	12.0303	4.07e-05	0.0767	ACATTTATTAA
HB-HD-ZIP	CXN00021394	MP00421	UGT73AU1;CXN00006414|chr9_8587517:8588717	700	710	+	11.6818	4.9e-05	0.0767	GAATTAATTAA
HB-HD-ZIP	CXN00021394	MP00421	UGT73AU1;CXN00006414|chr9_8587517:8588717	210	220	+	11.0606	6.39e-05	0.0767	TTATTAATTAT
NANA	CXN00021612	MP00136	UGT73AU1;CXN00006414|chr9_8587517:8588717	802	816	-	12.3939	3.47e-05	1	CTTGGAGAGCACGCT
HB-WOX	CXN00021817	MP00617	UGT73AU1;CXN00006414|chr9_8587517:8588717	832	841	-	11.5177	5.57e-05	0.263	TTTCAATCAT
HB-WOX	CXN00021817	MP00617	UGT73AU1;CXN00006414|chr9_8587517:8588717	346	355	+	10.9362	8.86e-05	0.263	ATTCAATCAC
HB-WOX	CXN00021817	MP00617	UGT73AU1;CXN00006414|chr9_8587517:8588717	648	657	-	10.8652	9.08e-05	0.263	AACCAATCAC
C2H2	CXN00021836	MP00403	UGT73AU1;CXN00006414|chr9_8587517:8588717	978	992	-	10.2317	2.52e-05	0.0383	AAGAACAAGAAAAAC
C2H2	CXN00021836	MP00403	UGT73AU1;CXN00006414|chr9_8587517:8588717	361	375	+	8.91463	4.04e-05	0.0383	TATTAAAAAAAAAAA
C2H2	CXN00021836	MP00403	UGT73AU1;CXN00006414|chr9_8587517:8588717	365	379	+	8.47561	4.68e-05	0.0383	AAAAAAAAAAAAAAA
C2H2	CXN00021836	MP00403	UGT73AU1;CXN00006414|chr9_8587517:8588717	366	380	+	8.47561	4.68e-05	0.0383	AAAAAAAAAAAAAAA
C2H2	CXN00021836	MP00403	UGT73AU1;CXN00006414|chr9_8587517:8588717	367	381	+	8.47561	4.68e-05	0.0383	AAAAAAAAAAAAAAA
C2H2	CXN00021836	MP00403	UGT73AU1;CXN00006414|chr9_8587517:8588717	364	378	+	8.41463	4.79e-05	0.0383	TAAAAAAAAAAAAAA
GARP-G2-like	CXN00021892	MP00331	UGT73AU1;CXN00006414|chr9_8587517:8588717	909	922	+	12.6364	3.6e-05	0.297	TGAAGAATCTTCAA
NANA	CXN00022047	MP00033	UGT73AU1;CXN00006414|chr9_8587517:8588717	774	782	+	10.85	8.64e-05	1	TCTGTCGGA
AP2/ERF-ERF	CXN00022312	MP00217	UGT73AU1;CXN00006414|chr9_8587517:8588717	1179	1193	+	15.697	2.67e-06	0.0282	ACCGCGCCGCCGCCT
AP2/ERF-ERF	CXN00022312	MP00217	UGT73AU1;CXN00006414|chr9_8587517:8588717	1119	1133	+	15.3939	3.3e-06	0.0282	GCGTCGCCGCCACCA
AP2/ERF-ERF	CXN00022312	MP00217	UGT73AU1;CXN00006414|chr9_8587517:8588717	1182	1196	+	14.4545	5.98e-06	0.0365	GCGCCGCCGCCTCAG
AP2/ERF-ERF	CXN00022312	MP00217	UGT73AU1;CXN00006414|chr9_8587517:8588717	1116	1130	+	10.8485	4.25e-05	0.151	GTGGCGTCGCCGCCA
AP2/ERF-ERF	CXN00022312	MP00217	UGT73AU1;CXN00006414|chr9_8587517:8588717	1176	1190	+	9.06061	9.61e-05	0.258	TCGACCGCGCCGCCG
AP2/ERF-ERF	CXN00022312	MP00217	UGT73AU1;CXN00006414|chr9_8587517:8588717	1025	1039	+	9.04545	9.67e-05	0.258	GCGCAGGCGCCACCT
MYB-related	CXN00022365	MP00565	UGT73AU1;CXN00006414|chr9_8587517:8588717	146	160	+	13.3788	1.53e-05	0.236	AATTTTATCTATTAT
HB-HD-ZIP	CXN00022380	MP00320	UGT73AU1;CXN00006414|chr9_8587517:8588717	709	721	-	12.7727	2.27e-05	0.12	ATAATTATTGATT
AP2/ERF-ERF	CXN00022418	MP00156	UGT73AU1;CXN00006414|chr9_8587517:8588717	1110	1129	+	11.6364	3.81e-05	0.18	CCGCCCGTGGCGTCGCCGCC
AP2/ERF-ERF	CXN00022418	MP00156	UGT73AU1;CXN00006414|chr9_8587517:8588717	1173	1192	+	11.1212	4.79e-05	0.204	TGATCGACCGCGCCGCCGCC
NANA	CXN00022456	MP00574	UGT73AU1;CXN00006414|chr9_8587517:8588717	774	783	-	11.7576	2.39e-05	0.512	ATCCGACAGA
AP2/ERF-ERF	CXN00022466	MP00230	UGT73AU1;CXN00006414|chr9_8587517:8588717	1176	1196	+	17.8939	5.84e-07	0.00621	TCGACCGCGCCGCCGCCTCAG
AP2/ERF-ERF	CXN00022466	MP00230	UGT73AU1;CXN00006414|chr9_8587517:8588717	1116	1136	+	15.3182	3.21e-06	0.0273	GTGGCGTCGCCGCCACCATAC
AP2/ERF-ERF	CXN00022466	MP00230	UGT73AU1;CXN00006414|chr9_8587517:8588717	1179	1199	+	14.5758	4.91e-06	0.0306	ACCGCGCCGCCGCCTCAGGGC
AP2/ERF-ERF	CXN00022466	MP00230	UGT73AU1;CXN00006414|chr9_8587517:8588717	1119	1139	+	13.5909	8.34e-06	0.0394	GCGTCGCCGCCACCATACTCT
AP2/ERF-ERF	CXN00022466	MP00230	UGT73AU1;CXN00006414|chr9_8587517:8588717	1113	1133	+	10.5	3.53e-05	0.136	CCCGTGGCGTCGCCGCCACCA
NAC	CXN00022711	MP00363	UGT73AU1;CXN00006414|chr9_8587517:8588717	802	818	+	12.1667	3.31e-05	0.483	AGCGTGCTCTCCAAGTT
NAC	CXN00022711	MP00363	UGT73AU1;CXN00006414|chr9_8587517:8588717	802	818	-	12.0606	3.49e-05	0.483	AACTTGGAGAGCACGCT
AP2/ERF-ERF	CXN00022769	MP00411	UGT73AU1;CXN00006414|chr9_8587517:8588717	1182	1192	+	15.8333	2.79e-06	0.08	GCGCCGCCGCC
AP2/ERF-ERF	CXN00022769	MP00411	UGT73AU1;CXN00006414|chr9_8587517:8588717	1122	1132	+	12.303	2.39e-05	0.156	TCGCCGCCACC
AP2/ERF-ERF	CXN00022769	MP00411	UGT73AU1;CXN00006414|chr9_8587517:8588717	1119	1129	+	10.5152	5.15e-05	0.201	GCGTCGCCGCC
AP2/ERF-ERF	CXN00022789	MP00595	UGT73AU1;CXN00006414|chr9_8587517:8588717	1116	1130	+	11.2576	5.66e-05	0.297	GTGGCGTCGCCGCCA
AP2/ERF-ERF	CXN00022789	MP00595	UGT73AU1;CXN00006414|chr9_8587517:8588717	1179	1193	+	11.0455	6.25e-05	0.297	ACCGCGCCGCCGCCT
MYB	CXN00022794	MP00476	UGT73AU1;CXN00006414|chr9_8587517:8588717	120	130	-	12.7424	2.44e-05	0.434	TAACTGAAAAA
AP2/ERF-ERF	CXN00022902	MP00027	UGT73AU1;CXN00006414|chr9_8587517:8588717	1185	1192	+	15.1633	6.67e-06	0.0717	CCGCCGCC
AP2/ERF-ERF	CXN00022902	MP00027	UGT73AU1;CXN00006414|chr9_8587517:8588717	1182	1189	+	14.7041	1.33e-05	0.0717	GCGCCGCC
AP2/ERF-ERF	CXN00022902	MP00027	UGT73AU1;CXN00006414|chr9_8587517:8588717	1107	1114	+	13.0204	2.15e-05	0.0839	TCGCCGCC
AP2/ERF-ERF	CXN00022902	MP00027	UGT73AU1;CXN00006414|chr9_8587517:8588717	1122	1129	+	13.0204	2.15e-05	0.0839	TCGCCGCC
HB-HD-ZIP	CXN00022940	MP00421	UGT73AU1;CXN00006414|chr9_8587517:8588717	206	216	+	12.0303	4.07e-05	0.0767	ACATTTATTAA
HB-HD-ZIP	CXN00022940	MP00421	UGT73AU1;CXN00006414|chr9_8587517:8588717	700	710	+	11.6818	4.9e-05	0.0767	GAATTAATTAA
HB-HD-ZIP	CXN00022940	MP00421	UGT73AU1;CXN00006414|chr9_8587517:8588717	210	220	+	11.0606	6.39e-05	0.0767	TTATTAATTAT
AP2/ERF-ERF	CXN00023000	MP00276	UGT73AU1;CXN00006414|chr9_8587517:8588717	1117	1133	-	9.25758	6.74e-05	0.565	TGGTGGCGGCGACGCCA
HB-HD-ZIP	CXN00023255	MP00051	UGT73AU1;CXN00006414|chr9_8587517:8588717	712	719	+	11.8812	8.53e-05	0.226	CAATAATT
GARP-ARR-B	CXN00023348	MP00054	UGT73AU1;CXN00006414|chr9_8587517:8588717	778	787	+	11.2959	8.63e-05	1	TCGGATCTTG
MYB-related	CXN00023368	MP00489	UGT73AU1;CXN00006414|chr9_8587517:8588717	64	78	+	11.9848	4.39e-05	0.186	TTTATTATCTTTACT
NANA	CXN00023532	MP00054	UGT73AU1;CXN00006414|chr9_8587517:8588717	778	787	+	11.2959	8.63e-05	1	TCGGATCTTG
GARP-ARR-B	CXN00023572	MP00010	UGT73AU1;CXN00006414|chr9_8587517:8588717	855	864	+	13.1835	2.32e-05	0.409	ATAGATACGA
MYB-related	CXN00023693	MP00551	UGT73AU1;CXN00006414|chr9_8587517:8588717	144	158	+	12.697	2.76e-05	0.295	TTAATTTTATCTATT
MYB-related	CXN00024016	MP00132	UGT73AU1;CXN00006414|chr9_8587517:8588717	914	932	+	10.3182	9.63e-05	0.724	AATCTTCAACTATATATAT
AP2/ERF-ERF	CXN00024150	MP00456	UGT73AU1;CXN00006414|chr9_8587517:8588717	1119	1139	+	14.0286	5.13e-06	0.0542	GCGTCGCCGCCACCATACTCT
AP2/ERF-ERF	CXN00024150	MP00456	UGT73AU1;CXN00006414|chr9_8587517:8588717	1179	1199	+	13.6286	6.38e-06	0.0542	ACCGCGCCGCCGCCTCAGGGC
zf-HD	CXN00024225	MP00536	UGT73AU1;CXN00006414|chr9_8587517:8588717	699	720	+	18.2537	2.03e-07	0.00112	AGAATTAATTAATCAATAATTA
zf-HD	CXN00024225	MP00536	UGT73AU1;CXN00006414|chr9_8587517:8588717	697	718	-	16.7015	1.09e-06	0.00203	ATTATTGATTAATTAATTCTTT
zf-HD	CXN00024225	MP00536	UGT73AU1;CXN00006414|chr9_8587517:8588717	167	188	+	13.2239	1.66e-05	0.00993	ATAAAAAATTAAAATATAATTT
zf-HD	CXN00024225	MP00536	UGT73AU1;CXN00006414|chr9_8587517:8588717	203	224	-	12.6866	2.31e-05	0.0116	CAATATAATTAATAAATGTCTT
zf-HD	CXN00024225	MP00536	UGT73AU1;CXN00006414|chr9_8587517:8588717	513	534	+	12.1791	3.11e-05	0.0145	TTATAAAATTAAAATTTTAATT
zf-HD	CXN00024225	MP00536	UGT73AU1;CXN00006414|chr9_8587517:8588717	134	155	-	11.5672	4.36e-05	0.0173	AGATAAAATTAAAAAAAAATTA
zf-HD	CXN00024225	MP00536	UGT73AU1;CXN00006414|chr9_8587517:8588717	693	714	-	11.5075	4.5e-05	0.0173	TTGATTAATTAATTCTTTTGTG
zf-HD	CXN00024225	MP00536	UGT73AU1;CXN00006414|chr9_8587517:8588717	490	511	+	11.3881	4.79e-05	0.0173	AATTAAAATTAAAAATTTATGA
zf-HD	CXN00024225	MP00536	UGT73AU1;CXN00006414|chr9_8587517:8588717	519	540	-	11.1791	5.34e-05	0.0179	TGTTTAAATTAAAATTTTAATT
zf-HD	CXN00024225	MP00536	UGT73AU1;CXN00006414|chr9_8587517:8588717	402	423	+	11.0597	5.68e-05	0.0179	AACATAAATTAAAATTTTTTTT
zf-HD	CXN00024225	MP00536	UGT73AU1;CXN00006414|chr9_8587517:8588717	695	716	+	11.0597	5.68e-05	0.0179	CAAAAGAATTAATTAATCAATA
zf-HD	CXN00024225	MP00536	UGT73AU1;CXN00006414|chr9_8587517:8588717	484	505	+	10.7463	6.64e-05	0.0201	TATTTGAATTAAAATTAAAAAT
zf-HD	CXN00024225	MP00536	UGT73AU1;CXN00006414|chr9_8587517:8588717	218	239	+	10.1642	8.77e-05	0.0237	TATATTGTTTAATATATTTTTA
zf-HD	CXN00024225	MP00536	UGT73AU1;CXN00006414|chr9_8587517:8588717	125	146	+	10.0597	9.21e-05	0.0245	CAGTTAAATTAATTTTTTTTTA
NANA	CXN00024226	MP00536	UGT73AU1;CXN00006414|chr9_8587517:8588717	699	720	+	18.2537	2.03e-07	0.00112	AGAATTAATTAATCAATAATTA
NANA	CXN00024226	MP00536	UGT73AU1;CXN00006414|chr9_8587517:8588717	697	718	-	16.7015	1.09e-06	0.00203	ATTATTGATTAATTAATTCTTT
NANA	CXN00024226	MP00536	UGT73AU1;CXN00006414|chr9_8587517:8588717	167	188	+	13.2239	1.66e-05	0.00993	ATAAAAAATTAAAATATAATTT
NANA	CXN00024226	MP00536	UGT73AU1;CXN00006414|chr9_8587517:8588717	203	224	-	12.6866	2.31e-05	0.0116	CAATATAATTAATAAATGTCTT
NANA	CXN00024226	MP00536	UGT73AU1;CXN00006414|chr9_8587517:8588717	513	534	+	12.1791	3.11e-05	0.0145	TTATAAAATTAAAATTTTAATT
NANA	CXN00024226	MP00536	UGT73AU1;CXN00006414|chr9_8587517:8588717	134	155	-	11.5672	4.36e-05	0.0173	AGATAAAATTAAAAAAAAATTA
NANA	CXN00024226	MP00536	UGT73AU1;CXN00006414|chr9_8587517:8588717	693	714	-	11.5075	4.5e-05	0.0173	TTGATTAATTAATTCTTTTGTG
NANA	CXN00024226	MP00536	UGT73AU1;CXN00006414|chr9_8587517:8588717	490	511	+	11.3881	4.79e-05	0.0173	AATTAAAATTAAAAATTTATGA
NANA	CXN00024226	MP00536	UGT73AU1;CXN00006414|chr9_8587517:8588717	519	540	-	11.1791	5.34e-05	0.0179	TGTTTAAATTAAAATTTTAATT
NANA	CXN00024226	MP00536	UGT73AU1;CXN00006414|chr9_8587517:8588717	402	423	+	11.0597	5.68e-05	0.0179	AACATAAATTAAAATTTTTTTT
NANA	CXN00024226	MP00536	UGT73AU1;CXN00006414|chr9_8587517:8588717	695	716	+	11.0597	5.68e-05	0.0179	CAAAAGAATTAATTAATCAATA
NANA	CXN00024226	MP00536	UGT73AU1;CXN00006414|chr9_8587517:8588717	484	505	+	10.7463	6.64e-05	0.0201	TATTTGAATTAAAATTAAAAAT
NANA	CXN00024226	MP00536	UGT73AU1;CXN00006414|chr9_8587517:8588717	218	239	+	10.1642	8.77e-05	0.0237	TATATTGTTTAATATATTTTTA
NANA	CXN00024226	MP00536	UGT73AU1;CXN00006414|chr9_8587517:8588717	125	146	+	10.0597	9.21e-05	0.0245	CAGTTAAATTAATTTTTTTTTA
GARP-ARR-B	CXN00024474	MP00054	UGT73AU1;CXN00006414|chr9_8587517:8588717	778	787	+	11.2959	8.63e-05	1	TCGGATCTTG
GRAS	CXN00025010	MP00611	UGT73AU1;CXN00006414|chr9_8587517:8588717	975	994	-	11.8889	3.37e-05	0.0262	AGAAGAACAAGAAAAACAAT
GRAS	CXN00025010	MP00611	UGT73AU1;CXN00006414|chr9_8587517:8588717	973	992	-	11.8472	3.47e-05	0.0262	AAGAACAAGAAAAACAATAA
GRAS	CXN00025010	MP00611	UGT73AU1;CXN00006414|chr9_8587517:8588717	979	998	-	11.7778	3.63e-05	0.0262	CGGAAGAAGAACAAGAAAAA
GRAS	CXN00025010	MP00611	UGT73AU1;CXN00006414|chr9_8587517:8588717	364	383	+	10.7361	7.2e-05	0.0378	TAAAAAAAAAAAAAAAAATT
GRAS	CXN00025010	MP00611	UGT73AU1;CXN00006414|chr9_8587517:8588717	1037	1056	-	10.7361	7.2e-05	0.0378	GGGAACAGGACGAAGTGAGG
NAC	CXN00025173	MP00136	UGT73AU1;CXN00006414|chr9_8587517:8588717	802	816	-	12.3939	3.47e-05	1	CTTGGAGAGCACGCT
CPP	CXN00025263	MP00045	UGT73AU1;CXN00006414|chr9_8587517:8588717	588	597	+	13.5149	5.28e-06	0.0689	GATTTGAATT
CPP	CXN00025263	MP00045	UGT73AU1;CXN00006414|chr9_8587517:8588717	484	493	+	13.2277	1.6e-05	0.0689	TATTTGAATT
MYB	CXN00025368	MP00476	UGT73AU1;CXN00006414|chr9_8587517:8588717	120	130	-	12.7424	2.44e-05	0.434	TAACTGAAAAA
AP2/ERF-ERF	CXN00000102	MP00469	MDS;CXN00021129|chr17_1648887:1650087	49	63	-	10.6818	6.25e-05	0.29	AGAATGGCGGCGATT
MYB-related	CXN00000214	MP00607	MDS;CXN00021129|chr17_1648887:1650087	857	865	+	12.1286	5.66e-05	0.81	TCTAGGTTG
AP2/ERF-ERF	CXN00000341	MP00610	MDS;CXN00021129|chr17_1648887:1650087	1086	1105	-	13.0769	1.41e-05	0.00625	GAAGAAAAGGCAGAAAAACA
AP2/ERF-ERF	CXN00000341	MP00610	MDS;CXN00021129|chr17_1648887:1650087	575	594	-	12.7179	1.73e-05	0.00719	AATACATAATAAGAAATAAA
AP2/ERF-ERF	CXN00000341	MP00610	MDS;CXN00021129|chr17_1648887:1650087	19	38	+	10.359	5.92e-05	0.017	ATAACAGAGGGTAGAAGAAG
NANA	CXN00000467	MP00254	MDS;CXN00021129|chr17_1648887:1650087	963	977	-	11.4394	2.96e-05	0.0644	TGCAAAAGCCAAAAA
AP2/ERF-ERF	CXN00000507	MP00526	MDS;CXN00021129|chr17_1648887:1650087	228	246	+	9.72727	7.17e-05	0.182	ATGATCCAACGGTGGAGCA
C2C2-GATA	CXN00000608	MP00369	MDS;CXN00021129|chr17_1648887:1650087	438	452	-	4.90909	3.63e-05	0.394	TCACCCTCACAATCG
Tify	CXN00000609	MP00198	MDS;CXN00021129|chr17_1648887:1650087	533	551	-	3.60526	6.72e-05	0.329	CATTACCATTTGCTTCATG
Tify	CXN00000609	MP00198	MDS;CXN00021129|chr17_1648887:1650087	452	470	-	2.48684	9.66e-05	0.344	CATCGTTCTCTTCGCAATT
MYB-related	CXN00000780	MP00551	MDS;CXN00021129|chr17_1648887:1650087	1135	1149	-	12.7273	2.71e-05	0.295	GCAAAATTATCCAAA
MYB-related	CXN00000781	MP00630	MDS;CXN00021129|chr17_1648887:1650087	1136	1145	+	11.3571	8.45e-05	0.835	TTGGATAATT
CPP	CXN00000962	MP00045	MDS;CXN00021129|chr17_1648887:1650087	167	176	+	12.2475	4.66e-05	0.112	AATTTGAACC
MYB	CXN00000966	MP00466	MDS;CXN00021129|chr17_1648887:1650087	323	337	+	15.1818	3.91e-06	0.14	AATCTTGACCGTTGA
AP2/ERF-ERF	CXN00001080	MP00151	MDS;CXN00021129|chr17_1648887:1650087	404	417	-	10.697	9.16e-05	0.49	AGAGACGGTGGGGC
WRKY	CXN00001084	MP00465	MDS;CXN00021129|chr17_1648887:1650087	325	335	-	11.3939	9.14e-05	1	AACGGTCAAGA
AP2/ERF-ERF	CXN00001133	MP00182	MDS;CXN00021129|chr17_1648887:1650087	404	417	-	11.2121	6.73e-05	0.335	AGAGACGGTGGGGC
MYB-related	CXN00001221	MP00149	MDS;CXN00021129|chr17_1648887:1650087	1134	1147	+	10.3182	8.23e-05	0.552	CTTTGGATAATTTT
HB-HD-ZIP	CXN00001268	MP00232	MDS;CXN00021129|chr17_1648887:1650087	817	827	+	12.2879	3.95e-05	0.133	GCATTAAAGGA
EIL	CXN00001370	MP00367	MDS;CXN00021129|chr17_1648887:1650087	1184	1198	+	13.0505	1.4e-05	0.508	ATTCAAGTTCAATGA
AP2/ERF-ERF	CXN00001496	MP00556	MDS;CXN00021129|chr17_1648887:1650087	49	63	-	11.2576	2.83e-05	0.101	AGAATGGCGGCGATT
AP2/ERF-ERF	CXN00001573	MP00302	MDS;CXN00021129|chr17_1648887:1650087	455	475	+	9.32857	5.88e-05	0.178	TGCGAAGAGAACGATGGCGGC
FAR1	CXN00001610	MP00078	MDS;CXN00021129|chr17_1648887:1650087	599	610	-	12.3714	2.58e-05	0.552	ACCACGCGCACA
C2C2-Dof	CXN00002136	MP00402	MDS;CXN00021129|chr17_1648887:1650087	1082	1102	+	12.9242	1.88e-05	0.0327	TTCATGTTTTTCTGCCTTTTC
C2C2-Dof	CXN00002136	MP00402	MDS;CXN00021129|chr17_1648887:1650087	1081	1101	+	11.5758	5.23e-05	0.0593	TTTCATGTTTTTCTGCCTTTT
MYB-related	CXN00002365	MP00231	MDS;CXN00021129|chr17_1648887:1650087	363	377	-	12.7286	1.2e-05	0.159	CTTAAACCCTAGAAT
MADS-MIKC	CXN00002468	MP00609	MDS;CXN00021129|chr17_1648887:1650087	611	629	-	10.7042	7.42e-05	0.155	ACTTTCCCAATTATAGTTA
MADS-MIKC	CXN00002468	MP00609	MDS;CXN00021129|chr17_1648887:1650087	576	594	+	10.4507	8.62e-05	0.155	TTATTTCTTATTATGTATT
AP2/ERF-ERF	CXN00002497	MP00542	MDS;CXN00021129|chr17_1648887:1650087	457	477	+	9.07576	7.63e-05	0.203	CGAAGAGAACGATGGCGGCAC
SBP	CXN00002724	MP00359	MDS;CXN00021129|chr17_1648887:1650087	211	222	-	10.4545	5.99e-05	0.855	GATCGTACGGCC
AP2/ERF-ERF	CXN00002730	MP00645	MDS;CXN00021129|chr17_1648887:1650087	52	59	+	15.1707	1.48e-05	0.0769	CGCCGCCA
AP2/ERF-ERF	CXN00002754	MP00374	MDS;CXN00021129|chr17_1648887:1650087	45	72	+	11.9697	1.98e-05	0.139	TGGAAATCGCCGCCATTCTGGATCACTT
NANA	CXN00002755	MP00441	MDS;CXN00021129|chr17_1648887:1650087	44	60	-	11.9394	1.86e-05	0.0853	ATGGCGGCGATTTCCAC
NANA	CXN00002755	MP00441	MDS;CXN00021129|chr17_1648887:1650087	468	484	+	10.4697	3.47e-05	0.114	ATGGCGGCACCCGAGGC
MADS-MIKC	CXN00002830	MP00609	MDS;CXN00021129|chr17_1648887:1650087	611	629	-	10.7042	7.42e-05	0.155	ACTTTCCCAATTATAGTTA
MADS-MIKC	CXN00002830	MP00609	MDS;CXN00021129|chr17_1648887:1650087	576	594	+	10.4507	8.62e-05	0.155	TTATTTCTTATTATGTATT
NANA	CXN00003048	MP00087	MDS;CXN00021129|chr17_1648887:1650087	485	503	-	4.95506	7.83e-05	1	TCCCACGTAGCGGACAGGA
CAMTA	CXN00003109	MP00043	MDS;CXN00021129|chr17_1648887:1650087	110	118	+	10.6881	7.32e-05	1	GGACCGCGT
AP2/ERF-ERF	CXN00003207	MP00556	MDS;CXN00021129|chr17_1648887:1650087	49	63	-	11.2576	2.83e-05	0.101	AGAATGGCGGCGATT
zf-HD	CXN00003286	MP00258	MDS;CXN00021129|chr17_1648887:1650087	945	958	+	10.9242	7.49e-05	0.202	AATTCAATAATGGA
AP2/ERF-ERF	CXN00003338	MP00374	MDS;CXN00021129|chr17_1648887:1650087	45	72	+	11.9697	1.98e-05	0.139	TGGAAATCGCCGCCATTCTGGATCACTT
NANA	CXN00003346	MP00232	MDS;CXN00021129|chr17_1648887:1650087	817	827	+	12.2879	3.95e-05	0.133	GCATTAAAGGA
MYB	CXN00003495	MP00145	MDS;CXN00021129|chr17_1648887:1650087	326	336	+	11.3421	9.14e-05	1	CTTGACCGTTG
AP2/ERF-ERF	CXN00003558	MP00156	MDS;CXN00021129|chr17_1648887:1650087	395	414	+	12.9091	2.01e-05	0.137	CAACTCCTCGCCCCACCGTC
AP2/ERF-ERF	CXN00004105	MP00374	MDS;CXN00021129|chr17_1648887:1650087	45	72	+	11.9697	1.98e-05	0.139	TGGAAATCGCCGCCATTCTGGATCACTT
MADS-MIKC	CXN00004249	MP00092	MDS;CXN00021129|chr17_1648887:1650087	610	627	-	12.7753	2.29e-05	0.258	TTTCCCAATTATAGTTAA
MADS-MIKC	CXN00004249	MP00092	MDS;CXN00021129|chr17_1648887:1650087	610	627	+	10.3933	9.85e-05	0.764	TTAACTATAATTGGGAAA
MYB-related	CXN00004335	MP00028	MDS;CXN00021129|chr17_1648887:1650087	342	352	-	10.7073	7.69e-05	1	GGCTCAGCGAT
AP2/ERF-AP2	CXN00004454	MP00088	MDS;CXN00021129|chr17_1648887:1650087	589	609	-	6.5618	7.37e-05	1	CCACGCGCACACCGAAATACA
MADS-MIKC	CXN00004543	MP00077	MDS;CXN00021129|chr17_1648887:1650087	579	593	-	10.7857	6.68e-05	0.218	ATACATAATAAGAAA
AP2/ERF-ERF	CXN00004551	MP00240	MDS;CXN00021129|chr17_1648887:1650087	401	415	+	9.9697	8.18e-05	0.259	CTCGCCCCACCGTCT
AP2/ERF-ERF	CXN00004551	MP00240	MDS;CXN00021129|chr17_1648887:1650087	234	248	-	9.75758	9.04e-05	0.259	GATGCTCCACCGTTG
HB-HD-ZIP	CXN00004620	MP00320	MDS;CXN00021129|chr17_1648887:1650087	946	958	-	14.3939	8.04e-06	0.12	TCCATTATTGAAT
NANA	CXN00004724	MP00559	MDS;CXN00021129|chr17_1648887:1650087	817	827	-	11.169	6.44e-05	0.105	TCCTTTAATGC
SBP	CXN00004915	MP00603	MDS;CXN00021129|chr17_1648887:1650087	212	221	-	12.3028	2.21e-05	0.692	ATCGTACGGC
SBP	CXN00004915	MP00603	MDS;CXN00021129|chr17_1648887:1650087	212	221	+	11.8716	3.22e-05	0.692	GCCGTACGAT
NANA	CXN00004971	MP00595	MDS;CXN00021129|chr17_1648887:1650087	401	415	+	10.1212	9.3e-05	0.337	CTCGCCCCACCGTCT
GRAS	CXN00005244	MP00611	MDS;CXN00021129|chr17_1648887:1650087	1088	1107	-	10.3333	9.26e-05	0.0398	GAGAAGAAAAGGCAGAAAAA
MADS-MIKC	CXN00005354	MP00030	MDS;CXN00021129|chr17_1648887:1650087	610	627	-	15	3.49e-06	0.0976	TTTCCCAATTATAGTTAA
MYB	CXN00005383	MP00222	MDS;CXN00021129|chr17_1648887:1650087	324	336	+	11.2561	5.89e-05	1	ATCTTGACCGTTG
MYB-related	CXN00005587	MP00423	MDS;CXN00021129|chr17_1648887:1650087	958	968	+	13.4545	1.7e-05	0.0738	AGATTTTTTTG
MYB	CXN00005898	MP00466	MDS;CXN00021129|chr17_1648887:1650087	323	337	+	15.1818	3.91e-06	0.14	AATCTTGACCGTTGA
NANA	CXN00005899	MP00466	MDS;CXN00021129|chr17_1648887:1650087	323	337	+	15.1818	3.91e-06	0.14	AATCTTGACCGTTGA
C2C2-GATA	CXN00005907	MP00048	MDS;CXN00021129|chr17_1648887:1650087	303	313	+	11.8571	5.98e-05	1	CGTAGATCTAA
C2C2-GATA	CXN00005907	MP00048	MDS;CXN00021129|chr17_1648887:1650087	304	314	-	11.4898	8.65e-05	1	TTTAGATCTAC
zf-HD	CXN00006081	MP00268	MDS;CXN00021129|chr17_1648887:1650087	157	171	+	13.8358	1.07e-05	0.0294	ATATTTAATTAATTT
zf-HD	CXN00006081	MP00268	MDS;CXN00021129|chr17_1648887:1650087	158	172	-	11.3881	7.52e-05	0.0646	CAAATTAATTAAATA
HB-other	CXN00006108	MP00473	MDS;CXN00021129|chr17_1648887:1650087	945	965	+	14.3788	7.69e-06	0.0479	AATTCAATAATGGAGATTTTT
MYB-related	CXN00006244	MP00145	MDS;CXN00021129|chr17_1648887:1650087	326	336	+	11.3421	9.14e-05	1	CTTGACCGTTG
AP2/ERF-ERF	CXN00006457	MP00374	MDS;CXN00021129|chr17_1648887:1650087	45	72	+	11.9697	1.98e-05	0.139	TGGAAATCGCCGCCATTCTGGATCACTT
NANA	CXN00006563	MP00382	MDS;CXN00021129|chr17_1648887:1650087	627	641	-	16.0152	2.14e-06	0.0517	AATTGCATGCATACT
NANA	CXN00006563	MP00382	MDS;CXN00021129|chr17_1648887:1650087	628	642	+	13	2.47e-05	0.291	GTATGCATGCAATTG
SBP	CXN00006654	MP00634	MDS;CXN00021129|chr17_1648887:1650087	211	220	-	12.0816	7.22e-06	0.295	TCGTACGGCC
AP2/ERF-ERF	CXN00006660	MP00645	MDS;CXN00021129|chr17_1648887:1650087	52	59	+	15.1707	1.48e-05	0.0769	CGCCGCCA
AP2/ERF-ERF	CXN00006661	MP00358	MDS;CXN00021129|chr17_1648887:1650087	48	62	+	10	4.82e-05	0.172	AAATCGCCGCCATTC
AP2/ERF-ERF	CXN00006898	MP00088	MDS;CXN00021129|chr17_1648887:1650087	589	609	-	6.5618	7.37e-05	1	CCACGCGCACACCGAAATACA
MYB-related	CXN00006910	MP00607	MDS;CXN00021129|chr17_1648887:1650087	857	865	+	12.1286	5.66e-05	0.81	TCTAGGTTG
AP2/ERF-ERF	CXN00006957	MP00401	MDS;CXN00021129|chr17_1648887:1650087	401	415	+	10.8636	6.5e-05	0.252	CTCGCCCCACCGTCT
AP2/ERF-ERF	CXN00007004	MP00374	MDS;CXN00021129|chr17_1648887:1650087	45	72	+	11.9697	1.98e-05	0.139	TGGAAATCGCCGCCATTCTGGATCACTT
MYB-related	CXN00007123	MP00231	MDS;CXN00021129|chr17_1648887:1650087	363	377	-	12.7286	1.2e-05	0.159	CTTAAACCCTAGAAT
AP2/ERF-ERF	CXN00007174	MP00204	MDS;CXN00021129|chr17_1648887:1650087	48	68	-	11.3182	3.12e-05	0.133	GATCCAGAATGGCGGCGATTT
AP2/ERF-ERF	CXN00007174	MP00204	MDS;CXN00021129|chr17_1648887:1650087	460	480	+	9.39394	7.26e-05	0.237	AGAGAACGATGGCGGCACCCG
NAC	CXN00007491	MP00431	MDS;CXN00021129|chr17_1648887:1650087	1179	1199	+	9.68182	6.11e-05	0.342	GGTAGATTCAAGTTCAATGAA
C2C2-GATA	CXN00007741	MP00048	MDS;CXN00021129|chr17_1648887:1650087	303	313	+	11.8571	5.98e-05	1	CGTAGATCTAA
C2C2-GATA	CXN00007741	MP00048	MDS;CXN00021129|chr17_1648887:1650087	304	314	-	11.4898	8.65e-05	1	TTTAGATCTAC
NAC	CXN00007812	MP00250	MDS;CXN00021129|chr17_1648887:1650087	1179	1199	+	9.98485	6.04e-05	0.439	GGTAGATTCAAGTTCAATGAA
AP2/ERF-ERF	CXN00007935	MP00374	MDS;CXN00021129|chr17_1648887:1650087	45	72	+	11.9697	1.98e-05	0.139	TGGAAATCGCCGCCATTCTGGATCACTT
MYB	CXN00008101	MP00482	MDS;CXN00021129|chr17_1648887:1650087	322	336	+	17	7.13e-07	0.0238	AAATCTTGACCGTTG
EIL	CXN00008350	MP00367	MDS;CXN00021129|chr17_1648887:1650087	1184	1198	+	13.0505	1.4e-05	0.508	ATTCAAGTTCAATGA
NANA	CXN00008363	MP00536	MDS;CXN00021129|chr17_1648887:1650087	151	172	-	13.8358	1.11e-05	0.00849	CAAATTAATTAAATATTTTAAA
NANA	CXN00008363	MP00536	MDS;CXN00021129|chr17_1648887:1650087	188	209	-	11.5672	4.36e-05	0.0173	TAATAGAATTAAAAACATATTT
NANA	CXN00008363	MP00536	MDS;CXN00021129|chr17_1648887:1650087	155	176	-	10.7612	6.59e-05	0.0201	GGTTCAAATTAATTAAATATTT
MYB	CXN00008431	MP00222	MDS;CXN00021129|chr17_1648887:1650087	324	336	+	11.2561	5.89e-05	1	ATCTTGACCGTTG
C2C2-Dof	CXN00008712	MP00407	MDS;CXN00021129|chr17_1648887:1650087	1074	1094	+	11.7727	3.33e-05	0.00705	TTCCCTCTTTCATGTTTTTCT
C2H2	CXN00008758	MP00485	MDS;CXN00021129|chr17_1648887:1650087	959	978	+	8.89394	7.46e-05	0.0855	GATTTTTTTGGCTTTTGCAT
EIL	CXN00008975	MP00367	MDS;CXN00021129|chr17_1648887:1650087	1184	1198	+	13.0505	1.4e-05	0.508	ATTCAAGTTCAATGA
C2H2	CXN00009049	MP00254	MDS;CXN00021129|chr17_1648887:1650087	963	977	-	11.4394	2.96e-05	0.0644	TGCAAAAGCCAAAAA
AP2/ERF-ERF	CXN00009292	MP00542	MDS;CXN00021129|chr17_1648887:1650087	457	477	+	9.07576	7.63e-05	0.203	CGAAGAGAACGATGGCGGCAC
BBR-BPC	CXN00009637	MP00253	MDS;CXN00021129|chr17_1648887:1650087	776	799	+	3.77273	1.61e-05	0.0175	GGGATGGGAAGAAGGAGAAGGACT
BBR-BPC	CXN00009637	MP00253	MDS;CXN00021129|chr17_1648887:1650087	774	797	+	1.71212	3.16e-05	0.0267	CAGGGATGGGAAGAAGGAGAAGGA
BBR-BPC	CXN00009637	MP00253	MDS;CXN00021129|chr17_1648887:1650087	1084	1107	-	-1.21212	7.76e-05	0.0449	GAGAAGAAAAGGCAGAAAAACATG
BBR-BPC	CXN00009637	MP00253	MDS;CXN00021129|chr17_1648887:1650087	1088	1111	-	-1.98485	9.74e-05	0.048	AATTGAGAAGAAAAGGCAGAAAAA
MADS-M-type	CXN00009778	MP00609	MDS;CXN00021129|chr17_1648887:1650087	611	629	-	10.7042	7.42e-05	0.155	ACTTTCCCAATTATAGTTA
MADS-M-type	CXN00009778	MP00609	MDS;CXN00021129|chr17_1648887:1650087	576	594	+	10.4507	8.62e-05	0.155	TTATTTCTTATTATGTATT
HB-HD-ZIP	CXN00010445	MP00421	MDS;CXN00021129|chr17_1648887:1650087	817	827	+	10.9242	6.76e-05	0.0767	GCATTAAAGGA
MADS-MIKC	CXN00010473	MP00076	MDS;CXN00021129|chr17_1648887:1650087	1086	1106	+	14.403	6.61e-06	0.00465	TGTTTTTCTGCCTTTTCTTCT
MADS-MIKC	CXN00010473	MP00076	MDS;CXN00021129|chr17_1648887:1650087	30	50	-	14.1045	8.16e-06	0.00541	TTTCCACTTCTTCTTCTTCTA
MADS-MIKC	CXN00010473	MP00076	MDS;CXN00021129|chr17_1648887:1650087	24	44	-	12.7761	1.96e-05	0.0103	CTTCTTCTTCTTCTACCCTCT
MADS-MIKC	CXN00010473	MP00076	MDS;CXN00021129|chr17_1648887:1650087	1081	1101	+	12.2985	2.62e-05	0.0131	TTTCATGTTTTTCTGCCTTTT
MADS-MIKC	CXN00010473	MP00076	MDS;CXN00021129|chr17_1648887:1650087	1078	1098	+	11.7313	3.65e-05	0.016	CTCTTTCATGTTTTTCTGCCT
MADS-MIKC	CXN00010475	MP00315	MDS;CXN00021129|chr17_1648887:1650087	611	629	+	10.1515	3.41e-05	0.119	TAACTATAATTGGGAAAGT
MADS-MIKC	CXN00010475	MP00315	MDS;CXN00021129|chr17_1648887:1650087	576	594	-	7.93939	8.37e-05	0.156	AATACATAATAAGAAATAA
MYB-related	CXN00010529	MP00236	MDS;CXN00021129|chr17_1648887:1650087	1135	1145	+	12.8939	3.06e-05	0.48	TTTGGATAATT
MADS-MIKC	CXN00010791	MP00609	MDS;CXN00021129|chr17_1648887:1650087	611	629	-	10.7042	7.42e-05	0.155	ACTTTCCCAATTATAGTTA
MADS-MIKC	CXN00010791	MP00609	MDS;CXN00021129|chr17_1648887:1650087	576	594	+	10.4507	8.62e-05	0.155	TTATTTCTTATTATGTATT
HB-other	CXN00011046	MP00486	MDS;CXN00021129|chr17_1648887:1650087	947	959	-	15.0896	5.38e-06	0.0744	CTCCATTATTGAA
HB-HD-ZIP	CXN00011047	MP00486	MDS;CXN00021129|chr17_1648887:1650087	947	959	-	15.0896	5.38e-06	0.0744	CTCCATTATTGAA
MYB-related	CXN00011089	MP00630	MDS;CXN00021129|chr17_1648887:1650087	1136	1145	+	11.3571	8.45e-05	0.835	TTGGATAATT
HB-HD-ZIP	CXN00011216	MP00225	MDS;CXN00021129|chr17_1648887:1650087	948	958	+	12.2537	5.48e-05	0.0905	TCAATAATGGA
NANA	CXN00011287	MP00078	MDS;CXN00021129|chr17_1648887:1650087	599	610	-	12.3714	2.58e-05	0.552	ACCACGCGCACA
C2C2-GATA	CXN00011315	MP00472	MDS;CXN00021129|chr17_1648887:1650087	505	515	+	11.9868	4.42e-05	1	TTGATCGGAAT
MYB-related	CXN00011451	MP00149	MDS;CXN00021129|chr17_1648887:1650087	1134	1147	+	10.3182	8.23e-05	0.552	CTTTGGATAATTTT
AP2/ERF-ERF	CXN00011486	MP00088	MDS;CXN00021129|chr17_1648887:1650087	589	609	-	6.5618	7.37e-05	1	CCACGCGCACACCGAAATACA
AP2/ERF-ERF	CXN00011487	MP00088	MDS;CXN00021129|chr17_1648887:1650087	589	609	-	6.5618	7.37e-05	1	CCACGCGCACACCGAAATACA
MYB-related	CXN00011557	MP00296	MDS;CXN00021129|chr17_1648887:1650087	169	189	+	9.89024	7.4e-05	0.13	TTTGAACCAGATAAAATTAAA
C2C2-Dof	CXN00012060	MP00407	MDS;CXN00021129|chr17_1648887:1650087	1074	1094	+	11.7727	3.33e-05	0.00705	TTCCCTCTTTCATGTTTTTCT
AP2/ERF-ERF	CXN00012330	MP00109	MDS;CXN00021129|chr17_1648887:1650087	51	58	+	11.8165	4.44e-05	0.127	TCGCCGCC
FAR1	CXN00012493	MP00434	MDS;CXN00021129|chr17_1648887:1650087	598	612	-	10.2576	4.57e-05	0.651	TAACCACGCGCACAC
CPP	CXN00012561	MP00433	MDS;CXN00021129|chr17_1648887:1650087	940	954	-	11.6866	2.58e-05	0.0241	TTATTGAATTTAAAT
GRAS	CXN00012739	MP00611	MDS;CXN00021129|chr17_1648887:1650087	1088	1107	-	10.3333	9.26e-05	0.0398	GAGAAGAAAAGGCAGAAAAA
MYB-related	CXN00012860	MP00560	MDS;CXN00021129|chr17_1648887:1650087	958	968	+	12.0303	3.44e-05	0.092	AGATTTTTTTG
MYB-related	CXN00012860	MP00560	MDS;CXN00021129|chr17_1648887:1650087	1032	1042	-	8.93939	9.47e-05	0.125	GGATATTATCG
NANA	CXN00012892	MP00421	MDS;CXN00021129|chr17_1648887:1650087	817	827	+	10.9242	6.76e-05	0.0767	GCATTAAAGGA
NANA	CXN00012893	MP00418	MDS;CXN00021129|chr17_1648887:1650087	817	827	-	11.0149	7.88e-05	0.0765	TCCTTTAATGC
C2H2	CXN00012919	MP00229	MDS;CXN00021129|chr17_1648887:1650087	778	796	-	14.832	3.07e-06	0.0393	CCTTCTCCTTCTTCCCATC
C2H2	CXN00012919	MP00229	MDS;CXN00021129|chr17_1648887:1650087	32	50	-	14.688	3.37e-06	0.0393	TTTCCACTTCTTCTTCTTC
C2H2	CXN00012919	MP00229	MDS;CXN00021129|chr17_1648887:1650087	29	47	-	14.496	3.79e-06	0.0393	CCACTTCTTCTTCTTCTAC
C2H2	CXN00012919	MP00229	MDS;CXN00021129|chr17_1648887:1650087	26	44	-	10.76	3.29e-05	0.12	CTTCTTCTTCTTCTACCCT
C2H2	CXN00012919	MP00229	MDS;CXN00021129|chr17_1648887:1650087	35	53	-	9.504	6.37e-05	0.136	CGATTTCCACTTCTTCTTC
C2H2	CXN00012919	MP00229	MDS;CXN00021129|chr17_1648887:1650087	781	799	-	9.36	6.86e-05	0.139	AGTCCTTCTCCTTCTTCCC
C2H2	CXN00012919	MP00229	MDS;CXN00021129|chr17_1648887:1650087	23	41	-	8.84	8.93e-05	0.149	CTTCTTCTTCTACCCTCTG
C2H2	CXN00012919	MP00229	MDS;CXN00021129|chr17_1648887:1650087	784	802	-	8.752	9.33e-05	0.149	CCAAGTCCTTCTCCTTCTT
MYB	CXN00013059	MP00296	MDS;CXN00021129|chr17_1648887:1650087	169	189	+	9.89024	7.4e-05	0.13	TTTGAACCAGATAAAATTAAA
zf-HD	CXN00013230	MP00387	MDS;CXN00021129|chr17_1648887:1650087	153	167	+	13.403	1.88e-05	0.0357	TAAAATATTTAATTA
SBP	CXN00013304	MP00604	MDS;CXN00021129|chr17_1648887:1650087	211	220	-	13.0915	8.19e-06	0.351	TCGTACGGCC
SBP	CXN00013304	MP00604	MDS;CXN00021129|chr17_1648887:1650087	213	222	+	11.8451	2.85e-05	0.612	CCGTACGATC
C2C2-GATA	CXN00013426	MP00198	MDS;CXN00021129|chr17_1648887:1650087	533	551	-	3.60526	6.72e-05	0.329	CATTACCATTTGCTTCATG
C2C2-GATA	CXN00013426	MP00198	MDS;CXN00021129|chr17_1648887:1650087	452	470	-	2.48684	9.66e-05	0.344	CATCGTTCTCTTCGCAATT
NANA	CXN00013929	MP00370	MDS;CXN00021129|chr17_1648887:1650087	941	955	-	15.4444	3.61e-06	0.00756	ATTATTGAATTTAAA
NANA	CXN00013929	MP00370	MDS;CXN00021129|chr17_1648887:1650087	152	166	-	11.5139	3.01e-05	0.0188	AATTAAATATTTTAA
SBP	CXN00014089	MP00412	MDS;CXN00021129|chr17_1648887:1650087	210	223	-	10.0286	7.17e-05	0.957	CGATCGTACGGCCA
AP2/ERF-ERF	CXN00014102	MP00411	MDS;CXN00021129|chr17_1648887:1650087	235	245	-	9.19697	8.74e-05	0.25	GCTCCACCGTT
MYB-related	CXN00014309	MP00296	MDS;CXN00021129|chr17_1648887:1650087	169	189	+	9.89024	7.4e-05	0.13	TTTGAACCAGATAAAATTAAA
NANA	CXN00014310	MP00489	MDS;CXN00021129|chr17_1648887:1650087	172	186	-	10.7576	9.55e-05	0.281	AATTTTATCTGGTTC
C2H2	CXN00014357	MP00254	MDS;CXN00021129|chr17_1648887:1650087	963	977	-	11.4394	2.96e-05	0.0644	TGCAAAAGCCAAAAA
NANA	CXN00014459	MP00434	MDS;CXN00021129|chr17_1648887:1650087	598	612	-	10.2576	4.57e-05	0.651	TAACCACGCGCACAC
SBP	CXN00014673	MP00555	MDS;CXN00021129|chr17_1648887:1650087	211	221	-	11.9545	4.85e-05	0.643	ATCGTACGGCC
MADS-M-type	CXN00014674	MP00605	MDS;CXN00021129|chr17_1648887:1650087	579	591	-	10.8	8.5e-05	0.28	ACATAATAAGAAA
NANA	CXN00014677	MP00605	MDS;CXN00021129|chr17_1648887:1650087	579	591	-	10.8	8.5e-05	0.28	ACATAATAAGAAA
NANA	CXN00014679	MP00105	MDS;CXN00021129|chr17_1648887:1650087	577	591	+	11.618	2.83e-05	0.116	TATTTCTTATTATGT
NANA	CXN00014679	MP00105	MDS;CXN00021129|chr17_1648887:1650087	752	766	+	9.10112	7.85e-05	0.149	TCTTTCCATTTGAAA
MYB	CXN00014750	MP00296	MDS;CXN00021129|chr17_1648887:1650087	169	189	+	9.89024	7.4e-05	0.13	TTTGAACCAGATAAAATTAAA
MADS-MIKC	CXN00014934	MP00076	MDS;CXN00021129|chr17_1648887:1650087	1086	1106	+	14.403	6.61e-06	0.00465	TGTTTTTCTGCCTTTTCTTCT
MADS-MIKC	CXN00014934	MP00076	MDS;CXN00021129|chr17_1648887:1650087	30	50	-	14.1045	8.16e-06	0.00541	TTTCCACTTCTTCTTCTTCTA
MADS-MIKC	CXN00014934	MP00076	MDS;CXN00021129|chr17_1648887:1650087	24	44	-	12.7761	1.96e-05	0.0103	CTTCTTCTTCTTCTACCCTCT
MADS-MIKC	CXN00014934	MP00076	MDS;CXN00021129|chr17_1648887:1650087	1081	1101	+	12.2985	2.62e-05	0.0131	TTTCATGTTTTTCTGCCTTTT
MADS-MIKC	CXN00014934	MP00076	MDS;CXN00021129|chr17_1648887:1650087	1078	1098	+	11.7313	3.65e-05	0.016	CTCTTTCATGTTTTTCTGCCT
C2C2-Dof	CXN00014981	MP00407	MDS;CXN00021129|chr17_1648887:1650087	1074	1094	+	11.7727	3.33e-05	0.00705	TTCCCTCTTTCATGTTTTTCT
CPP	CXN00014997	MP00045	MDS;CXN00021129|chr17_1648887:1650087	167	176	+	12.2475	4.66e-05	0.112	AATTTGAACC
CPP	CXN00014998	MP00045	MDS;CXN00021129|chr17_1648887:1650087	167	176	+	12.2475	4.66e-05	0.112	AATTTGAACC
NANA	CXN00015027	MP00030	MDS;CXN00021129|chr17_1648887:1650087	610	627	-	15	3.49e-06	0.0976	TTTCCCAATTATAGTTAA
MADS-MIKC	CXN00015229	MP00077	MDS;CXN00021129|chr17_1648887:1650087	579	593	-	10.7857	6.68e-05	0.218	ATACATAATAAGAAA
AP2/ERF-ERF	CXN00015327	MP00374	MDS;CXN00021129|chr17_1648887:1650087	45	72	+	11.9697	1.98e-05	0.139	TGGAAATCGCCGCCATTCTGGATCACTT
NANA	CXN00015378	MP00434	MDS;CXN00021129|chr17_1648887:1650087	598	612	-	10.2576	4.57e-05	0.651	TAACCACGCGCACAC
AP2/ERF-ERF	CXN00015447	MP00029	MDS;CXN00021129|chr17_1648887:1650087	51	60	+	12.7163	6.96e-06	0.0396	TCGCCGCCAT
HB-HD-ZIP	CXN00015596	MP00323	MDS;CXN00021129|chr17_1648887:1650087	948	958	+	13.1045	2.96e-05	0.0521	TCAATAATGGA
NANA	CXN00015683	MP00130	MDS;CXN00021129|chr17_1648887:1650087	303	317	-	11.9545	4.08e-05	1	TTATTTAGATCTACG
C2H2	CXN00015749	MP00608	MDS;CXN00021129|chr17_1648887:1650087	930	941	-	10.6711	3.84e-05	0.213	ATAAACAGAACA
MADS-MIKC	CXN00015817	MP00605	MDS;CXN00021129|chr17_1648887:1650087	579	591	-	10.8	8.5e-05	0.28	ACATAATAAGAAA
MYB	CXN00016035	MP00482	MDS;CXN00021129|chr17_1648887:1650087	322	336	+	17	7.13e-07	0.0238	AAATCTTGACCGTTG
MYB-related	CXN00016116	MP00231	MDS;CXN00021129|chr17_1648887:1650087	363	377	-	12.7286	1.2e-05	0.159	CTTAAACCCTAGAAT
MYB-related	CXN00016213	MP00145	MDS;CXN00021129|chr17_1648887:1650087	326	336	+	11.3421	9.14e-05	1	CTTGACCGTTG
NANA	CXN00016280	MP00421	MDS;CXN00021129|chr17_1648887:1650087	817	827	+	10.9242	6.76e-05	0.0767	GCATTAAAGGA
AP2/ERF-ERF	CXN00016369	MP00542	MDS;CXN00021129|chr17_1648887:1650087	457	477	+	9.07576	7.63e-05	0.203	CGAAGAGAACGATGGCGGCAC
AP2/ERF-ERF	CXN00016488	MP00595	MDS;CXN00021129|chr17_1648887:1650087	401	415	+	10.1212	9.3e-05	0.337	CTCGCCCCACCGTCT
AP2/ERF-ERF	CXN00016638	MP00240	MDS;CXN00021129|chr17_1648887:1650087	401	415	+	9.9697	8.18e-05	0.259	CTCGCCCCACCGTCT
AP2/ERF-ERF	CXN00016638	MP00240	MDS;CXN00021129|chr17_1648887:1650087	234	248	-	9.75758	9.04e-05	0.259	GATGCTCCACCGTTG
MADS-M-type	CXN00016648	MP00077	MDS;CXN00021129|chr17_1648887:1650087	579	593	-	10.7857	6.68e-05	0.218	ATACATAATAAGAAA
NANA	CXN00016649	MP00077	MDS;CXN00021129|chr17_1648887:1650087	579	593	-	10.7857	6.68e-05	0.218	ATACATAATAAGAAA
AP2/ERF-ERF	CXN00016710	MP00151	MDS;CXN00021129|chr17_1648887:1650087	404	417	-	10.697	9.16e-05	0.49	AGAGACGGTGGGGC
NAC	CXN00016980	MP00250	MDS;CXN00021129|chr17_1648887:1650087	1179	1199	+	9.98485	6.04e-05	0.439	GGTAGATTCAAGTTCAATGAA
HB-other	CXN00017028	MP00320	MDS;CXN00021129|chr17_1648887:1650087	946	958	-	14.3939	8.04e-06	0.12	TCCATTATTGAAT
MYB-related	CXN00017405	MP00607	MDS;CXN00021129|chr17_1648887:1650087	857	865	+	12.1286	5.66e-05	0.81	TCTAGGTTG
AP2/ERF-ERF	CXN00017471	MP00374	MDS;CXN00021129|chr17_1648887:1650087	45	72	+	11.9697	1.98e-05	0.139	TGGAAATCGCCGCCATTCTGGATCACTT
NANA	CXN00017732	MP00258	MDS;CXN00021129|chr17_1648887:1650087	945	958	+	10.9242	7.49e-05	0.202	AATTCAATAATGGA
MYB-related	CXN00017936	MP00551	MDS;CXN00021129|chr17_1648887:1650087	1135	1149	-	12.7273	2.71e-05	0.295	GCAAAATTATCCAAA
NANA	CXN00018117	MP00027	MDS;CXN00021129|chr17_1648887:1650087	51	58	+	13.0204	2.15e-05	0.0839	TCGCCGCC
HB-HD-ZIP	CXN00018210	MP00323	MDS;CXN00021129|chr17_1648887:1650087	948	958	+	13.1045	2.96e-05	0.0521	TCAATAATGGA
NANA	CXN00018334	MP00526	MDS;CXN00021129|chr17_1648887:1650087	228	246	+	9.72727	7.17e-05	0.182	ATGATCCAACGGTGGAGCA
NANA	CXN00018359	MP00155	MDS;CXN00021129|chr17_1648887:1650087	212	222	+	11.8333	7.32e-05	0.994	GCCGTACGATC
C2C2-GATA	CXN00018902	MP00369	MDS;CXN00021129|chr17_1648887:1650087	438	452	-	4.90909	3.63e-05	0.394	TCACCCTCACAATCG
AP2/ERF-AP2	CXN00018921	MP00311	MDS;CXN00021129|chr17_1648887:1650087	49	63	+	14.4091	8.89e-06	0.0475	AATCGCCGCCATTCT
Trihelix	CXN00019333	MP00141	MDS;CXN00021129|chr17_1648887:1650087	608	626	+	10.5152	6.78e-05	0.771	GGTTAACTATAATTGGGAA
MYB-related	CXN00019438	MP00231	MDS;CXN00021129|chr17_1648887:1650087	363	377	-	12.7286	1.2e-05	0.159	CTTAAACCCTAGAAT
NANA	CXN00019539	MP00548	MDS;CXN00021129|chr17_1648887:1650087	466	486	-	11.2121	3.19e-05	0.104	GAGCCTCGGGTGCCGCCATCG
NANA	CXN00019539	MP00548	MDS;CXN00021129|chr17_1648887:1650087	463	483	-	8.60606	9.94e-05	0.249	CCTCGGGTGCCGCCATCGTTC
C2H2	CXN00019631	MP00229	MDS;CXN00021129|chr17_1648887:1650087	778	796	-	14.832	3.07e-06	0.0393	CCTTCTCCTTCTTCCCATC
C2H2	CXN00019631	MP00229	MDS;CXN00021129|chr17_1648887:1650087	32	50	-	14.688	3.37e-06	0.0393	TTTCCACTTCTTCTTCTTC
C2H2	CXN00019631	MP00229	MDS;CXN00021129|chr17_1648887:1650087	29	47	-	14.496	3.79e-06	0.0393	CCACTTCTTCTTCTTCTAC
C2H2	CXN00019631	MP00229	MDS;CXN00021129|chr17_1648887:1650087	26	44	-	10.76	3.29e-05	0.12	CTTCTTCTTCTTCTACCCT
C2H2	CXN00019631	MP00229	MDS;CXN00021129|chr17_1648887:1650087	35	53	-	9.504	6.37e-05	0.136	CGATTTCCACTTCTTCTTC
C2H2	CXN00019631	MP00229	MDS;CXN00021129|chr17_1648887:1650087	781	799	-	9.36	6.86e-05	0.139	AGTCCTTCTCCTTCTTCCC
C2H2	CXN00019631	MP00229	MDS;CXN00021129|chr17_1648887:1650087	23	41	-	8.84	8.93e-05	0.149	CTTCTTCTTCTACCCTCTG
C2H2	CXN00019631	MP00229	MDS;CXN00021129|chr17_1648887:1650087	784	802	-	8.752	9.33e-05	0.149	CCAAGTCCTTCTCCTTCTT
NANA	CXN00019763	MP00551	MDS;CXN00021129|chr17_1648887:1650087	1135	1149	-	12.7273	2.71e-05	0.295	GCAAAATTATCCAAA
C2C2-GATA	CXN00019767	MP00048	MDS;CXN00021129|chr17_1648887:1650087	303	313	+	11.8571	5.98e-05	1	CGTAGATCTAA
C2C2-GATA	CXN00019767	MP00048	MDS;CXN00021129|chr17_1648887:1650087	304	314	-	11.4898	8.65e-05	1	TTTAGATCTAC
HB-HD-ZIP	CXN00019782	MP00225	MDS;CXN00021129|chr17_1648887:1650087	948	958	+	12.2537	5.48e-05	0.0905	TCAATAATGGA
CPP	CXN00019843	MP00370	MDS;CXN00021129|chr17_1648887:1650087	941	955	-	15.4444	3.61e-06	0.00756	ATTATTGAATTTAAA
CPP	CXN00019843	MP00370	MDS;CXN00021129|chr17_1648887:1650087	152	166	-	11.5139	3.01e-05	0.0188	AATTAAATATTTTAA
NANA	CXN00019930	MP00042	MDS;CXN00021129|chr17_1648887:1650087	113	121	+	11.1837	3.65e-05	1	CCGCGTGCC
HB-HD-ZIP	CXN00019945	MP00323	MDS;CXN00021129|chr17_1648887:1650087	948	958	+	13.1045	2.96e-05	0.0521	TCAATAATGGA
GRAS	CXN00020043	MP00611	MDS;CXN00021129|chr17_1648887:1650087	1088	1107	-	10.3333	9.26e-05	0.0398	GAGAAGAAAAGGCAGAAAAA
AP2/ERF-ERF	CXN00020071	MP00302	MDS;CXN00021129|chr17_1648887:1650087	455	475	+	9.32857	5.88e-05	0.178	TGCGAAGAGAACGATGGCGGC
SBP	CXN00020240	MP00604	MDS;CXN00021129|chr17_1648887:1650087	211	220	-	13.0915	8.19e-06	0.351	TCGTACGGCC
SBP	CXN00020240	MP00604	MDS;CXN00021129|chr17_1648887:1650087	213	222	+	11.8451	2.85e-05	0.612	CCGTACGATC
MYB-related	CXN00020275	MP00560	MDS;CXN00021129|chr17_1648887:1650087	958	968	+	12.0303	3.44e-05	0.092	AGATTTTTTTG
MYB-related	CXN00020275	MP00560	MDS;CXN00021129|chr17_1648887:1650087	1032	1042	-	8.93939	9.47e-05	0.125	GGATATTATCG
NAC	CXN00020730	MP00280	MDS;CXN00021129|chr17_1648887:1650087	525	543	-	11.1212	4.77e-05	0.827	TTTGCTTCATGAGGCGGAA
WRKY	CXN00020882	MP00465	MDS;CXN00021129|chr17_1648887:1650087	325	335	-	11.3939	9.14e-05	1	AACGGTCAAGA
AP2/ERF-ERF	CXN00020885	MP00151	MDS;CXN00021129|chr17_1648887:1650087	404	417	-	10.697	9.16e-05	0.49	AGAGACGGTGGGGC
CPP	CXN00020891	MP00370	MDS;CXN00021129|chr17_1648887:1650087	941	955	-	15.4444	3.61e-06	0.00756	ATTATTGAATTTAAA
CPP	CXN00020891	MP00370	MDS;CXN00021129|chr17_1648887:1650087	152	166	-	11.5139	3.01e-05	0.0188	AATTAAATATTTTAA
NANA	CXN00021091	MP00603	MDS;CXN00021129|chr17_1648887:1650087	212	221	-	12.3028	2.21e-05	0.692	ATCGTACGGC
NANA	CXN00021091	MP00603	MDS;CXN00021129|chr17_1648887:1650087	212	221	+	11.8716	3.22e-05	0.692	GCCGTACGAT
NANA	CXN00021173	MP00485	MDS;CXN00021129|chr17_1648887:1650087	959	978	+	8.89394	7.46e-05	0.0855	GATTTTTTTGGCTTTTGCAT
NANA	CXN00021207	MP00630	MDS;CXN00021129|chr17_1648887:1650087	1136	1145	+	11.3571	8.45e-05	0.835	TTGGATAATT
HB-HD-ZIP	CXN00021234	MP00225	MDS;CXN00021129|chr17_1648887:1650087	948	958	+	12.2537	5.48e-05	0.0905	TCAATAATGGA
zf-HD	CXN00021322	MP00258	MDS;CXN00021129|chr17_1648887:1650087	945	958	+	10.9242	7.49e-05	0.202	AATTCAATAATGGA
HB-HD-ZIP	CXN00021394	MP00421	MDS;CXN00021129|chr17_1648887:1650087	817	827	+	10.9242	6.76e-05	0.0767	GCATTAAAGGA
RWP-RK	CXN00021664	MP00449	MDS;CXN00021129|chr17_1648887:1650087	964	978	+	12.6515	2.42e-05	0.541	TTTTGGCTTTTGCAT
C2C2-GATA	CXN00021687	MP00048	MDS;CXN00021129|chr17_1648887:1650087	303	313	+	11.8571	5.98e-05	1	CGTAGATCTAA
C2C2-GATA	CXN00021687	MP00048	MDS;CXN00021129|chr17_1648887:1650087	304	314	-	11.4898	8.65e-05	1	TTTAGATCTAC
NANA	CXN00021751	MP00083	MDS;CXN00021129|chr17_1648887:1650087	631	639	-	13.3429	1.88e-05	0.807	TTGCATGCA
NANA	CXN00021751	MP00083	MDS;CXN00021129|chr17_1648887:1650087	630	638	+	11.2929	8.32e-05	1	ATGCATGCA
NANA	CXN00021752	MP00083	MDS;CXN00021129|chr17_1648887:1650087	631	639	-	13.3429	1.88e-05	0.807	TTGCATGCA
NANA	CXN00021752	MP00083	MDS;CXN00021129|chr17_1648887:1650087	630	638	+	11.2929	8.32e-05	1	ATGCATGCA
C2C2-GATA	CXN00022004	MP00415	MDS;CXN00021129|chr17_1648887:1650087	302	316	+	12.0303	4.17e-05	0.678	CCGTAGATCTAAATA
SBP	CXN00022090	MP00555	MDS;CXN00021129|chr17_1648887:1650087	211	221	-	11.9545	4.85e-05	0.643	ATCGTACGGCC
MYB-related	CXN00022365	MP00565	MDS;CXN00021129|chr17_1648887:1650087	1133	1147	-	11.6667	4.29e-05	0.236	AAAATTATCCAAAGC
HB-HD-ZIP	CXN00022380	MP00320	MDS;CXN00021129|chr17_1648887:1650087	946	958	-	14.3939	8.04e-06	0.12	TCCATTATTGAAT
AP2/ERF-ERF	CXN00022418	MP00156	MDS;CXN00021129|chr17_1648887:1650087	395	414	+	12.9091	2.01e-05	0.137	CAACTCCTCGCCCCACCGTC
AP2/ERF-ERF	CXN00022466	MP00230	MDS;CXN00021129|chr17_1648887:1650087	45	65	+	9.07576	6.24e-05	0.205	TGGAAATCGCCGCCATTCTGG
NANA	CXN00022628	MP00340	MDS;CXN00021129|chr17_1648887:1650087	559	572	-	14.3788	8.06e-06	0.294	AATTAACGGCGAGT
Trihelix	CXN00022629	MP00340	MDS;CXN00021129|chr17_1648887:1650087	559	572	-	14.3788	8.06e-06	0.294	AATTAACGGCGAGT
Trihelix	CXN00022632	MP00340	MDS;CXN00021129|chr17_1648887:1650087	559	572	-	14.3788	8.06e-06	0.294	AATTAACGGCGAGT
NANA	CXN00022709	MP00145	MDS;CXN00021129|chr17_1648887:1650087	326	336	+	11.3421	9.14e-05	1	CTTGACCGTTG
AP2/ERF-ERF	CXN00022769	MP00411	MDS;CXN00021129|chr17_1648887:1650087	235	245	-	9.19697	8.74e-05	0.25	GCTCCACCGTT
AP2/ERF-ERF	CXN00022789	MP00595	MDS;CXN00021129|chr17_1648887:1650087	401	415	+	10.1212	9.3e-05	0.337	CTCGCCCCACCGTCT
AP2/ERF-ERF	CXN00022902	MP00027	MDS;CXN00021129|chr17_1648887:1650087	51	58	+	13.0204	2.15e-05	0.0839	TCGCCGCC
HB-HD-ZIP	CXN00022940	MP00421	MDS;CXN00021129|chr17_1648887:1650087	817	827	+	10.9242	6.76e-05	0.0767	GCATTAAAGGA
MYB-related	CXN00023368	MP00489	MDS;CXN00021129|chr17_1648887:1650087	172	186	-	10.7576	9.55e-05	0.281	AATTTTATCTGGTTC
MYB-related	CXN00023693	MP00551	MDS;CXN00021129|chr17_1648887:1650087	1135	1149	-	12.7273	2.71e-05	0.295	GCAAAATTATCCAAA
NANA	CXN00023961	MP00141	MDS;CXN00021129|chr17_1648887:1650087	608	626	+	10.5152	6.78e-05	0.771	GGTTAACTATAATTGGGAA
Trihelix	CXN00023962	MP00141	MDS;CXN00021129|chr17_1648887:1650087	608	626	+	10.5152	6.78e-05	0.771	GGTTAACTATAATTGGGAA
EIL	CXN00024039	MP00367	MDS;CXN00021129|chr17_1648887:1650087	1184	1198	+	13.0505	1.4e-05	0.508	ATTCAAGTTCAATGA
zf-HD	CXN00024225	MP00536	MDS;CXN00021129|chr17_1648887:1650087	151	172	-	13.8358	1.11e-05	0.00849	CAAATTAATTAAATATTTTAAA
zf-HD	CXN00024225	MP00536	MDS;CXN00021129|chr17_1648887:1650087	188	209	-	11.5672	4.36e-05	0.0173	TAATAGAATTAAAAACATATTT
zf-HD	CXN00024225	MP00536	MDS;CXN00021129|chr17_1648887:1650087	155	176	-	10.7612	6.59e-05	0.0201	GGTTCAAATTAATTAAATATTT
NANA	CXN00024226	MP00536	MDS;CXN00021129|chr17_1648887:1650087	151	172	-	13.8358	1.11e-05	0.00849	CAAATTAATTAAATATTTTAAA
NANA	CXN00024226	MP00536	MDS;CXN00021129|chr17_1648887:1650087	188	209	-	11.5672	4.36e-05	0.0173	TAATAGAATTAAAAACATATTT
NANA	CXN00024226	MP00536	MDS;CXN00021129|chr17_1648887:1650087	155	176	-	10.7612	6.59e-05	0.0201	GGTTCAAATTAATTAAATATTT
RWP-RK	CXN00024532	MP00154	MDS;CXN00021129|chr17_1648887:1650087	416	430	-	11.8571	5.3e-05	0.305	GATGCAGCAAAAGAG
RWP-RK	CXN00024532	MP00154	MDS;CXN00021129|chr17_1648887:1650087	1145	1159	+	11.7714	5.71e-05	0.305	TTTGCAGCAAGCGCC
MADS-MIKC	CXN00024615	MP00096	MDS;CXN00021129|chr17_1648887:1650087	614	625	+	11.88	3.52e-05	0.117	CTATAATTGGGA
NANA	CXN00024658	MP00449	MDS;CXN00021129|chr17_1648887:1650087	964	978	+	12.6515	2.42e-05	0.541	TTTTGGCTTTTGCAT
Trihelix	CXN00024938	MP00340	MDS;CXN00021129|chr17_1648887:1650087	559	572	-	14.3788	8.06e-06	0.294	AATTAACGGCGAGT
MADS-M-type	CXN00024987	MP00079	MDS;CXN00021129|chr17_1648887:1650087	576	596	-	11.7857	3.05e-05	0.111	GAAATACATAATAAGAAATAA
NANA	CXN00024989	MP00605	MDS;CXN00021129|chr17_1648887:1650087	579	591	-	10.8	8.5e-05	0.28	ACATAATAAGAAA
GRAS	CXN00025010	MP00611	MDS;CXN00021129|chr17_1648887:1650087	1088	1107	-	10.3333	9.26e-05	0.0398	GAGAAGAAAAGGCAGAAAAA
CPP	CXN00025263	MP00045	MDS;CXN00021129|chr17_1648887:1650087	167	176	+	12.2475	4.66e-05	0.112	AATTTGAACC
Trihelix	CXN00025361	MP00340	MDS;CXN00021129|chr17_1648887:1650087	559	572	-	14.3788	8.06e-06	0.294	AATTAACGGCGAGT
AP2/ERF-ERF	CXN00000341	MP00610	MCT;CXN00016617|chr18_6703061:6704261	496	515	-	21.8718	5.62e-09	3.48e-05	GATGAAAAAAAAAAAAGAAA
AP2/ERF-ERF	CXN00000341	MP00610	MCT;CXN00016617|chr18_6703061:6704261	592	611	-	21.6795	7.34e-09	3.82e-05	GAGAAAAAAAAAAAAAAAAA
AP2/ERF-ERF	CXN00000341	MP00610	MCT;CXN00016617|chr18_6703061:6704261	591	610	-	21.3205	1.18e-08	4.78e-05	AGAAAAAAAAAAAAAAAAAG
AP2/ERF-ERF	CXN00000341	MP00610	MCT;CXN00016617|chr18_6703061:6704261	588	607	-	21.1154	1.53e-08	5.58e-05	AAAAAAAAAAAAAAAAGTGA
AP2/ERF-ERF	CXN00000341	MP00610	MCT;CXN00016617|chr18_6703061:6704261	494	513	-	20.2564	4.26e-08	0.000105	TGAAAAAAAAAAAAGAAAAG
AP2/ERF-ERF	CXN00000341	MP00610	MCT;CXN00016617|chr18_6703061:6704261	593	612	-	19.8333	6.78e-08	0.000154	TGAGAAAAAAAAAAAAAAAA
AP2/ERF-ERF	CXN00000341	MP00610	MCT;CXN00016617|chr18_6703061:6704261	586	605	-	19.1538	1.37e-07	0.000262	AAAAAAAAAAAAAAGTGACA
AP2/ERF-ERF	CXN00000341	MP00610	MCT;CXN00016617|chr18_6703061:6704261	493	512	-	17.8462	4.63e-07	0.000563	GAAAAAAAAAAAAGAAAAGG
AP2/ERF-ERF	CXN00000341	MP00610	MCT;CXN00016617|chr18_6703061:6704261	590	609	-	17.5897	5.79e-07	0.000602	GAAAAAAAAAAAAAAAAAGT
AP2/ERF-ERF	CXN00000341	MP00610	MCT;CXN00016617|chr18_6703061:6704261	595	614	-	16.3077	1.63e-06	0.00152	ATTGAGAAAAAAAAAAAAAA
AP2/ERF-ERF	CXN00000341	MP00610	MCT;CXN00016617|chr18_6703061:6704261	594	613	-	15.6795	2.59e-06	0.0021	TTGAGAAAAAAAAAAAAAAA
AP2/ERF-ERF	CXN00000341	MP00610	MCT;CXN00016617|chr18_6703061:6704261	499	518	-	12.1923	2.32e-05	0.00909	CTAGATGAAAAAAAAAAAAG
AP2/ERF-ERF	CXN00000341	MP00610	MCT;CXN00016617|chr18_6703061:6704261	584	603	-	10.5385	5.44e-05	0.0161	AAAAAAAAAAAAGTGACAAA
NANA	CXN00000467	MP00254	MCT;CXN00016617|chr18_6703061:6704261	582	596	-	11.7576	2.55e-05	0.0644	AAAAAGTGACAAAGT
NANA	CXN00000467	MP00254	MCT;CXN00016617|chr18_6703061:6704261	470	484	+	11.0758	3.49e-05	0.0655	ATTTAAAAACAAAAA
NANA	CXN00000467	MP00254	MCT;CXN00016617|chr18_6703061:6704261	695	709	-	10.1515	5.23e-05	0.0807	CTAATAGGACAAATC
C2C2-GATA	CXN00000608	MP00369	MCT;CXN00016617|chr18_6703061:6704261	1047	1061	+	2.74242	7.01e-05	0.456	ACTCCATCTTCATCC
NAC	CXN00000626	MP00364	MCT;CXN00016617|chr18_6703061:6704261	853	868	+	10.3333	6.75e-05	1	CTTATTGCATACGTAT
NANA	CXN00000635	MP00570	MCT;CXN00016617|chr18_6703061:6704261	584	597	-	14.6515	3.64e-06	0.0391	AAAAAAGTGACAAA
TCP	CXN00000643	MP00326	MCT;CXN00016617|chr18_6703061:6704261	409	421	-	7.77632	7.11e-05	0.702	ATTGGGCCCATAC
MYB-related	CXN00000734	MP00336	MCT;CXN00016617|chr18_6703061:6704261	254	264	-	11.4848	5.86e-05	0.358	TGTGTTGTTGG
NANA	CXN00000854	MP00297	MCT;CXN00016617|chr18_6703061:6704261	419	429	+	12.0606	5.13e-05	0.27	AATAGAATGTG
NANA	CXN00000854	MP00297	MCT;CXN00016617|chr18_6703061:6704261	1031	1041	-	11.2727	8.96e-05	0.328	TGGAGAATATT
WRKY	CXN00000896	MP00531	MCT;CXN00016617|chr18_6703061:6704261	325	337	+	9.43939	9.1e-05	0.798	TTTTGACTTCAAA
C2H2	CXN00000913	MP00206	MCT;CXN00016617|chr18_6703061:6704261	580	597	-	7.92424	8.04e-05	0.164	AAAAAAGTGACAAAGTCT
C2H2	CXN00000913	MP00206	MCT;CXN00016617|chr18_6703061:6704261	1069	1086	-	7.57576	9.1e-05	0.164	AGAGAATAGACAAAATTT
C2H2	CXN00000913	MP00206	MCT;CXN00016617|chr18_6703061:6704261	469	486	+	7.54545	9.2e-05	0.164	AATTTAAAAACAAAAACA
NAC	CXN00001028	MP00277	MCT;CXN00016617|chr18_6703061:6704261	851	868	-	11.0303	5.52e-05	0.892	ATACGTATGCAATAAGAT
WRKY	CXN00001046	MP00464	MCT;CXN00016617|chr18_6703061:6704261	752	765	-	9.37879	8.61e-05	1	ATAGTTGACAATTG
MADS-MIKC	CXN00001078	MP00080	MCT;CXN00016617|chr18_6703061:6704261	495	508	-	15.197	3.44e-06	0.112	AAAAAAAAAGAAAA
NANA	CXN00001110	MP00544	MCT;CXN00016617|chr18_6703061:6704261	1028	1041	-	12.5152	3.44e-05	0.304	TGGAGAATATTTTG
C2C2-Dof	CXN00001184	MP00046	MCT;CXN00016617|chr18_6703061:6704261	588	597	-	11.9512	5.44e-06	0.099	AAAAAAGTGA
NANA	CXN00001191	MP00235	MCT;CXN00016617|chr18_6703061:6704261	248	262	+	12.2273	3.21e-05	0.574	ACATTACCAACAACA
HB-HD-ZIP	CXN00001268	MP00232	MCT;CXN00016617|chr18_6703061:6704261	167	177	+	14.4545	1.09e-05	0.133	TCATTAAATAT
HB-HD-ZIP	CXN00001268	MP00232	MCT;CXN00016617|chr18_6703061:6704261	767	777	+	12.1212	4.46e-05	0.133	GCATTAATTTA
HB-HD-ZIP	CXN00001268	MP00232	MCT;CXN00016617|chr18_6703061:6704261	281	291	+	10.1818	9.54e-05	0.203	GCATTAATGAG
GARP-G2-like	CXN00001584	MP00301	MCT;CXN00016617|chr18_6703061:6704261	1027	1041	+	13.4697	1.45e-05	0.0616	TCAAAATATTCTCCA
BBR-BPC	CXN00001968	MP00540	MCT;CXN00016617|chr18_6703061:6704261	597	617	+	-0.381579	4.13e-05	0.0486	TTTTTTTTTTTTCTCAATCAA
MYB-related	CXN00002012	MP00213	MCT;CXN00016617|chr18_6703061:6704261	385	395	-	12.1667	4.02e-05	0.341	AATTTAGTTAG
HB-HD-ZIP	CXN00002030	MP00477	MCT;CXN00016617|chr18_6703061:6704261	29	38	+	14.3553	7.08e-06	0.268	ATCAATCATT
B3	CXN00002390	MP00468	MCT;CXN00016617|chr18_6703061:6704261	1123	1143	+	-5.14286	6.34e-05	0.122	GACTCGGGTTTTGCAGGAGAA
B3	CXN00002390	MP00468	MCT;CXN00016617|chr18_6703061:6704261	913	933	+	-7.04286	9.77e-05	0.125	TTTTAAAATTTGATGAAAAAA
NANA	CXN00002525	MP00261	MCT;CXN00016617|chr18_6703061:6704261	1028	1038	-	11.0606	7.94e-05	0.441	AGAATATTTTG
WRKY	CXN00002611	MP00071	MCT;CXN00016617|chr18_6703061:6704261	954	961	-	12.5	2.41e-05	0.575	GGGTCAAC
NAC	CXN00002742	MP00165	MCT;CXN00016617|chr18_6703061:6704261	853	867	-	11.8485	4.86e-05	0.541	TACGTATGCAATAAG
TCP	CXN00002762	MP00062	MCT;CXN00016617|chr18_6703061:6704261	296	303	-	12.8532	4.21e-05	0.362	AGGACCAC
TCP	CXN00002762	MP00062	MCT;CXN00016617|chr18_6703061:6704261	648	655	-	12.8532	4.21e-05	0.362	AGGACCAC
GARP-G2-like	CXN00002798	MP00297	MCT;CXN00016617|chr18_6703061:6704261	419	429	+	12.0606	5.13e-05	0.27	AATAGAATGTG
GARP-G2-like	CXN00002798	MP00297	MCT;CXN00016617|chr18_6703061:6704261	1031	1041	-	11.2727	8.96e-05	0.328	TGGAGAATATT
TCP	CXN00002878	MP00169	MCT;CXN00016617|chr18_6703061:6704261	295	306	-	11.2879	3.94e-05	0.574	GGTAGGACCACA
TCP	CXN00002878	MP00169	MCT;CXN00016617|chr18_6703061:6704261	647	658	-	8.90909	9.82e-05	0.841	AAAAGGACCACA
GARP-G2-like	CXN00003035	MP00261	MCT;CXN00016617|chr18_6703061:6704261	1028	1038	-	11.0606	7.94e-05	0.441	AGAATATTTTG
HB-HD-ZIP	CXN00003278	MP00271	MCT;CXN00016617|chr18_6703061:6704261	31	41	+	11.7164	6.23e-05	0.204	CAATCATTTCA
MYB-related	CXN00003343	MP00515	MCT;CXN00016617|chr18_6703061:6704261	90	103	+	13.3485	2.15e-05	0.0677	TAATTAATATCTAA
NANA	CXN00003346	MP00232	MCT;CXN00016617|chr18_6703061:6704261	167	177	+	14.4545	1.09e-05	0.133	TCATTAAATAT
NANA	CXN00003346	MP00232	MCT;CXN00016617|chr18_6703061:6704261	767	777	+	12.1212	4.46e-05	0.133	GCATTAATTTA
NANA	CXN00003346	MP00232	MCT;CXN00016617|chr18_6703061:6704261	281	291	+	10.1818	9.54e-05	0.203	GCATTAATGAG
WRKY	CXN00003789	MP00618	MCT;CXN00016617|chr18_6703061:6704261	952	961	+	11.9593	3.71e-05	1	TAGTTGACCC
NANA	CXN00003829	MP00477	MCT;CXN00016617|chr18_6703061:6704261	29	38	+	14.3553	7.08e-06	0.268	ATCAATCATT
TCP	CXN00004183	MP00224	MCT;CXN00016617|chr18_6703061:6704261	409	421	+	11.0606	4.37e-05	0.623	GTATGGGCCCAAT
NANA	CXN00004283	MP00139	MCT;CXN00016617|chr18_6703061:6704261	481	497	-	10.7879	7.34e-05	0.67	AAAGGGTTTTATGTTTT
B3	CXN00004354	MP00461	MCT;CXN00016617|chr18_6703061:6704261	1123	1143	+	-1.89157	3.98e-05	0.0893	GACTCGGGTTTTGCAGGAGAA
B3	CXN00004354	MP00461	MCT;CXN00016617|chr18_6703061:6704261	347	367	+	-2.13253	4.24e-05	0.0893	TTTATTTTTTTAAATAAAAAA
B3	CXN00004354	MP00461	MCT;CXN00016617|chr18_6703061:6704261	371	391	-	-2.86747	5.14e-05	0.0955	TAGTTAGTTTAGAGGGGAAAT
B3	CXN00004354	MP00461	MCT;CXN00016617|chr18_6703061:6704261	353	373	-	-3.31325	5.76e-05	0.101	AATATATTTTTTATTTAAAAA
NANA	CXN00004473	MP00118	MCT;CXN00016617|chr18_6703061:6704261	442	452	-	12.1364	2.51e-05	0.461	AATGAGAGTGA
NANA	CXN00004574	MP00238	MCT;CXN00016617|chr18_6703061:6704261	126	136	-	13.0448	1.55e-05	0.263	AAGTAATTAAT
C2H2	CXN00004595	MP00403	MCT;CXN00016617|chr18_6703061:6704261	469	483	+	9.78049	2.97e-05	0.0383	AATTTAAAAACAAAA
C2H2	CXN00004595	MP00403	MCT;CXN00016617|chr18_6703061:6704261	592	606	-	8.47561	4.68e-05	0.0383	AAAAAAAAAAAAAAA
C2H2	CXN00004595	MP00403	MCT;CXN00016617|chr18_6703061:6704261	593	607	-	8.47561	4.68e-05	0.0383	AAAAAAAAAAAAAAA
C2H2	CXN00004595	MP00403	MCT;CXN00016617|chr18_6703061:6704261	594	608	-	8.47561	4.68e-05	0.0383	AAAAAAAAAAAAAAA
C2H2	CXN00004595	MP00403	MCT;CXN00016617|chr18_6703061:6704261	596	610	-	7.41463	6.69e-05	0.0493	AGAAAAAAAAAAAAA
C2H2	CXN00004595	MP00403	MCT;CXN00016617|chr18_6703061:6704261	597	611	-	7.28049	7e-05	0.0497	GAGAAAAAAAAAAAA
C2H2	CXN00004595	MP00403	MCT;CXN00016617|chr18_6703061:6704261	696	710	-	6.40244	9.25e-05	0.059	ACTAATAGGACAAAT
HB-HD-ZIP	CXN00004620	MP00320	MCT;CXN00016617|chr18_6703061:6704261	28	40	-	14.3939	8.04e-06	0.12	GAAATGATTGATT
HB-HD-ZIP	CXN00004620	MP00320	MCT;CXN00016617|chr18_6703061:6704261	24	36	-	9.84848	9.64e-05	0.268	TGATTGATTGCTC
NANA	CXN00004724	MP00559	MCT;CXN00016617|chr18_6703061:6704261	167	177	-	14.4789	1.19e-05	0.105	ATATTTAATGA
NANA	CXN00004724	MP00559	MCT;CXN00016617|chr18_6703061:6704261	767	777	-	13.0282	2.74e-05	0.105	TAAATTAATGC
NANA	CXN00004724	MP00559	MCT;CXN00016617|chr18_6703061:6704261	124	134	-	11.1127	6.65e-05	0.105	GTAATTAATAT
NANA	CXN00004724	MP00559	MCT;CXN00016617|chr18_6703061:6704261	281	291	-	10.5915	8.62e-05	0.105	CTCATTAATGC
C2H2	CXN00004853	MP00403	MCT;CXN00016617|chr18_6703061:6704261	469	483	+	9.78049	2.97e-05	0.0383	AATTTAAAAACAAAA
C2H2	CXN00004853	MP00403	MCT;CXN00016617|chr18_6703061:6704261	592	606	-	8.47561	4.68e-05	0.0383	AAAAAAAAAAAAAAA
C2H2	CXN00004853	MP00403	MCT;CXN00016617|chr18_6703061:6704261	593	607	-	8.47561	4.68e-05	0.0383	AAAAAAAAAAAAAAA
C2H2	CXN00004853	MP00403	MCT;CXN00016617|chr18_6703061:6704261	594	608	-	8.47561	4.68e-05	0.0383	AAAAAAAAAAAAAAA
C2H2	CXN00004853	MP00403	MCT;CXN00016617|chr18_6703061:6704261	596	610	-	7.41463	6.69e-05	0.0493	AGAAAAAAAAAAAAA
C2H2	CXN00004853	MP00403	MCT;CXN00016617|chr18_6703061:6704261	597	611	-	7.28049	7e-05	0.0497	GAGAAAAAAAAAAAA
C2H2	CXN00004853	MP00403	MCT;CXN00016617|chr18_6703061:6704261	696	710	-	6.40244	9.25e-05	0.059	ACTAATAGGACAAAT
C3H	CXN00005209	MP00582	MCT;CXN00016617|chr18_6703061:6704261	587	597	-	12.7424	2.87e-05	0.138	AAAAAAGTGAC
GRAS	CXN00005244	MP00611	MCT;CXN00016617|chr18_6703061:6704261	592	611	-	17.0833	4.43e-07	0.00472	GAGAAAAAAAAAAAAAAAAA
GRAS	CXN00005244	MP00611	MCT;CXN00016617|chr18_6703061:6704261	590	609	-	14.3194	5.49e-06	0.0158	GAAAAAAAAAAAAAAAAAGT
GRAS	CXN00005244	MP00611	MCT;CXN00016617|chr18_6703061:6704261	1179	1198	-	13.6111	9.63e-06	0.0175	AACAAGAAAACAAGGAAAGG
GRAS	CXN00005244	MP00611	MCT;CXN00016617|chr18_6703061:6704261	495	514	-	13.4444	1.09e-05	0.0177	ATGAAAAAAAAAAAAGAAAA
GRAS	CXN00005244	MP00611	MCT;CXN00016617|chr18_6703061:6704261	490	509	-	13.2222	1.3e-05	0.018	AAAAAAAAAAGAAAAGGGTT
GRAS	CXN00005244	MP00611	MCT;CXN00016617|chr18_6703061:6704261	591	610	-	13.1389	1.38e-05	0.0185	AGAAAAAAAAAAAAAAAAAG
GRAS	CXN00005244	MP00611	MCT;CXN00016617|chr18_6703061:6704261	588	607	-	12.6528	1.97e-05	0.0236	AAAAAAAAAAAAAAAAGTGA
GRAS	CXN00005244	MP00611	MCT;CXN00016617|chr18_6703061:6704261	498	517	-	12.0694	2.97e-05	0.0262	TAGATGAAAAAAAAAAAAGA
GRAS	CXN00005244	MP00611	MCT;CXN00016617|chr18_6703061:6704261	492	511	-	11.9167	3.31e-05	0.0262	AAAAAAAAAAAAGAAAAGGG
GRAS	CXN00005244	MP00611	MCT;CXN00016617|chr18_6703061:6704261	493	512	-	11.8889	3.37e-05	0.0262	GAAAAAAAAAAAAGAAAAGG
GRAS	CXN00005244	MP00611	MCT;CXN00016617|chr18_6703061:6704261	589	608	-	11.8333	3.5e-05	0.0262	AAAAAAAAAAAAAAAAAGTG
GRAS	CXN00005244	MP00611	MCT;CXN00016617|chr18_6703061:6704261	587	606	-	11.8056	3.57e-05	0.0262	AAAAAAAAAAAAAAAGTGAC
GRAS	CXN00005244	MP00611	MCT;CXN00016617|chr18_6703061:6704261	586	605	-	10.875	6.59e-05	0.0369	AAAAAAAAAAAAAAGTGACA
GRAS	CXN00005244	MP00611	MCT;CXN00016617|chr18_6703061:6704261	494	513	-	10.6806	7.45e-05	0.0378	TGAAAAAAAAAAAAGAAAAG
GRAS	CXN00005244	MP00611	MCT;CXN00016617|chr18_6703061:6704261	594	613	-	10.6528	7.59e-05	0.0378	TTGAGAAAAAAAAAAAAAAA
GRAS	CXN00005244	MP00611	MCT;CXN00016617|chr18_6703061:6704261	496	515	-	10.3611	9.1e-05	0.0398	GATGAAAAAAAAAAAAGAAA
GRAS	CXN00005244	MP00611	MCT;CXN00016617|chr18_6703061:6704261	926	945	+	10.3333	9.26e-05	0.0398	TGAAAAAAAACAGAGCCAAT
MYB-related	CXN00005301	MP00216	MCT;CXN00016617|chr18_6703061:6704261	1010	1024	-	11.8788	5.38e-05	0.398	AAGCATGTTAGGCGT
NANA	CXN00005324	MP00160	MCT;CXN00016617|chr18_6703061:6704261	1028	1038	-	11.7576	7.41e-05	0.459	AGAATATTTTG
C2C2-GATA	CXN00005518	MP00554	MCT;CXN00016617|chr18_6703061:6704261	243	269	+	-2.66667	2.29e-05	0.102	TATCTACATTACCAACAACACAACCAA
NANA	CXN00005584	MP00422	MCT;CXN00016617|chr18_6703061:6704261	753	765	+	9.51515	8.51e-05	1	AATTGTCAACTAT
MYB-related	CXN00005587	MP00423	MCT;CXN00016617|chr18_6703061:6704261	91	101	-	11.2879	5.3e-05	0.0935	AGATATTAATT
WRKY	CXN00005788	MP00209	MCT;CXN00016617|chr18_6703061:6704261	953	971	+	10.2	8.71e-05	1	AGTTGACCCCAATTGACTG
zf-HD	CXN00006081	MP00268	MCT;CXN00016617|chr18_6703061:6704261	124	138	-	12.7761	2.84e-05	0.0422	TGAAGTAATTAATAT
zf-HD	CXN00006081	MP00268	MCT;CXN00016617|chr18_6703061:6704261	891	905	+	12.7313	2.94e-05	0.0422	ATATATAATTAAAAT
zf-HD	CXN00006081	MP00268	MCT;CXN00016617|chr18_6703061:6704261	85	99	+	12.5373	3.44e-05	0.0454	TAATCTAATTAATAT
zf-HD	CXN00006081	MP00268	MCT;CXN00016617|chr18_6703061:6704261	136	150	+	11.3582	7.65e-05	0.0646	TCATCTAATTAATTA
MYB	CXN00006424	MP00375	MCT;CXN00016617|chr18_6703061:6704261	252	272	+	13.2879	1.44e-05	0.097	TACCAACAACACAACCAAACT
MYB	CXN00006427	MP00375	MCT;CXN00016617|chr18_6703061:6704261	252	272	+	13.2879	1.44e-05	0.097	TACCAACAACACAACCAAACT
HB-HD-ZIP	CXN00006538	MP00477	MCT;CXN00016617|chr18_6703061:6704261	29	38	+	14.3553	7.08e-06	0.268	ATCAATCATT
NAC	CXN00006672	MP00459	MCT;CXN00016617|chr18_6703061:6704261	853	867	+	11.7424	5.07e-05	0.467	CTTATTGCATACGTA
C2C2-Dof	CXN00006690	MP00166	MCT;CXN00016617|chr18_6703061:6704261	585	605	-	22.0152	3.19e-10	1.08e-05	AAAAAAAAAAAAAAGTGACAA
C2C2-Dof	CXN00006690	MP00166	MCT;CXN00016617|chr18_6703061:6704261	493	513	-	15.1061	3.31e-06	0.0102	TGAAAAAAAAAAAAGAAAAGG
C2C2-Dof	CXN00006690	MP00166	MCT;CXN00016617|chr18_6703061:6704261	488	508	-	13.8636	9.48e-06	0.0189	AAAAAAAAAGAAAAGGGTTTT
GARP-G2-like	CXN00006695	MP00297	MCT;CXN00016617|chr18_6703061:6704261	419	429	+	12.0606	5.13e-05	0.27	AATAGAATGTG
GARP-G2-like	CXN00006695	MP00297	MCT;CXN00016617|chr18_6703061:6704261	1031	1041	-	11.2727	8.96e-05	0.328	TGGAGAATATT
HB-HD-ZIP	CXN00006892	MP00477	MCT;CXN00016617|chr18_6703061:6704261	29	38	+	14.3553	7.08e-06	0.268	ATCAATCATT
C2H2	CXN00007114	MP00592	MCT;CXN00016617|chr18_6703061:6704261	694	710	-	10.3182	3.27e-05	0.107	ACTAATAGGACAAATCT
C2H2	CXN00007114	MP00592	MCT;CXN00016617|chr18_6703061:6704261	1070	1086	-	9.16667	5e-05	0.107	AGAGAATAGACAAAATT
C2H2	CXN00007114	MP00592	MCT;CXN00016617|chr18_6703061:6704261	469	485	+	7.89394	7.75e-05	0.129	AATTTAAAAACAAAAAC
TCP	CXN00007220	MP00063	MCT;CXN00016617|chr18_6703061:6704261	411	420	+	11.602	3.2e-05	0.386	ATGGGCCCAA
TCP	CXN00007220	MP00063	MCT;CXN00016617|chr18_6703061:6704261	411	420	-	11.602	3.2e-05	0.386	TTGGGCCCAT
WRKY	CXN00007657	MP00618	MCT;CXN00016617|chr18_6703061:6704261	952	961	+	11.9593	3.71e-05	1	TAGTTGACCC
C2H2	CXN00007702	MP00206	MCT;CXN00016617|chr18_6703061:6704261	580	597	-	7.92424	8.04e-05	0.164	AAAAAAGTGACAAAGTCT
C2H2	CXN00007702	MP00206	MCT;CXN00016617|chr18_6703061:6704261	1069	1086	-	7.57576	9.1e-05	0.164	AGAGAATAGACAAAATTT
C2H2	CXN00007702	MP00206	MCT;CXN00016617|chr18_6703061:6704261	469	486	+	7.54545	9.2e-05	0.164	AATTTAAAAACAAAAACA
B3-ARF	CXN00008151	MP00461	MCT;CXN00016617|chr18_6703061:6704261	1123	1143	+	-1.89157	3.98e-05	0.0893	GACTCGGGTTTTGCAGGAGAA
B3-ARF	CXN00008151	MP00461	MCT;CXN00016617|chr18_6703061:6704261	347	367	+	-2.13253	4.24e-05	0.0893	TTTATTTTTTTAAATAAAAAA
B3-ARF	CXN00008151	MP00461	MCT;CXN00016617|chr18_6703061:6704261	371	391	-	-2.86747	5.14e-05	0.0955	TAGTTAGTTTAGAGGGGAAAT
B3-ARF	CXN00008151	MP00461	MCT;CXN00016617|chr18_6703061:6704261	353	373	-	-3.31325	5.76e-05	0.101	AATATATTTTTTATTTAAAAA
MYB-related	CXN00008272	MP00336	MCT;CXN00016617|chr18_6703061:6704261	254	264	-	11.4848	5.86e-05	0.358	TGTGTTGTTGG
NANA	CXN00008363	MP00536	MCT;CXN00016617|chr18_6703061:6704261	85	106	+	16.5373	1.28e-06	0.00219	TAATCTAATTAATATCTAATAT
NANA	CXN00008363	MP00536	MCT;CXN00016617|chr18_6703061:6704261	891	912	+	15.5522	3.06e-06	0.00401	ATATATAATTAAAATAATAAAA
NANA	CXN00008363	MP00536	MCT;CXN00016617|chr18_6703061:6704261	130	151	-	11.791	3.86e-05	0.0171	TTAATTAATTAGATGAAGTAAT
NANA	CXN00008363	MP00536	MCT;CXN00016617|chr18_6703061:6704261	140	161	+	11.5672	4.36e-05	0.0173	CTAATTAATTAAAGGGTAGATA
NANA	CXN00008363	MP00536	MCT;CXN00016617|chr18_6703061:6704261	123	144	+	11.5075	4.5e-05	0.0173	AATATTAATTACTTCATCTAAT
NANA	CXN00008363	MP00536	MCT;CXN00016617|chr18_6703061:6704261	117	138	-	11.3881	4.79e-05	0.0173	TGAAGTAATTAATATTATGGTT
NANA	CXN00008363	MP00536	MCT;CXN00016617|chr18_6703061:6704261	136	157	+	11	5.85e-05	0.0182	TCATCTAATTAATTAAAGGGTA
NANA	CXN00008363	MP00536	MCT;CXN00016617|chr18_6703061:6704261	760	781	-	10.6866	6.84e-05	0.0204	TTTATAAATTAATGCTATAGTT
C2C2-Dof	CXN00008367	MP00046	MCT;CXN00016617|chr18_6703061:6704261	588	597	-	11.9512	5.44e-06	0.099	AAAAAAGTGA
C2C2-Dof	CXN00008430	MP00046	MCT;CXN00016617|chr18_6703061:6704261	588	597	-	11.9512	5.44e-06	0.099	AAAAAAGTGA
TCP	CXN00008471	MP00326	MCT;CXN00016617|chr18_6703061:6704261	409	421	-	7.77632	7.11e-05	0.702	ATTGGGCCCATAC
TCP	CXN00008509	MP00215	MCT;CXN00016617|chr18_6703061:6704261	410	439	+	7.78049	6.12e-05	0.516	TATGGGCCCAATAGAATGTGGGTTTTGGAC
GARP-G2-like	CXN00008539	MP00475	MCT;CXN00016617|chr18_6703061:6704261	1028	1038	+	12.5	3.97e-05	0.323	CAAAATATTCT
NANA	CXN00008540	MP00475	MCT;CXN00016617|chr18_6703061:6704261	1028	1038	+	12.5	3.97e-05	0.323	CAAAATATTCT
C2C2-Dof	CXN00008712	MP00407	MCT;CXN00016617|chr18_6703061:6704261	587	607	+	23.0758	6.28e-10	1.93e-05	GTCACTTTTTTTTTTTTTTTT
C2C2-Dof	CXN00008712	MP00407	MCT;CXN00016617|chr18_6703061:6704261	495	515	+	20.1818	2.97e-08	0.000228	TTTTCTTTTTTTTTTTTCATC
C2C2-Dof	CXN00008712	MP00407	MCT;CXN00016617|chr18_6703061:6704261	592	612	+	17.5	4.69e-07	0.00111	TTTTTTTTTTTTTTTTTCTCA
C2C2-Dof	CXN00008712	MP00407	MCT;CXN00016617|chr18_6703061:6704261	588	608	+	17.3182	5.53e-07	0.00122	TCACTTTTTTTTTTTTTTTTT
C2C2-Dof	CXN00008712	MP00407	MCT;CXN00016617|chr18_6703061:6704261	591	611	+	16.9242	7.86e-07	0.00142	CTTTTTTTTTTTTTTTTTCTC
C2C2-Dof	CXN00008712	MP00407	MCT;CXN00016617|chr18_6703061:6704261	490	510	+	15.7424	2.12e-06	0.00223	AACCCTTTTCTTTTTTTTTTT
C2C2-Dof	CXN00008712	MP00407	MCT;CXN00016617|chr18_6703061:6704261	590	610	+	15.7121	2.17e-06	0.00223	ACTTTTTTTTTTTTTTTTTCT
C2C2-Dof	CXN00008712	MP00407	MCT;CXN00016617|chr18_6703061:6704261	594	614	+	14.8939	4.1e-06	0.00296	TTTTTTTTTTTTTTTCTCAAT
C2C2-Dof	CXN00008712	MP00407	MCT;CXN00016617|chr18_6703061:6704261	593	613	+	14.6515	4.91e-06	0.00302	TTTTTTTTTTTTTTTTCTCAA
C2C2-Dof	CXN00008712	MP00407	MCT;CXN00016617|chr18_6703061:6704261	496	516	+	14.5303	5.36e-06	0.00323	TTTCTTTTTTTTTTTTCATCT
C2C2-Dof	CXN00008712	MP00407	MCT;CXN00016617|chr18_6703061:6704261	589	609	+	13.9091	8.36e-06	0.00396	CACTTTTTTTTTTTTTTTTTC
C2C2-Dof	CXN00008712	MP00407	MCT;CXN00016617|chr18_6703061:6704261	497	517	+	13.6212	1.02e-05	0.00413	TTCTTTTTTTTTTTTCATCTA
C2C2-Dof	CXN00008712	MP00407	MCT;CXN00016617|chr18_6703061:6704261	489	509	+	13.0455	1.5e-05	0.00501	AAACCCTTTTCTTTTTTTTTT
C2C2-Dof	CXN00008712	MP00407	MCT;CXN00016617|chr18_6703061:6704261	494	514	+	12.7121	1.86e-05	0.00561	CTTTTCTTTTTTTTTTTTCAT
C2C2-Dof	CXN00008712	MP00407	MCT;CXN00016617|chr18_6703061:6704261	596	616	+	11.3636	4.23e-05	0.00789	TTTTTTTTTTTTTCTCAATCA
C2C2-Dof	CXN00008712	MP00407	MCT;CXN00016617|chr18_6703061:6704261	595	615	+	10.7121	6.12e-05	0.00946	TTTTTTTTTTTTTTCTCAATC
C2C2-Dof	CXN00008712	MP00407	MCT;CXN00016617|chr18_6703061:6704261	491	511	+	10.2273	7.97e-05	0.0111	ACCCTTTTCTTTTTTTTTTTT
C2C2-Dof	CXN00008712	MP00407	MCT;CXN00016617|chr18_6703061:6704261	493	513	+	10.0758	8.63e-05	0.0114	CCTTTTCTTTTTTTTTTTTCA
C2C2-Dof	CXN00008712	MP00407	MCT;CXN00016617|chr18_6703061:6704261	498	518	+	10.0606	8.7e-05	0.0114	TCTTTTTTTTTTTTCATCTAG
C2H2	CXN00008758	MP00485	MCT;CXN00016617|chr18_6703061:6704261	469	488	-	11.3485	2.57e-05	0.0501	TATGTTTTTGTTTTTAAATT
C2H2	CXN00008758	MP00485	MCT;CXN00016617|chr18_6703061:6704261	691	710	+	9.72727	5.28e-05	0.0751	ATAAGATTTGTCCTATTAGT
C2H2	CXN00008758	MP00485	MCT;CXN00016617|chr18_6703061:6704261	578	597	+	8.21212	9.77e-05	0.0904	AAAGACTTTGTCACTTTTTT
C2H2	CXN00008758	MP00485	MCT;CXN00016617|chr18_6703061:6704261	1067	1086	+	8.21212	9.77e-05	0.0904	CCAAATTTTGTCTATTCTCT
B3-ARF	CXN00008775	MP00461	MCT;CXN00016617|chr18_6703061:6704261	1123	1143	+	-1.89157	3.98e-05	0.0893	GACTCGGGTTTTGCAGGAGAA
B3-ARF	CXN00008775	MP00461	MCT;CXN00016617|chr18_6703061:6704261	347	367	+	-2.13253	4.24e-05	0.0893	TTTATTTTTTTAAATAAAAAA
B3-ARF	CXN00008775	MP00461	MCT;CXN00016617|chr18_6703061:6704261	371	391	-	-2.86747	5.14e-05	0.0955	TAGTTAGTTTAGAGGGGAAAT
B3-ARF	CXN00008775	MP00461	MCT;CXN00016617|chr18_6703061:6704261	353	373	-	-3.31325	5.76e-05	0.101	AATATATTTTTTATTTAAAAA
Trihelix	CXN00009037	MP00288	MCT;CXN00016617|chr18_6703061:6704261	339	356	-	14.4	3.28e-06	0.108	AAAAAATAAAACCCTTAA
Trihelix	CXN00009037	MP00288	MCT;CXN00016617|chr18_6703061:6704261	668	685	-	11.5143	5.41e-05	0.416	TATGACAAGTGCCTTAAA
C2H2	CXN00009049	MP00254	MCT;CXN00016617|chr18_6703061:6704261	582	596	-	11.7576	2.55e-05	0.0644	AAAAAGTGACAAAGT
C2H2	CXN00009049	MP00254	MCT;CXN00016617|chr18_6703061:6704261	470	484	+	11.0758	3.49e-05	0.0655	ATTTAAAAACAAAAA
C2H2	CXN00009049	MP00254	MCT;CXN00016617|chr18_6703061:6704261	695	709	-	10.1515	5.23e-05	0.0807	CTAATAGGACAAATC
NANA	CXN00009183	MP00405	MCT;CXN00016617|chr18_6703061:6704261	587	597	-	12.4545	3.42e-05	0.173	AAAAAAGTGAC
GARP-G2-like	CXN00009210	MP00331	MCT;CXN00016617|chr18_6703061:6704261	1028	1041	-	13.1818	2.26e-05	0.297	TGGAGAATATTTTG
NANA	CXN00009269	MP00203	MCT;CXN00016617|chr18_6703061:6704261	294	306	-	9.07576	6.72e-05	0.587	GGTAGGACCACAA
NANA	CXN00009269	MP00203	MCT;CXN00016617|chr18_6703061:6704261	409	421	-	8.74242	7.42e-05	0.587	ATTGGGCCCATAC
NAC	CXN00009577	MP00321	MCT;CXN00016617|chr18_6703061:6704261	328	344	+	11.4697	5.25e-05	0.73	TGACTTCAAATTTAAGG
NAC	CXN00009577	MP00321	MCT;CXN00016617|chr18_6703061:6704261	815	831	-	10.6364	8.02e-05	0.73	TTAAGTGAAATGAAAGT
MYB-related	CXN00009608	MP00500	MCT;CXN00016617|chr18_6703061:6704261	684	696	+	11.2727	6.47e-05	0.492	TAATTTGATAAGA
NANA	CXN00009629	MP00256	MCT;CXN00016617|chr18_6703061:6704261	469	485	+	9.74242	3.52e-05	0.0926	AATTTAAAAACAAAAAC
NANA	CXN00009629	MP00256	MCT;CXN00016617|chr18_6703061:6704261	1182	1198	-	8.40909	5.81e-05	0.113	AACAAGAAAACAAGGAA
NANA	CXN00009629	MP00256	MCT;CXN00016617|chr18_6703061:6704261	581	597	-	7.78788	7.26e-05	0.127	AAAAAAGTGACAAAGTC
NANA	CXN00009629	MP00256	MCT;CXN00016617|chr18_6703061:6704261	1070	1086	-	6.90909	9.82e-05	0.151	AGAGAATAGACAAAATT
BBR-BPC	CXN00009637	MP00253	MCT;CXN00016617|chr18_6703061:6704261	588	611	-	11.3788	9.94e-07	0.00172	GAGAAAAAAAAAAAAAAAAAGTGA
BBR-BPC	CXN00009637	MP00253	MCT;CXN00016617|chr18_6703061:6704261	592	615	-	6.65152	5.95e-06	0.00802	GATTGAGAAAAAAAAAAAAAAAAA
BBR-BPC	CXN00009637	MP00253	MCT;CXN00016617|chr18_6703061:6704261	590	613	-	2.4697	2.47e-05	0.023	TTGAGAAAAAAAAAAAAAAAAAGT
BBR-BPC	CXN00009637	MP00253	MCT;CXN00016617|chr18_6703061:6704261	596	619	-	2.39394	2.54e-05	0.023	AATTGATTGAGAAAAAAAAAAAAA
BBR-BPC	CXN00009637	MP00253	MCT;CXN00016617|chr18_6703061:6704261	586	609	-	2.33333	2.59e-05	0.023	GAAAAAAAAAAAAAAAAAGTGACA
BBR-BPC	CXN00009637	MP00253	MCT;CXN00016617|chr18_6703061:6704261	492	515	-	1	3.95e-05	0.0305	GATGAAAAAAAAAAAAGAAAAGGG
BBR-BPC	CXN00009637	MP00253	MCT;CXN00016617|chr18_6703061:6704261	584	607	-	0.469697	4.66e-05	0.0351	AAAAAAAAAAAAAAAAGTGACAAA
BBR-BPC	CXN00009637	MP00253	MCT;CXN00016617|chr18_6703061:6704261	491	514	-	-1.60606	8.72e-05	0.0461	ATGAAAAAAAAAAAAGAAAAGGGT
BBR-BPC	CXN00009637	MP00253	MCT;CXN00016617|chr18_6703061:6704261	494	517	-	-1.74242	9.07e-05	0.0463	TAGATGAAAAAAAAAAAAGAAAAG
WRKY	CXN00009767	MP00168	MCT;CXN00016617|chr18_6703061:6704261	325	335	-	9.84848	8.87e-05	1	TGAAGTCAAAA
HB-HD-ZIP	CXN00010445	MP00421	MCT;CXN00016617|chr18_6703061:6704261	167	177	+	13.7424	1.61e-05	0.0767	TCATTAAATAT
HB-HD-ZIP	CXN00010445	MP00421	MCT;CXN00016617|chr18_6703061:6704261	124	134	+	11.8788	4.4e-05	0.0767	ATATTAATTAC
HB-HD-ZIP	CXN00010445	MP00421	MCT;CXN00016617|chr18_6703061:6704261	767	777	+	11.8333	4.48e-05	0.0767	GCATTAATTTA
HB-HD-ZIP	CXN00010445	MP00421	MCT;CXN00016617|chr18_6703061:6704261	281	291	+	10.9394	6.73e-05	0.0767	GCATTAATGAG
HB-HD-ZIP	CXN00010445	MP00421	MCT;CXN00016617|chr18_6703061:6704261	141	151	+	10.1515	9.87e-05	0.0767	TAATTAATTAA
MADS-MIKC	CXN00010473	MP00076	MCT;CXN00016617|chr18_6703061:6704261	592	612	+	21.4925	3.69e-09	1.94e-05	TTTTTTTTTTTTTTTTTCTCA
MADS-MIKC	CXN00010473	MP00076	MCT;CXN00016617|chr18_6703061:6704261	591	611	+	20.9851	8.12e-09	3.34e-05	CTTTTTTTTTTTTTTTTTCTC
MADS-MIKC	CXN00010473	MP00076	MCT;CXN00016617|chr18_6703061:6704261	586	606	+	20.6866	1.25e-08	4.28e-05	TGTCACTTTTTTTTTTTTTTT
MADS-MIKC	CXN00010473	MP00076	MCT;CXN00016617|chr18_6703061:6704261	493	513	+	19.5075	5.79e-08	0.000141	CCTTTTCTTTTTTTTTTTTCA
MADS-MIKC	CXN00010473	MP00076	MCT;CXN00016617|chr18_6703061:6704261	588	608	+	19.3433	7.05e-08	0.000141	TCACTTTTTTTTTTTTTTTTT
MADS-MIKC	CXN00010473	MP00076	MCT;CXN00016617|chr18_6703061:6704261	494	514	+	19.3284	7.17e-08	0.000141	CTTTTCTTTTTTTTTTTTCAT
MADS-MIKC	CXN00010473	MP00076	MCT;CXN00016617|chr18_6703061:6704261	492	512	+	18.6716	1.51e-07	0.000259	CCCTTTTCTTTTTTTTTTTTC
MADS-MIKC	CXN00010473	MP00076	MCT;CXN00016617|chr18_6703061:6704261	496	516	+	17.8358	3.62e-07	0.000551	TTTCTTTTTTTTTTTTCATCT
MADS-MIKC	CXN00010473	MP00076	MCT;CXN00016617|chr18_6703061:6704261	593	613	+	16.9851	8.16e-07	0.00108	TTTTTTTTTTTTTTTTCTCAA
MADS-MIKC	CXN00010473	MP00076	MCT;CXN00016617|chr18_6703061:6704261	594	614	+	15.597	2.67e-06	0.0025	TTTTTTTTTTTTTTTCTCAAT
MADS-MIKC	CXN00010473	MP00076	MCT;CXN00016617|chr18_6703061:6704261	495	515	+	15.3881	3.16e-06	0.00282	TTTTCTTTTTTTTTTTTCATC
MADS-MIKC	CXN00010473	MP00076	MCT;CXN00016617|chr18_6703061:6704261	472	492	-	12.7761	1.96e-05	0.0103	GTTTTATGTTTTTGTTTTTAA
MADS-MIKC	CXN00010473	MP00076	MCT;CXN00016617|chr18_6703061:6704261	598	618	+	10	9.14e-05	0.0321	TTTTTTTTTTTCTCAATCAAT
MADS-MIKC	CXN00010475	MP00315	MCT;CXN00016617|chr18_6703061:6704261	202	220	-	8.72727	6.14e-05	0.156	ATTCTTGAAATGGATTTAA
MYB-related	CXN00010508	MP00148	MCT;CXN00016617|chr18_6703061:6704261	246	267	+	17.8289	5.07e-08	0.00215	CTACATTACCAACAACACAACC
C2C2-Dof	CXN00010848	MP00570	MCT;CXN00016617|chr18_6703061:6704261	584	597	-	14.6515	3.64e-06	0.0391	AAAAAAGTGACAAA
NANA	CXN00010956	MP00170	MCT;CXN00016617|chr18_6703061:6704261	30	44	+	12.4925	2.62e-05	0.134	TCAATCATTTCATTT
HB-other	CXN00011046	MP00486	MCT;CXN00016617|chr18_6703061:6704261	987	999	-	11.8209	3.83e-05	0.0774	TTCCATTATTTTC
HB-HD-ZIP	CXN00011047	MP00486	MCT;CXN00016617|chr18_6703061:6704261	987	999	-	11.8209	3.83e-05	0.0774	TTCCATTATTTTC
TCP	CXN00011342	MP00384	MCT;CXN00016617|chr18_6703061:6704261	411	431	-	9.69697	5.97e-05	0.632	CCCACATTCTATTGGGCCCAT
NANA	CXN00011343	MP00384	MCT;CXN00016617|chr18_6703061:6704261	411	431	-	9.69697	5.97e-05	0.632	CCCACATTCTATTGGGCCCAT
MYB-related	CXN00011557	MP00296	MCT;CXN00016617|chr18_6703061:6704261	89	109	-	9.4878	8.72e-05	0.13	TAAATATTAGATATTAATTAG
MYB-related	CXN00011557	MP00296	MCT;CXN00016617|chr18_6703061:6704261	235	255	-	9.23171	9.65e-05	0.13	GGTAATGTAGATATGTTTGAG
C2H2	CXN00011976	MP00403	MCT;CXN00016617|chr18_6703061:6704261	469	483	+	9.78049	2.97e-05	0.0383	AATTTAAAAACAAAA
C2H2	CXN00011976	MP00403	MCT;CXN00016617|chr18_6703061:6704261	592	606	-	8.47561	4.68e-05	0.0383	AAAAAAAAAAAAAAA
C2H2	CXN00011976	MP00403	MCT;CXN00016617|chr18_6703061:6704261	593	607	-	8.47561	4.68e-05	0.0383	AAAAAAAAAAAAAAA
C2H2	CXN00011976	MP00403	MCT;CXN00016617|chr18_6703061:6704261	594	608	-	8.47561	4.68e-05	0.0383	AAAAAAAAAAAAAAA
C2H2	CXN00011976	MP00403	MCT;CXN00016617|chr18_6703061:6704261	596	610	-	7.41463	6.69e-05	0.0493	AGAAAAAAAAAAAAA
C2H2	CXN00011976	MP00403	MCT;CXN00016617|chr18_6703061:6704261	597	611	-	7.28049	7e-05	0.0497	GAGAAAAAAAAAAAA
C2H2	CXN00011976	MP00403	MCT;CXN00016617|chr18_6703061:6704261	696	710	-	6.40244	9.25e-05	0.059	ACTAATAGGACAAAT
NANA	CXN00012003	MP00119	MCT;CXN00016617|chr18_6703061:6704261	92	101	-	11.8939	4.94e-05	0.134	AGATATTAAT
C2C2-Dof	CXN00012060	MP00407	MCT;CXN00016617|chr18_6703061:6704261	587	607	+	23.0758	6.28e-10	1.93e-05	GTCACTTTTTTTTTTTTTTTT
C2C2-Dof	CXN00012060	MP00407	MCT;CXN00016617|chr18_6703061:6704261	495	515	+	20.1818	2.97e-08	0.000228	TTTTCTTTTTTTTTTTTCATC
C2C2-Dof	CXN00012060	MP00407	MCT;CXN00016617|chr18_6703061:6704261	592	612	+	17.5	4.69e-07	0.00111	TTTTTTTTTTTTTTTTTCTCA
C2C2-Dof	CXN00012060	MP00407	MCT;CXN00016617|chr18_6703061:6704261	588	608	+	17.3182	5.53e-07	0.00122	TCACTTTTTTTTTTTTTTTTT
C2C2-Dof	CXN00012060	MP00407	MCT;CXN00016617|chr18_6703061:6704261	591	611	+	16.9242	7.86e-07	0.00142	CTTTTTTTTTTTTTTTTTCTC
C2C2-Dof	CXN00012060	MP00407	MCT;CXN00016617|chr18_6703061:6704261	490	510	+	15.7424	2.12e-06	0.00223	AACCCTTTTCTTTTTTTTTTT
C2C2-Dof	CXN00012060	MP00407	MCT;CXN00016617|chr18_6703061:6704261	590	610	+	15.7121	2.17e-06	0.00223	ACTTTTTTTTTTTTTTTTTCT
C2C2-Dof	CXN00012060	MP00407	MCT;CXN00016617|chr18_6703061:6704261	594	614	+	14.8939	4.1e-06	0.00296	TTTTTTTTTTTTTTTCTCAAT
C2C2-Dof	CXN00012060	MP00407	MCT;CXN00016617|chr18_6703061:6704261	593	613	+	14.6515	4.91e-06	0.00302	TTTTTTTTTTTTTTTTCTCAA
C2C2-Dof	CXN00012060	MP00407	MCT;CXN00016617|chr18_6703061:6704261	496	516	+	14.5303	5.36e-06	0.00323	TTTCTTTTTTTTTTTTCATCT
C2C2-Dof	CXN00012060	MP00407	MCT;CXN00016617|chr18_6703061:6704261	589	609	+	13.9091	8.36e-06	0.00396	CACTTTTTTTTTTTTTTTTTC
C2C2-Dof	CXN00012060	MP00407	MCT;CXN00016617|chr18_6703061:6704261	497	517	+	13.6212	1.02e-05	0.00413	TTCTTTTTTTTTTTTCATCTA
C2C2-Dof	CXN00012060	MP00407	MCT;CXN00016617|chr18_6703061:6704261	489	509	+	13.0455	1.5e-05	0.00501	AAACCCTTTTCTTTTTTTTTT
C2C2-Dof	CXN00012060	MP00407	MCT;CXN00016617|chr18_6703061:6704261	494	514	+	12.7121	1.86e-05	0.00561	CTTTTCTTTTTTTTTTTTCAT
C2C2-Dof	CXN00012060	MP00407	MCT;CXN00016617|chr18_6703061:6704261	596	616	+	11.3636	4.23e-05	0.00789	TTTTTTTTTTTTTCTCAATCA
C2C2-Dof	CXN00012060	MP00407	MCT;CXN00016617|chr18_6703061:6704261	595	615	+	10.7121	6.12e-05	0.00946	TTTTTTTTTTTTTTCTCAATC
C2C2-Dof	CXN00012060	MP00407	MCT;CXN00016617|chr18_6703061:6704261	491	511	+	10.2273	7.97e-05	0.0111	ACCCTTTTCTTTTTTTTTTTT
C2C2-Dof	CXN00012060	MP00407	MCT;CXN00016617|chr18_6703061:6704261	493	513	+	10.0758	8.63e-05	0.0114	CCTTTTCTTTTTTTTTTTTCA
C2C2-Dof	CXN00012060	MP00407	MCT;CXN00016617|chr18_6703061:6704261	498	518	+	10.0606	8.7e-05	0.0114	TCTTTTTTTTTTTTCATCTAG
NANA	CXN00012337	MP00554	MCT;CXN00016617|chr18_6703061:6704261	243	269	+	-2.66667	2.29e-05	0.102	TATCTACATTACCAACAACACAACCAA
GARP-G2-like	CXN00012418	MP00174	MCT;CXN00016617|chr18_6703061:6704261	1026	1040	+	14.2857	9.16e-06	0.0779	CTCAAAATATTCTCC
GARP-G2-like	CXN00012482	MP00297	MCT;CXN00016617|chr18_6703061:6704261	419	429	+	12.0606	5.13e-05	0.27	AATAGAATGTG
GARP-G2-like	CXN00012482	MP00297	MCT;CXN00016617|chr18_6703061:6704261	1031	1041	-	11.2727	8.96e-05	0.328	TGGAGAATATT
CPP	CXN00012561	MP00433	MCT;CXN00016617|chr18_6703061:6704261	906	920	+	13.1791	1.27e-05	0.0166	AATAAAATTTTAAAA
CPP	CXN00012561	MP00433	MCT;CXN00016617|chr18_6703061:6704261	913	927	-	13.0448	1.36e-05	0.017	CATCAAATTTTAAAA
CPP	CXN00012561	MP00433	MCT;CXN00016617|chr18_6703061:6704261	463	477	+	11.209	3.18e-05	0.0252	GTTTGTAATTTAAAA
GRAS	CXN00012739	MP00611	MCT;CXN00016617|chr18_6703061:6704261	592	611	-	17.0833	4.43e-07	0.00472	GAGAAAAAAAAAAAAAAAAA
GRAS	CXN00012739	MP00611	MCT;CXN00016617|chr18_6703061:6704261	590	609	-	14.3194	5.49e-06	0.0158	GAAAAAAAAAAAAAAAAAGT
GRAS	CXN00012739	MP00611	MCT;CXN00016617|chr18_6703061:6704261	1179	1198	-	13.6111	9.63e-06	0.0175	AACAAGAAAACAAGGAAAGG
GRAS	CXN00012739	MP00611	MCT;CXN00016617|chr18_6703061:6704261	495	514	-	13.4444	1.09e-05	0.0177	ATGAAAAAAAAAAAAGAAAA
GRAS	CXN00012739	MP00611	MCT;CXN00016617|chr18_6703061:6704261	490	509	-	13.2222	1.3e-05	0.018	AAAAAAAAAAGAAAAGGGTT
GRAS	CXN00012739	MP00611	MCT;CXN00016617|chr18_6703061:6704261	591	610	-	13.1389	1.38e-05	0.0185	AGAAAAAAAAAAAAAAAAAG
GRAS	CXN00012739	MP00611	MCT;CXN00016617|chr18_6703061:6704261	588	607	-	12.6528	1.97e-05	0.0236	AAAAAAAAAAAAAAAAGTGA
GRAS	CXN00012739	MP00611	MCT;CXN00016617|chr18_6703061:6704261	498	517	-	12.0694	2.97e-05	0.0262	TAGATGAAAAAAAAAAAAGA
GRAS	CXN00012739	MP00611	MCT;CXN00016617|chr18_6703061:6704261	492	511	-	11.9167	3.31e-05	0.0262	AAAAAAAAAAAAGAAAAGGG
GRAS	CXN00012739	MP00611	MCT;CXN00016617|chr18_6703061:6704261	493	512	-	11.8889	3.37e-05	0.0262	GAAAAAAAAAAAAGAAAAGG
GRAS	CXN00012739	MP00611	MCT;CXN00016617|chr18_6703061:6704261	589	608	-	11.8333	3.5e-05	0.0262	AAAAAAAAAAAAAAAAAGTG
GRAS	CXN00012739	MP00611	MCT;CXN00016617|chr18_6703061:6704261	587	606	-	11.8056	3.57e-05	0.0262	AAAAAAAAAAAAAAAGTGAC
GRAS	CXN00012739	MP00611	MCT;CXN00016617|chr18_6703061:6704261	586	605	-	10.875	6.59e-05	0.0369	AAAAAAAAAAAAAAGTGACA
GRAS	CXN00012739	MP00611	MCT;CXN00016617|chr18_6703061:6704261	494	513	-	10.6806	7.45e-05	0.0378	TGAAAAAAAAAAAAGAAAAG
GRAS	CXN00012739	MP00611	MCT;CXN00016617|chr18_6703061:6704261	594	613	-	10.6528	7.59e-05	0.0378	TTGAGAAAAAAAAAAAAAAA
GRAS	CXN00012739	MP00611	MCT;CXN00016617|chr18_6703061:6704261	496	515	-	10.3611	9.1e-05	0.0398	GATGAAAAAAAAAAAAGAAA
GRAS	CXN00012739	MP00611	MCT;CXN00016617|chr18_6703061:6704261	926	945	+	10.3333	9.26e-05	0.0398	TGAAAAAAAACAGAGCCAAT
NAC	CXN00012749	MP00277	MCT;CXN00016617|chr18_6703061:6704261	851	868	-	11.0303	5.52e-05	0.892	ATACGTATGCAATAAGAT
GARP-G2-like	CXN00012807	MP00544	MCT;CXN00016617|chr18_6703061:6704261	1028	1041	-	12.5152	3.44e-05	0.304	TGGAGAATATTTTG
NANA	CXN00012810	MP00544	MCT;CXN00016617|chr18_6703061:6704261	1028	1041	-	12.5152	3.44e-05	0.304	TGGAGAATATTTTG
MYB-related	CXN00012860	MP00560	MCT;CXN00016617|chr18_6703061:6704261	91	101	-	11.9091	3.61e-05	0.092	AGATATTAATT
NANA	CXN00012892	MP00421	MCT;CXN00016617|chr18_6703061:6704261	167	177	+	13.7424	1.61e-05	0.0767	TCATTAAATAT
NANA	CXN00012892	MP00421	MCT;CXN00016617|chr18_6703061:6704261	124	134	+	11.8788	4.4e-05	0.0767	ATATTAATTAC
NANA	CXN00012892	MP00421	MCT;CXN00016617|chr18_6703061:6704261	767	777	+	11.8333	4.48e-05	0.0767	GCATTAATTTA
NANA	CXN00012892	MP00421	MCT;CXN00016617|chr18_6703061:6704261	281	291	+	10.9394	6.73e-05	0.0767	GCATTAATGAG
NANA	CXN00012892	MP00421	MCT;CXN00016617|chr18_6703061:6704261	141	151	+	10.1515	9.87e-05	0.0767	TAATTAATTAA
NANA	CXN00012893	MP00418	MCT;CXN00016617|chr18_6703061:6704261	167	177	-	14.0149	1.32e-05	0.0765	ATATTTAATGA
NANA	CXN00012893	MP00418	MCT;CXN00016617|chr18_6703061:6704261	124	134	-	12.1791	4.25e-05	0.0765	GTAATTAATAT
NANA	CXN00012893	MP00418	MCT;CXN00016617|chr18_6703061:6704261	281	291	-	12.0597	4.56e-05	0.0765	CTCATTAATGC
NANA	CXN00012893	MP00418	MCT;CXN00016617|chr18_6703061:6704261	767	777	-	11.1791	7.28e-05	0.0765	TAAATTAATGC
MYB	CXN00013059	MP00296	MCT;CXN00016617|chr18_6703061:6704261	89	109	-	9.4878	8.72e-05	0.13	TAAATATTAGATATTAATTAG
MYB	CXN00013059	MP00296	MCT;CXN00016617|chr18_6703061:6704261	235	255	-	9.23171	9.65e-05	0.13	GGTAATGTAGATATGTTTGAG
GARP-G2-like	CXN00013101	MP00297	MCT;CXN00016617|chr18_6703061:6704261	419	429	+	12.0606	5.13e-05	0.27	AATAGAATGTG
GARP-G2-like	CXN00013101	MP00297	MCT;CXN00016617|chr18_6703061:6704261	1031	1041	-	11.2727	8.96e-05	0.328	TGGAGAATATT
C2H2	CXN00013146	MP00487	MCT;CXN00016617|chr18_6703061:6704261	819	829	-	10.5606	9.85e-05	0.541	AAGTGAAATGA
B3-ARF	CXN00013151	MP00461	MCT;CXN00016617|chr18_6703061:6704261	1123	1143	+	-1.89157	3.98e-05	0.0893	GACTCGGGTTTTGCAGGAGAA
B3-ARF	CXN00013151	MP00461	MCT;CXN00016617|chr18_6703061:6704261	347	367	+	-2.13253	4.24e-05	0.0893	TTTATTTTTTTAAATAAAAAA
B3-ARF	CXN00013151	MP00461	MCT;CXN00016617|chr18_6703061:6704261	371	391	-	-2.86747	5.14e-05	0.0955	TAGTTAGTTTAGAGGGGAAAT
B3-ARF	CXN00013151	MP00461	MCT;CXN00016617|chr18_6703061:6704261	353	373	-	-3.31325	5.76e-05	0.101	AATATATTTTTTATTTAAAAA
zf-HD	CXN00013230	MP00387	MCT;CXN00016617|chr18_6703061:6704261	90	104	-	14.8806	4.34e-06	0.0213	ATTAGATATTAATTA
zf-HD	CXN00013230	MP00387	MCT;CXN00016617|chr18_6703061:6704261	896	910	-	11.8507	5.17e-05	0.0492	TTATTATTTTAATTA
zf-HD	CXN00013230	MP00387	MCT;CXN00016617|chr18_6703061:6704261	136	150	+	11.194	7.32e-05	0.0587	TCATCTAATTAATTA
zf-HD	CXN00013230	MP00387	MCT;CXN00016617|chr18_6703061:6704261	145	159	-	10.8358	8.78e-05	0.0652	TCTACCCTTTAATTA
TCP	CXN00013281	MP00326	MCT;CXN00016617|chr18_6703061:6704261	409	421	-	7.77632	7.11e-05	0.702	ATTGGGCCCATAC
C2H2	CXN00013689	MP00306	MCT;CXN00016617|chr18_6703061:6704261	985	991	+	13.2632	9.66e-05	0.246	TTGAAAA
C3H	CXN00013711	MP00113	MCT;CXN00016617|chr18_6703061:6704261	587	600	-	12.6667	1.93e-05	0.085	AAAAAAAAAGTGAC
C3H	CXN00013711	MP00113	MCT;CXN00016617|chr18_6703061:6704261	495	508	-	12.1212	3.51e-05	0.085	AAAAAAAAAGAAAA
MYB	CXN00013738	MP00347	MCT;CXN00016617|chr18_6703061:6704261	685	698	-	13.803	1.03e-05	0.148	AATCTTATCAAATT
MYB	CXN00013738	MP00347	MCT;CXN00016617|chr18_6703061:6704261	777	790	-	11.0606	8.06e-05	0.272	ATTTTCATCTTTAT
NANA	CXN00013929	MP00370	MCT;CXN00016617|chr18_6703061:6704261	905	919	+	15.2917	3.99e-06	0.00756	TAATAAAATTTTAAA
NANA	CXN00013929	MP00370	MCT;CXN00016617|chr18_6703061:6704261	904	918	+	13.2778	1.28e-05	0.0119	ATAATAAAATTTTAA
NANA	CXN00013929	MP00370	MCT;CXN00016617|chr18_6703061:6704261	914	928	-	11.25	3.36e-05	0.0192	TCATCAAATTTTAAA
NANA	CXN00013929	MP00370	MCT;CXN00016617|chr18_6703061:6704261	462	476	+	9.76389	6.21e-05	0.028	TGTTTGTAATTTAAA
C2H2	CXN00014112	MP00306	MCT;CXN00016617|chr18_6703061:6704261	985	991	+	13.2632	9.66e-05	0.246	TTGAAAA
HB-WOX	CXN00014285	MP00617	MCT;CXN00016617|chr18_6703061:6704261	28	37	+	13.4894	1.2e-05	0.109	AATCAATCAT
HB-WOX	CXN00014285	MP00617	MCT;CXN00016617|chr18_6703061:6704261	24	33	+	11.156	7.9e-05	0.263	GAGCAATCAA
MYB-related	CXN00014309	MP00296	MCT;CXN00016617|chr18_6703061:6704261	89	109	-	9.4878	8.72e-05	0.13	TAAATATTAGATATTAATTAG
MYB-related	CXN00014309	MP00296	MCT;CXN00016617|chr18_6703061:6704261	235	255	-	9.23171	9.65e-05	0.13	GGTAATGTAGATATGTTTGAG
NANA	CXN00014310	MP00489	MCT;CXN00016617|chr18_6703061:6704261	684	698	-	13	2.06e-05	0.186	AATCTTATCAAATTA
NANA	CXN00014310	MP00489	MCT;CXN00016617|chr18_6703061:6704261	776	790	-	10.7879	9.38e-05	0.281	ATTTTCATCTTTATA
C2H2	CXN00014357	MP00254	MCT;CXN00016617|chr18_6703061:6704261	582	596	-	11.7576	2.55e-05	0.0644	AAAAAGTGACAAAGT
C2H2	CXN00014357	MP00254	MCT;CXN00016617|chr18_6703061:6704261	470	484	+	11.0758	3.49e-05	0.0655	ATTTAAAAACAAAAA
C2H2	CXN00014357	MP00254	MCT;CXN00016617|chr18_6703061:6704261	695	709	-	10.1515	5.23e-05	0.0807	CTAATAGGACAAATC
MYB-related	CXN00014405	MP00500	MCT;CXN00016617|chr18_6703061:6704261	684	696	+	11.2727	6.47e-05	0.492	TAATTTGATAAGA
NAC	CXN00014657	MP00507	MCT;CXN00016617|chr18_6703061:6704261	850	868	+	8.87879	9.22e-05	1	GATCTTATTGCATACGTAT
MADS-M-type	CXN00014674	MP00605	MCT;CXN00016617|chr18_6703061:6704261	650	662	-	12.5286	2.49e-05	0.226	CTAAAAAAGGACC
MADS-M-type	CXN00014674	MP00605	MCT;CXN00016617|chr18_6703061:6704261	651	663	-	10.8429	8.27e-05	0.28	CCTAAAAAAGGAC
NANA	CXN00014677	MP00605	MCT;CXN00016617|chr18_6703061:6704261	650	662	-	12.5286	2.49e-05	0.226	CTAAAAAAGGACC
NANA	CXN00014677	MP00605	MCT;CXN00016617|chr18_6703061:6704261	651	663	-	10.8429	8.27e-05	0.28	CCTAAAAAAGGAC
MYB	CXN00014750	MP00296	MCT;CXN00016617|chr18_6703061:6704261	89	109	-	9.4878	8.72e-05	0.13	TAAATATTAGATATTAATTAG
MYB	CXN00014750	MP00296	MCT;CXN00016617|chr18_6703061:6704261	235	255	-	9.23171	9.65e-05	0.13	GGTAATGTAGATATGTTTGAG
MADS-MIKC	CXN00014934	MP00076	MCT;CXN00016617|chr18_6703061:6704261	592	612	+	21.4925	3.69e-09	1.94e-05	TTTTTTTTTTTTTTTTTCTCA
MADS-MIKC	CXN00014934	MP00076	MCT;CXN00016617|chr18_6703061:6704261	591	611	+	20.9851	8.12e-09	3.34e-05	CTTTTTTTTTTTTTTTTTCTC
MADS-MIKC	CXN00014934	MP00076	MCT;CXN00016617|chr18_6703061:6704261	586	606	+	20.6866	1.25e-08	4.28e-05	TGTCACTTTTTTTTTTTTTTT
MADS-MIKC	CXN00014934	MP00076	MCT;CXN00016617|chr18_6703061:6704261	493	513	+	19.5075	5.79e-08	0.000141	CCTTTTCTTTTTTTTTTTTCA
MADS-MIKC	CXN00014934	MP00076	MCT;CXN00016617|chr18_6703061:6704261	588	608	+	19.3433	7.05e-08	0.000141	TCACTTTTTTTTTTTTTTTTT
MADS-MIKC	CXN00014934	MP00076	MCT;CXN00016617|chr18_6703061:6704261	494	514	+	19.3284	7.17e-08	0.000141	CTTTTCTTTTTTTTTTTTCAT
MADS-MIKC	CXN00014934	MP00076	MCT;CXN00016617|chr18_6703061:6704261	492	512	+	18.6716	1.51e-07	0.000259	CCCTTTTCTTTTTTTTTTTTC
MADS-MIKC	CXN00014934	MP00076	MCT;CXN00016617|chr18_6703061:6704261	496	516	+	17.8358	3.62e-07	0.000551	TTTCTTTTTTTTTTTTCATCT
MADS-MIKC	CXN00014934	MP00076	MCT;CXN00016617|chr18_6703061:6704261	593	613	+	16.9851	8.16e-07	0.00108	TTTTTTTTTTTTTTTTCTCAA
MADS-MIKC	CXN00014934	MP00076	MCT;CXN00016617|chr18_6703061:6704261	594	614	+	15.597	2.67e-06	0.0025	TTTTTTTTTTTTTTTCTCAAT
MADS-MIKC	CXN00014934	MP00076	MCT;CXN00016617|chr18_6703061:6704261	495	515	+	15.3881	3.16e-06	0.00282	TTTTCTTTTTTTTTTTTCATC
MADS-MIKC	CXN00014934	MP00076	MCT;CXN00016617|chr18_6703061:6704261	472	492	-	12.7761	1.96e-05	0.0103	GTTTTATGTTTTTGTTTTTAA
MADS-MIKC	CXN00014934	MP00076	MCT;CXN00016617|chr18_6703061:6704261	598	618	+	10	9.14e-05	0.0321	TTTTTTTTTTTCTCAATCAAT
MYB	CXN00014953	MP00213	MCT;CXN00016617|chr18_6703061:6704261	385	395	-	12.1667	4.02e-05	0.341	AATTTAGTTAG
C2C2-Dof	CXN00014981	MP00407	MCT;CXN00016617|chr18_6703061:6704261	587	607	+	23.0758	6.28e-10	1.93e-05	GTCACTTTTTTTTTTTTTTTT
C2C2-Dof	CXN00014981	MP00407	MCT;CXN00016617|chr18_6703061:6704261	495	515	+	20.1818	2.97e-08	0.000228	TTTTCTTTTTTTTTTTTCATC
C2C2-Dof	CXN00014981	MP00407	MCT;CXN00016617|chr18_6703061:6704261	592	612	+	17.5	4.69e-07	0.00111	TTTTTTTTTTTTTTTTTCTCA
C2C2-Dof	CXN00014981	MP00407	MCT;CXN00016617|chr18_6703061:6704261	588	608	+	17.3182	5.53e-07	0.00122	TCACTTTTTTTTTTTTTTTTT
C2C2-Dof	CXN00014981	MP00407	MCT;CXN00016617|chr18_6703061:6704261	591	611	+	16.9242	7.86e-07	0.00142	CTTTTTTTTTTTTTTTTTCTC
C2C2-Dof	CXN00014981	MP00407	MCT;CXN00016617|chr18_6703061:6704261	490	510	+	15.7424	2.12e-06	0.00223	AACCCTTTTCTTTTTTTTTTT
C2C2-Dof	CXN00014981	MP00407	MCT;CXN00016617|chr18_6703061:6704261	590	610	+	15.7121	2.17e-06	0.00223	ACTTTTTTTTTTTTTTTTTCT
C2C2-Dof	CXN00014981	MP00407	MCT;CXN00016617|chr18_6703061:6704261	594	614	+	14.8939	4.1e-06	0.00296	TTTTTTTTTTTTTTTCTCAAT
C2C2-Dof	CXN00014981	MP00407	MCT;CXN00016617|chr18_6703061:6704261	593	613	+	14.6515	4.91e-06	0.00302	TTTTTTTTTTTTTTTTCTCAA
C2C2-Dof	CXN00014981	MP00407	MCT;CXN00016617|chr18_6703061:6704261	496	516	+	14.5303	5.36e-06	0.00323	TTTCTTTTTTTTTTTTCATCT
C2C2-Dof	CXN00014981	MP00407	MCT;CXN00016617|chr18_6703061:6704261	589	609	+	13.9091	8.36e-06	0.00396	CACTTTTTTTTTTTTTTTTTC
C2C2-Dof	CXN00014981	MP00407	MCT;CXN00016617|chr18_6703061:6704261	497	517	+	13.6212	1.02e-05	0.00413	TTCTTTTTTTTTTTTCATCTA
C2C2-Dof	CXN00014981	MP00407	MCT;CXN00016617|chr18_6703061:6704261	489	509	+	13.0455	1.5e-05	0.00501	AAACCCTTTTCTTTTTTTTTT
C2C2-Dof	CXN00014981	MP00407	MCT;CXN00016617|chr18_6703061:6704261	494	514	+	12.7121	1.86e-05	0.00561	CTTTTCTTTTTTTTTTTTCAT
C2C2-Dof	CXN00014981	MP00407	MCT;CXN00016617|chr18_6703061:6704261	596	616	+	11.3636	4.23e-05	0.00789	TTTTTTTTTTTTTCTCAATCA
C2C2-Dof	CXN00014981	MP00407	MCT;CXN00016617|chr18_6703061:6704261	595	615	+	10.7121	6.12e-05	0.00946	TTTTTTTTTTTTTTCTCAATC
C2C2-Dof	CXN00014981	MP00407	MCT;CXN00016617|chr18_6703061:6704261	491	511	+	10.2273	7.97e-05	0.0111	ACCCTTTTCTTTTTTTTTTTT
C2C2-Dof	CXN00014981	MP00407	MCT;CXN00016617|chr18_6703061:6704261	493	513	+	10.0758	8.63e-05	0.0114	CCTTTTCTTTTTTTTTTTTCA
C2C2-Dof	CXN00014981	MP00407	MCT;CXN00016617|chr18_6703061:6704261	498	518	+	10.0606	8.7e-05	0.0114	TCTTTTTTTTTTTTCATCTAG
BBR-BPC	CXN00015237	MP00540	MCT;CXN00016617|chr18_6703061:6704261	597	617	+	-0.381579	4.13e-05	0.0486	TTTTTTTTTTTTCTCAATCAA
bZIP	CXN00015238	MP00037	MCT;CXN00016617|chr18_6703061:6704261	751	760	-	10.6531	9.46e-05	1	TGACAATTGT
HB-HD-ZIP	CXN00015389	MP00200	MCT;CXN00016617|chr18_6703061:6704261	30	44	-	11.194	4.81e-05	0.177	AAATGAAATGATTGA
HB-HD-ZIP	CXN00015596	MP00323	MCT;CXN00016617|chr18_6703061:6704261	988	998	+	11.4328	7.34e-05	0.0656	AAAATAATGGA
C2H2	CXN00015749	MP00608	MCT;CXN00016617|chr18_6703061:6704261	931	942	+	17.7632	6.94e-07	0.0274	AAAAACAGAGCC
MADS-MIKC	CXN00015817	MP00605	MCT;CXN00016617|chr18_6703061:6704261	650	662	-	12.5286	2.49e-05	0.226	CTAAAAAAGGACC
MADS-MIKC	CXN00015817	MP00605	MCT;CXN00016617|chr18_6703061:6704261	651	663	-	10.8429	8.27e-05	0.28	CCTAAAAAAGGAC
C2C2-Dof	CXN00015818	MP00570	MCT;CXN00016617|chr18_6703061:6704261	584	597	-	14.6515	3.64e-06	0.0391	AAAAAAGTGACAAA
GARP-G2-like	CXN00015945	MP00532	MCT;CXN00016617|chr18_6703061:6704261	861	875	-	9.81818	9.21e-05	0.919	GAAAAATATACGTAT
GARP-G2-like	CXN00016120	MP00331	MCT;CXN00016617|chr18_6703061:6704261	1028	1041	-	13.1818	2.26e-05	0.297	TGGAGAATATTTTG
NANA	CXN00016280	MP00421	MCT;CXN00016617|chr18_6703061:6704261	167	177	+	13.7424	1.61e-05	0.0767	TCATTAAATAT
NANA	CXN00016280	MP00421	MCT;CXN00016617|chr18_6703061:6704261	124	134	+	11.8788	4.4e-05	0.0767	ATATTAATTAC
NANA	CXN00016280	MP00421	MCT;CXN00016617|chr18_6703061:6704261	767	777	+	11.8333	4.48e-05	0.0767	GCATTAATTTA
NANA	CXN00016280	MP00421	MCT;CXN00016617|chr18_6703061:6704261	281	291	+	10.9394	6.73e-05	0.0767	GCATTAATGAG
NANA	CXN00016280	MP00421	MCT;CXN00016617|chr18_6703061:6704261	141	151	+	10.1515	9.87e-05	0.0767	TAATTAATTAA
NANA	CXN00016442	MP00461	MCT;CXN00016617|chr18_6703061:6704261	1123	1143	+	-1.89157	3.98e-05	0.0893	GACTCGGGTTTTGCAGGAGAA
NANA	CXN00016442	MP00461	MCT;CXN00016617|chr18_6703061:6704261	347	367	+	-2.13253	4.24e-05	0.0893	TTTATTTTTTTAAATAAAAAA
NANA	CXN00016442	MP00461	MCT;CXN00016617|chr18_6703061:6704261	371	391	-	-2.86747	5.14e-05	0.0955	TAGTTAGTTTAGAGGGGAAAT
NANA	CXN00016442	MP00461	MCT;CXN00016617|chr18_6703061:6704261	353	373	-	-3.31325	5.76e-05	0.101	AATATATTTTTTATTTAAAAA
NANA	CXN00016443	MP00461	MCT;CXN00016617|chr18_6703061:6704261	1123	1143	+	-1.89157	3.98e-05	0.0893	GACTCGGGTTTTGCAGGAGAA
NANA	CXN00016443	MP00461	MCT;CXN00016617|chr18_6703061:6704261	347	367	+	-2.13253	4.24e-05	0.0893	TTTATTTTTTTAAATAAAAAA
NANA	CXN00016443	MP00461	MCT;CXN00016617|chr18_6703061:6704261	371	391	-	-2.86747	5.14e-05	0.0955	TAGTTAGTTTAGAGGGGAAAT
NANA	CXN00016443	MP00461	MCT;CXN00016617|chr18_6703061:6704261	353	373	-	-3.31325	5.76e-05	0.101	AATATATTTTTTATTTAAAAA
HB-HD-ZIP	CXN00016516	MP00170	MCT;CXN00016617|chr18_6703061:6704261	30	44	+	12.4925	2.62e-05	0.134	TCAATCATTTCATTT
HB-other	CXN00017028	MP00320	MCT;CXN00016617|chr18_6703061:6704261	28	40	-	14.3939	8.04e-06	0.12	GAAATGATTGATT
HB-other	CXN00017028	MP00320	MCT;CXN00016617|chr18_6703061:6704261	24	36	-	9.84848	9.64e-05	0.268	TGATTGATTGCTC
MYB-related	CXN00017091	MP00515	MCT;CXN00016617|chr18_6703061:6704261	90	103	+	13.3485	2.15e-05	0.0677	TAATTAATATCTAA
C2C2-GATA	CXN00017507	MP00554	MCT;CXN00016617|chr18_6703061:6704261	243	269	+	-2.66667	2.29e-05	0.102	TATCTACATTACCAACAACACAACCAA
C3H	CXN00017509	MP00113	MCT;CXN00016617|chr18_6703061:6704261	587	600	-	12.6667	1.93e-05	0.085	AAAAAAAAAGTGAC
C3H	CXN00017509	MP00113	MCT;CXN00016617|chr18_6703061:6704261	495	508	-	12.1212	3.51e-05	0.085	AAAAAAAAAGAAAA
MYB	CXN00017622	MP00375	MCT;CXN00016617|chr18_6703061:6704261	252	272	+	13.2879	1.44e-05	0.097	TACCAACAACACAACCAAACT
NAC	CXN00017643	MP00507	MCT;CXN00016617|chr18_6703061:6704261	850	868	+	8.87879	9.22e-05	1	GATCTTATTGCATACGTAT
NAC	CXN00017644	MP00507	MCT;CXN00016617|chr18_6703061:6704261	850	868	+	8.87879	9.22e-05	1	GATCTTATTGCATACGTAT
NAC	CXN00017646	MP00507	MCT;CXN00016617|chr18_6703061:6704261	850	868	+	8.87879	9.22e-05	1	GATCTTATTGCATACGTAT
WRKY	CXN00017907	MP00209	MCT;CXN00016617|chr18_6703061:6704261	953	971	+	10.2	8.71e-05	1	AGTTGACCCCAATTGACTG
WRKY	CXN00018131	MP00422	MCT;CXN00016617|chr18_6703061:6704261	753	765	+	9.51515	8.51e-05	1	AATTGTCAACTAT
NAC	CXN00018142	MP00507	MCT;CXN00016617|chr18_6703061:6704261	850	868	+	8.87879	9.22e-05	1	GATCTTATTGCATACGTAT
HB-HD-ZIP	CXN00018210	MP00323	MCT;CXN00016617|chr18_6703061:6704261	988	998	+	11.4328	7.34e-05	0.0656	AAAATAATGGA
C2C2-GATA	CXN00018902	MP00369	MCT;CXN00016617|chr18_6703061:6704261	1047	1061	+	2.74242	7.01e-05	0.456	ACTCCATCTTCATCC
NAC	CXN00019217	MP00136	MCT;CXN00016617|chr18_6703061:6704261	853	867	+	10.7273	8.88e-05	1	CTTATTGCATACGTA
Trihelix	CXN00019333	MP00141	MCT;CXN00016617|chr18_6703061:6704261	113	131	+	11.6212	3.71e-05	0.648	AGCTAACCATAATATTAAT
WRKY	CXN00019385	MP00209	MCT;CXN00016617|chr18_6703061:6704261	953	971	+	10.2	8.71e-05	1	AGTTGACCCCAATTGACTG
C2H2	CXN00019426	MP00403	MCT;CXN00016617|chr18_6703061:6704261	469	483	+	9.78049	2.97e-05	0.0383	AATTTAAAAACAAAA
C2H2	CXN00019426	MP00403	MCT;CXN00016617|chr18_6703061:6704261	592	606	-	8.47561	4.68e-05	0.0383	AAAAAAAAAAAAAAA
C2H2	CXN00019426	MP00403	MCT;CXN00016617|chr18_6703061:6704261	593	607	-	8.47561	4.68e-05	0.0383	AAAAAAAAAAAAAAA
C2H2	CXN00019426	MP00403	MCT;CXN00016617|chr18_6703061:6704261	594	608	-	8.47561	4.68e-05	0.0383	AAAAAAAAAAAAAAA
C2H2	CXN00019426	MP00403	MCT;CXN00016617|chr18_6703061:6704261	596	610	-	7.41463	6.69e-05	0.0493	AGAAAAAAAAAAAAA
C2H2	CXN00019426	MP00403	MCT;CXN00016617|chr18_6703061:6704261	597	611	-	7.28049	7e-05	0.0497	GAGAAAAAAAAAAAA
C2H2	CXN00019426	MP00403	MCT;CXN00016617|chr18_6703061:6704261	696	710	-	6.40244	9.25e-05	0.059	ACTAATAGGACAAAT
TCP	CXN00019468	MP00384	MCT;CXN00016617|chr18_6703061:6704261	411	431	-	9.69697	5.97e-05	0.632	CCCACATTCTATTGGGCCCAT
WRKY	CXN00019605	MP00071	MCT;CXN00016617|chr18_6703061:6704261	954	961	-	12.5	2.41e-05	0.575	GGGTCAAC
NANA	CXN00019606	MP00071	MCT;CXN00016617|chr18_6703061:6704261	954	961	-	12.5	2.41e-05	0.575	GGGTCAAC
C2C2-Dof	CXN00019711	MP00570	MCT;CXN00016617|chr18_6703061:6704261	584	597	-	14.6515	3.64e-06	0.0391	AAAAAAGTGACAAA
CPP	CXN00019843	MP00370	MCT;CXN00016617|chr18_6703061:6704261	905	919	+	15.2917	3.99e-06	0.00756	TAATAAAATTTTAAA
CPP	CXN00019843	MP00370	MCT;CXN00016617|chr18_6703061:6704261	904	918	+	13.2778	1.28e-05	0.0119	ATAATAAAATTTTAA
CPP	CXN00019843	MP00370	MCT;CXN00016617|chr18_6703061:6704261	914	928	-	11.25	3.36e-05	0.0192	TCATCAAATTTTAAA
CPP	CXN00019843	MP00370	MCT;CXN00016617|chr18_6703061:6704261	462	476	+	9.76389	6.21e-05	0.028	TGTTTGTAATTTAAA
WRKY	CXN00019899	MP00531	MCT;CXN00016617|chr18_6703061:6704261	325	337	+	9.43939	9.1e-05	0.798	TTTTGACTTCAAA
HB-HD-ZIP	CXN00019945	MP00323	MCT;CXN00016617|chr18_6703061:6704261	988	998	+	11.4328	7.34e-05	0.0656	AAAATAATGGA
GRAS	CXN00020043	MP00611	MCT;CXN00016617|chr18_6703061:6704261	592	611	-	17.0833	4.43e-07	0.00472	GAGAAAAAAAAAAAAAAAAA
GRAS	CXN00020043	MP00611	MCT;CXN00016617|chr18_6703061:6704261	590	609	-	14.3194	5.49e-06	0.0158	GAAAAAAAAAAAAAAAAAGT
GRAS	CXN00020043	MP00611	MCT;CXN00016617|chr18_6703061:6704261	1179	1198	-	13.6111	9.63e-06	0.0175	AACAAGAAAACAAGGAAAGG
GRAS	CXN00020043	MP00611	MCT;CXN00016617|chr18_6703061:6704261	495	514	-	13.4444	1.09e-05	0.0177	ATGAAAAAAAAAAAAGAAAA
GRAS	CXN00020043	MP00611	MCT;CXN00016617|chr18_6703061:6704261	490	509	-	13.2222	1.3e-05	0.018	AAAAAAAAAAGAAAAGGGTT
GRAS	CXN00020043	MP00611	MCT;CXN00016617|chr18_6703061:6704261	591	610	-	13.1389	1.38e-05	0.0185	AGAAAAAAAAAAAAAAAAAG
GRAS	CXN00020043	MP00611	MCT;CXN00016617|chr18_6703061:6704261	588	607	-	12.6528	1.97e-05	0.0236	AAAAAAAAAAAAAAAAGTGA
GRAS	CXN00020043	MP00611	MCT;CXN00016617|chr18_6703061:6704261	498	517	-	12.0694	2.97e-05	0.0262	TAGATGAAAAAAAAAAAAGA
GRAS	CXN00020043	MP00611	MCT;CXN00016617|chr18_6703061:6704261	492	511	-	11.9167	3.31e-05	0.0262	AAAAAAAAAAAAGAAAAGGG
GRAS	CXN00020043	MP00611	MCT;CXN00016617|chr18_6703061:6704261	493	512	-	11.8889	3.37e-05	0.0262	GAAAAAAAAAAAAGAAAAGG
GRAS	CXN00020043	MP00611	MCT;CXN00016617|chr18_6703061:6704261	589	608	-	11.8333	3.5e-05	0.0262	AAAAAAAAAAAAAAAAAGTG
GRAS	CXN00020043	MP00611	MCT;CXN00016617|chr18_6703061:6704261	587	606	-	11.8056	3.57e-05	0.0262	AAAAAAAAAAAAAAAGTGAC
GRAS	CXN00020043	MP00611	MCT;CXN00016617|chr18_6703061:6704261	586	605	-	10.875	6.59e-05	0.0369	AAAAAAAAAAAAAAGTGACA
GRAS	CXN00020043	MP00611	MCT;CXN00016617|chr18_6703061:6704261	494	513	-	10.6806	7.45e-05	0.0378	TGAAAAAAAAAAAAGAAAAG
GRAS	CXN00020043	MP00611	MCT;CXN00016617|chr18_6703061:6704261	594	613	-	10.6528	7.59e-05	0.0378	TTGAGAAAAAAAAAAAAAAA
GRAS	CXN00020043	MP00611	MCT;CXN00016617|chr18_6703061:6704261	496	515	-	10.3611	9.1e-05	0.0398	GATGAAAAAAAAAAAAGAAA
GRAS	CXN00020043	MP00611	MCT;CXN00016617|chr18_6703061:6704261	926	945	+	10.3333	9.26e-05	0.0398	TGAAAAAAAACAGAGCCAAT
TCP	CXN00020106	MP00063	MCT;CXN00016617|chr18_6703061:6704261	411	420	+	11.602	3.2e-05	0.386	ATGGGCCCAA
TCP	CXN00020106	MP00063	MCT;CXN00016617|chr18_6703061:6704261	411	420	-	11.602	3.2e-05	0.386	TTGGGCCCAT
C2H2	CXN00020265	MP00206	MCT;CXN00016617|chr18_6703061:6704261	580	597	-	7.92424	8.04e-05	0.164	AAAAAAGTGACAAAGTCT
C2H2	CXN00020265	MP00206	MCT;CXN00016617|chr18_6703061:6704261	1069	1086	-	7.57576	9.1e-05	0.164	AGAGAATAGACAAAATTT
C2H2	CXN00020265	MP00206	MCT;CXN00016617|chr18_6703061:6704261	469	486	+	7.54545	9.2e-05	0.164	AATTTAAAAACAAAAACA
MYB-related	CXN00020275	MP00560	MCT;CXN00016617|chr18_6703061:6704261	91	101	-	11.9091	3.61e-05	0.092	AGATATTAATT
WRKY	CXN00020327	MP00209	MCT;CXN00016617|chr18_6703061:6704261	953	971	+	10.2	8.71e-05	1	AGTTGACCCCAATTGACTG
NAC	CXN00020700	MP00266	MCT;CXN00016617|chr18_6703061:6704261	331	343	+	11.8788	5.47e-05	0.709	CTTCAAATTTAAG
HB-WOX	CXN00020704	MP00265	MCT;CXN00016617|chr18_6703061:6704261	610	620	+	11.9024	3.85e-05	0.0809	TCAATCAATTT
HB-WOX	CXN00020704	MP00265	MCT;CXN00016617|chr18_6703061:6704261	30	40	+	10.1341	9.52e-05	0.154	TCAATCATTTC
MADS-MIKC	CXN00020888	MP00080	MCT;CXN00016617|chr18_6703061:6704261	495	508	-	15.197	3.44e-06	0.112	AAAAAAAAAGAAAA
CPP	CXN00020891	MP00370	MCT;CXN00016617|chr18_6703061:6704261	905	919	+	15.2917	3.99e-06	0.00756	TAATAAAATTTTAAA
CPP	CXN00020891	MP00370	MCT;CXN00016617|chr18_6703061:6704261	904	918	+	13.2778	1.28e-05	0.0119	ATAATAAAATTTTAA
CPP	CXN00020891	MP00370	MCT;CXN00016617|chr18_6703061:6704261	914	928	-	11.25	3.36e-05	0.0192	TCATCAAATTTTAAA
CPP	CXN00020891	MP00370	MCT;CXN00016617|chr18_6703061:6704261	462	476	+	9.76389	6.21e-05	0.028	TGTTTGTAATTTAAA
GARP-G2-like	CXN00020948	MP00160	MCT;CXN00016617|chr18_6703061:6704261	1028	1038	-	11.7576	7.41e-05	0.459	AGAATATTTTG
B3	CXN00021047	MP00468	MCT;CXN00016617|chr18_6703061:6704261	1123	1143	+	-5.14286	6.34e-05	0.122	GACTCGGGTTTTGCAGGAGAA
B3	CXN00021047	MP00468	MCT;CXN00016617|chr18_6703061:6704261	913	933	+	-7.04286	9.77e-05	0.125	TTTTAAAATTTGATGAAAAAA
GARP-G2-like	CXN00021093	MP00544	MCT;CXN00016617|chr18_6703061:6704261	1028	1041	-	12.5152	3.44e-05	0.304	TGGAGAATATTTTG
WRKY	CXN00021127	MP00422	MCT;CXN00016617|chr18_6703061:6704261	753	765	+	9.51515	8.51e-05	1	AATTGTCAACTAT
C2H2	CXN00021172	MP00403	MCT;CXN00016617|chr18_6703061:6704261	469	483	+	9.78049	2.97e-05	0.0383	AATTTAAAAACAAAA
C2H2	CXN00021172	MP00403	MCT;CXN00016617|chr18_6703061:6704261	592	606	-	8.47561	4.68e-05	0.0383	AAAAAAAAAAAAAAA
C2H2	CXN00021172	MP00403	MCT;CXN00016617|chr18_6703061:6704261	593	607	-	8.47561	4.68e-05	0.0383	AAAAAAAAAAAAAAA
C2H2	CXN00021172	MP00403	MCT;CXN00016617|chr18_6703061:6704261	594	608	-	8.47561	4.68e-05	0.0383	AAAAAAAAAAAAAAA
C2H2	CXN00021172	MP00403	MCT;CXN00016617|chr18_6703061:6704261	596	610	-	7.41463	6.69e-05	0.0493	AGAAAAAAAAAAAAA
C2H2	CXN00021172	MP00403	MCT;CXN00016617|chr18_6703061:6704261	597	611	-	7.28049	7e-05	0.0497	GAGAAAAAAAAAAAA
C2H2	CXN00021172	MP00403	MCT;CXN00016617|chr18_6703061:6704261	696	710	-	6.40244	9.25e-05	0.059	ACTAATAGGACAAAT
NANA	CXN00021173	MP00485	MCT;CXN00016617|chr18_6703061:6704261	469	488	-	11.3485	2.57e-05	0.0501	TATGTTTTTGTTTTTAAATT
NANA	CXN00021173	MP00485	MCT;CXN00016617|chr18_6703061:6704261	691	710	+	9.72727	5.28e-05	0.0751	ATAAGATTTGTCCTATTAGT
NANA	CXN00021173	MP00485	MCT;CXN00016617|chr18_6703061:6704261	578	597	+	8.21212	9.77e-05	0.0904	AAAGACTTTGTCACTTTTTT
NANA	CXN00021173	MP00485	MCT;CXN00016617|chr18_6703061:6704261	1067	1086	+	8.21212	9.77e-05	0.0904	CCAAATTTTGTCTATTCTCT
WRKY	CXN00021336	MP00209	MCT;CXN00016617|chr18_6703061:6704261	953	971	+	10.2	8.71e-05	1	AGTTGACCCCAATTGACTG
GARP-G2-like	CXN00021358	MP00261	MCT;CXN00016617|chr18_6703061:6704261	1028	1038	-	11.0606	7.94e-05	0.441	AGAATATTTTG
HB-HD-ZIP	CXN00021394	MP00421	MCT;CXN00016617|chr18_6703061:6704261	167	177	+	13.7424	1.61e-05	0.0767	TCATTAAATAT
HB-HD-ZIP	CXN00021394	MP00421	MCT;CXN00016617|chr18_6703061:6704261	124	134	+	11.8788	4.4e-05	0.0767	ATATTAATTAC
HB-HD-ZIP	CXN00021394	MP00421	MCT;CXN00016617|chr18_6703061:6704261	767	777	+	11.8333	4.48e-05	0.0767	GCATTAATTTA
HB-HD-ZIP	CXN00021394	MP00421	MCT;CXN00016617|chr18_6703061:6704261	281	291	+	10.9394	6.73e-05	0.0767	GCATTAATGAG
HB-HD-ZIP	CXN00021394	MP00421	MCT;CXN00016617|chr18_6703061:6704261	141	151	+	10.1515	9.87e-05	0.0767	TAATTAATTAA
NANA	CXN00021612	MP00136	MCT;CXN00016617|chr18_6703061:6704261	853	867	+	10.7273	8.88e-05	1	CTTATTGCATACGTA
WRKY	CXN00021801	MP00464	MCT;CXN00016617|chr18_6703061:6704261	752	765	-	9.37879	8.61e-05	1	ATAGTTGACAATTG
HB-WOX	CXN00021817	MP00617	MCT;CXN00016617|chr18_6703061:6704261	28	37	+	13.4894	1.2e-05	0.109	AATCAATCAT
HB-WOX	CXN00021817	MP00617	MCT;CXN00016617|chr18_6703061:6704261	24	33	+	11.156	7.9e-05	0.263	GAGCAATCAA
C2H2	CXN00021836	MP00403	MCT;CXN00016617|chr18_6703061:6704261	469	483	+	9.78049	2.97e-05	0.0383	AATTTAAAAACAAAA
C2H2	CXN00021836	MP00403	MCT;CXN00016617|chr18_6703061:6704261	592	606	-	8.47561	4.68e-05	0.0383	AAAAAAAAAAAAAAA
C2H2	CXN00021836	MP00403	MCT;CXN00016617|chr18_6703061:6704261	593	607	-	8.47561	4.68e-05	0.0383	AAAAAAAAAAAAAAA
C2H2	CXN00021836	MP00403	MCT;CXN00016617|chr18_6703061:6704261	594	608	-	8.47561	4.68e-05	0.0383	AAAAAAAAAAAAAAA
C2H2	CXN00021836	MP00403	MCT;CXN00016617|chr18_6703061:6704261	596	610	-	7.41463	6.69e-05	0.0493	AGAAAAAAAAAAAAA
C2H2	CXN00021836	MP00403	MCT;CXN00016617|chr18_6703061:6704261	597	611	-	7.28049	7e-05	0.0497	GAGAAAAAAAAAAAA
C2H2	CXN00021836	MP00403	MCT;CXN00016617|chr18_6703061:6704261	696	710	-	6.40244	9.25e-05	0.059	ACTAATAGGACAAAT
GARP-G2-like	CXN00021892	MP00331	MCT;CXN00016617|chr18_6703061:6704261	1028	1041	-	13.1818	2.26e-05	0.297	TGGAGAATATTTTG
GARP-G2-like	CXN00021927	MP00532	MCT;CXN00016617|chr18_6703061:6704261	861	875	-	9.81818	9.21e-05	0.919	GAAAAATATACGTAT
MYB-related	CXN00022265	MP00336	MCT;CXN00016617|chr18_6703061:6704261	254	264	-	11.4848	5.86e-05	0.358	TGTGTTGTTGG
MYB-related	CXN00022365	MP00565	MCT;CXN00016617|chr18_6703061:6704261	684	698	-	11.8333	3.91e-05	0.236	AATCTTATCAAATTA
HB-HD-ZIP	CXN00022380	MP00320	MCT;CXN00016617|chr18_6703061:6704261	28	40	-	14.3939	8.04e-06	0.12	GAAATGATTGATT
HB-HD-ZIP	CXN00022380	MP00320	MCT;CXN00016617|chr18_6703061:6704261	24	36	-	9.84848	9.64e-05	0.268	TGATTGATTGCTC
WRKY	CXN00022686	MP00112	MCT;CXN00016617|chr18_6703061:6704261	535	545	-	11.1184	6.01e-05	1	AAAAGCCTACG
HB-HD-ZIP	CXN00022940	MP00421	MCT;CXN00016617|chr18_6703061:6704261	167	177	+	13.7424	1.61e-05	0.0767	TCATTAAATAT
HB-HD-ZIP	CXN00022940	MP00421	MCT;CXN00016617|chr18_6703061:6704261	124	134	+	11.8788	4.4e-05	0.0767	ATATTAATTAC
HB-HD-ZIP	CXN00022940	MP00421	MCT;CXN00016617|chr18_6703061:6704261	767	777	+	11.8333	4.48e-05	0.0767	GCATTAATTTA
HB-HD-ZIP	CXN00022940	MP00421	MCT;CXN00016617|chr18_6703061:6704261	281	291	+	10.9394	6.73e-05	0.0767	GCATTAATGAG
HB-HD-ZIP	CXN00022940	MP00421	MCT;CXN00016617|chr18_6703061:6704261	141	151	+	10.1515	9.87e-05	0.0767	TAATTAATTAA
MYB-related	CXN00023368	MP00489	MCT;CXN00016617|chr18_6703061:6704261	684	698	-	13	2.06e-05	0.186	AATCTTATCAAATTA
MYB-related	CXN00023368	MP00489	MCT;CXN00016617|chr18_6703061:6704261	776	790	-	10.7879	9.38e-05	0.281	ATTTTCATCTTTATA
TCP	CXN00023666	MP00062	MCT;CXN00016617|chr18_6703061:6704261	296	303	-	12.8532	4.21e-05	0.362	AGGACCAC
TCP	CXN00023666	MP00062	MCT;CXN00016617|chr18_6703061:6704261	648	655	-	12.8532	4.21e-05	0.362	AGGACCAC
NANA	CXN00023961	MP00141	MCT;CXN00016617|chr18_6703061:6704261	113	131	+	11.6212	3.71e-05	0.648	AGCTAACCATAATATTAAT
Trihelix	CXN00023962	MP00141	MCT;CXN00016617|chr18_6703061:6704261	113	131	+	11.6212	3.71e-05	0.648	AGCTAACCATAATATTAAT
NANA	CXN00024106	MP00592	MCT;CXN00016617|chr18_6703061:6704261	694	710	-	10.3182	3.27e-05	0.107	ACTAATAGGACAAATCT
NANA	CXN00024106	MP00592	MCT;CXN00016617|chr18_6703061:6704261	1070	1086	-	9.16667	5e-05	0.107	AGAGAATAGACAAAATT
NANA	CXN00024106	MP00592	MCT;CXN00016617|chr18_6703061:6704261	469	485	+	7.89394	7.75e-05	0.129	AATTTAAAAACAAAAAC
zf-HD	CXN00024225	MP00536	MCT;CXN00016617|chr18_6703061:6704261	85	106	+	16.5373	1.28e-06	0.00219	TAATCTAATTAATATCTAATAT
zf-HD	CXN00024225	MP00536	MCT;CXN00016617|chr18_6703061:6704261	891	912	+	15.5522	3.06e-06	0.00401	ATATATAATTAAAATAATAAAA
zf-HD	CXN00024225	MP00536	MCT;CXN00016617|chr18_6703061:6704261	130	151	-	11.791	3.86e-05	0.0171	TTAATTAATTAGATGAAGTAAT
zf-HD	CXN00024225	MP00536	MCT;CXN00016617|chr18_6703061:6704261	140	161	+	11.5672	4.36e-05	0.0173	CTAATTAATTAAAGGGTAGATA
zf-HD	CXN00024225	MP00536	MCT;CXN00016617|chr18_6703061:6704261	123	144	+	11.5075	4.5e-05	0.0173	AATATTAATTACTTCATCTAAT
zf-HD	CXN00024225	MP00536	MCT;CXN00016617|chr18_6703061:6704261	117	138	-	11.3881	4.79e-05	0.0173	TGAAGTAATTAATATTATGGTT
zf-HD	CXN00024225	MP00536	MCT;CXN00016617|chr18_6703061:6704261	136	157	+	11	5.85e-05	0.0182	TCATCTAATTAATTAAAGGGTA
zf-HD	CXN00024225	MP00536	MCT;CXN00016617|chr18_6703061:6704261	760	781	-	10.6866	6.84e-05	0.0204	TTTATAAATTAATGCTATAGTT
NANA	CXN00024226	MP00536	MCT;CXN00016617|chr18_6703061:6704261	85	106	+	16.5373	1.28e-06	0.00219	TAATCTAATTAATATCTAATAT
NANA	CXN00024226	MP00536	MCT;CXN00016617|chr18_6703061:6704261	891	912	+	15.5522	3.06e-06	0.00401	ATATATAATTAAAATAATAAAA
NANA	CXN00024226	MP00536	MCT;CXN00016617|chr18_6703061:6704261	130	151	-	11.791	3.86e-05	0.0171	TTAATTAATTAGATGAAGTAAT
NANA	CXN00024226	MP00536	MCT;CXN00016617|chr18_6703061:6704261	140	161	+	11.5672	4.36e-05	0.0173	CTAATTAATTAAAGGGTAGATA
NANA	CXN00024226	MP00536	MCT;CXN00016617|chr18_6703061:6704261	123	144	+	11.5075	4.5e-05	0.0173	AATATTAATTACTTCATCTAAT
NANA	CXN00024226	MP00536	MCT;CXN00016617|chr18_6703061:6704261	117	138	-	11.3881	4.79e-05	0.0173	TGAAGTAATTAATATTATGGTT
NANA	CXN00024226	MP00536	MCT;CXN00016617|chr18_6703061:6704261	136	157	+	11	5.85e-05	0.0182	TCATCTAATTAATTAAAGGGTA
NANA	CXN00024226	MP00536	MCT;CXN00016617|chr18_6703061:6704261	760	781	-	10.6866	6.84e-05	0.0204	TTTATAAATTAATGCTATAGTT
MADS-MIKC	CXN00024615	MP00096	MCT;CXN00016617|chr18_6703061:6704261	651	662	-	11.672	4.01e-05	0.117	CTAAAAAAGGAC
NANA	CXN00024660	MP00174	MCT;CXN00016617|chr18_6703061:6704261	1026	1040	+	14.2857	9.16e-06	0.0779	CTCAAAATATTCTCC
MADS-M-type	CXN00024987	MP00079	MCT;CXN00016617|chr18_6703061:6704261	221	241	-	10.3286	6.62e-05	0.133	GTTTGAGCAAAATAGAAATCA
NANA	CXN00024989	MP00605	MCT;CXN00016617|chr18_6703061:6704261	650	662	-	12.5286	2.49e-05	0.226	CTAAAAAAGGACC
NANA	CXN00024989	MP00605	MCT;CXN00016617|chr18_6703061:6704261	651	663	-	10.8429	8.27e-05	0.28	CCTAAAAAAGGAC
GRAS	CXN00025010	MP00611	MCT;CXN00016617|chr18_6703061:6704261	592	611	-	17.0833	4.43e-07	0.00472	GAGAAAAAAAAAAAAAAAAA
GRAS	CXN00025010	MP00611	MCT;CXN00016617|chr18_6703061:6704261	590	609	-	14.3194	5.49e-06	0.0158	GAAAAAAAAAAAAAAAAAGT
GRAS	CXN00025010	MP00611	MCT;CXN00016617|chr18_6703061:6704261	1179	1198	-	13.6111	9.63e-06	0.0175	AACAAGAAAACAAGGAAAGG
GRAS	CXN00025010	MP00611	MCT;CXN00016617|chr18_6703061:6704261	495	514	-	13.4444	1.09e-05	0.0177	ATGAAAAAAAAAAAAGAAAA
GRAS	CXN00025010	MP00611	MCT;CXN00016617|chr18_6703061:6704261	490	509	-	13.2222	1.3e-05	0.018	AAAAAAAAAAGAAAAGGGTT
GRAS	CXN00025010	MP00611	MCT;CXN00016617|chr18_6703061:6704261	591	610	-	13.1389	1.38e-05	0.0185	AGAAAAAAAAAAAAAAAAAG
GRAS	CXN00025010	MP00611	MCT;CXN00016617|chr18_6703061:6704261	588	607	-	12.6528	1.97e-05	0.0236	AAAAAAAAAAAAAAAAGTGA
GRAS	CXN00025010	MP00611	MCT;CXN00016617|chr18_6703061:6704261	498	517	-	12.0694	2.97e-05	0.0262	TAGATGAAAAAAAAAAAAGA
GRAS	CXN00025010	MP00611	MCT;CXN00016617|chr18_6703061:6704261	492	511	-	11.9167	3.31e-05	0.0262	AAAAAAAAAAAAGAAAAGGG
GRAS	CXN00025010	MP00611	MCT;CXN00016617|chr18_6703061:6704261	493	512	-	11.8889	3.37e-05	0.0262	GAAAAAAAAAAAAGAAAAGG
GRAS	CXN00025010	MP00611	MCT;CXN00016617|chr18_6703061:6704261	589	608	-	11.8333	3.5e-05	0.0262	AAAAAAAAAAAAAAAAAGTG
GRAS	CXN00025010	MP00611	MCT;CXN00016617|chr18_6703061:6704261	587	606	-	11.8056	3.57e-05	0.0262	AAAAAAAAAAAAAAAGTGAC
GRAS	CXN00025010	MP00611	MCT;CXN00016617|chr18_6703061:6704261	586	605	-	10.875	6.59e-05	0.0369	AAAAAAAAAAAAAAGTGACA
GRAS	CXN00025010	MP00611	MCT;CXN00016617|chr18_6703061:6704261	494	513	-	10.6806	7.45e-05	0.0378	TGAAAAAAAAAAAAGAAAAG
GRAS	CXN00025010	MP00611	MCT;CXN00016617|chr18_6703061:6704261	594	613	-	10.6528	7.59e-05	0.0378	TTGAGAAAAAAAAAAAAAAA
GRAS	CXN00025010	MP00611	MCT;CXN00016617|chr18_6703061:6704261	496	515	-	10.3611	9.1e-05	0.0398	GATGAAAAAAAAAAAAGAAA
GRAS	CXN00025010	MP00611	MCT;CXN00016617|chr18_6703061:6704261	926	945	+	10.3333	9.26e-05	0.0398	TGAAAAAAAACAGAGCCAAT
NAC	CXN00025173	MP00136	MCT;CXN00016617|chr18_6703061:6704261	853	867	+	10.7273	8.88e-05	1	CTTATTGCATACGTA
AP2/ERF-ERF	CXN00000341	MP00610	HDS;CXN00011731|chr6_5929810:5931010	146	165	-	14.3462	6.44e-06	0.00391	AATAATAAAAATAAAAATAA
AP2/ERF-ERF	CXN00000341	MP00610	HDS;CXN00011731|chr6_5929810:5931010	182	201	-	14.2436	6.88e-06	0.00398	TAAAATAAAAATAATAAAAA
AP2/ERF-ERF	CXN00000341	MP00610	HDS;CXN00011731|chr6_5929810:5931010	150	169	-	12.3077	2.18e-05	0.00863	AATAAATAATAAAAATAAAA
AP2/ERF-ERF	CXN00000341	MP00610	HDS;CXN00011731|chr6_5929810:5931010	177	196	-	11.7821	2.9e-05	0.0102	TAAAAATAATAAAAACAAAA
AP2/ERF-ERF	CXN00000341	MP00610	HDS;CXN00011731|chr6_5929810:5931010	402	421	-	11.5256	3.31e-05	0.0114	ACAAAAATAAAAACATGAAG
AP2/ERF-ERF	CXN00000341	MP00610	HDS;CXN00011731|chr6_5929810:5931010	173	192	-	11.4744	3.4e-05	0.0116	AATAATAAAAACAAAAATAA
AP2/ERF-ERF	CXN00000341	MP00610	HDS;CXN00011731|chr6_5929810:5931010	411	430	-	10.9359	4.47e-05	0.014	AGAGGGAAAACAAAAATAAA
AP2/ERF-ERF	CXN00000341	MP00610	HDS;CXN00011731|chr6_5929810:5931010	167	186	-	10.6154	5.24e-05	0.0156	AAAAACAAAAATAAATAAAT
AP2/ERF-ERF	CXN00000341	MP00610	HDS;CXN00011731|chr6_5929810:5931010	31	50	-	10.3718	5.89e-05	0.017	AAAAAATTAAAAAATTTAAA
AP2/ERF-ERF	CXN00000341	MP00610	HDS;CXN00011731|chr6_5929810:5931010	140	159	-	9.64103	8.27e-05	0.0212	AAAAATAAAAATAAAAATCT
AP2/ERF-ERF	CXN00000341	MP00610	HDS;CXN00011731|chr6_5929810:5931010	110	129	+	9.32051	9.55e-05	0.0229	TGAAAATAAAGAAAATTACA
MADS-MIKC	CXN00000447	MP00093	HDS;CXN00011731|chr6_5929810:5931010	440	457	+	10.5	9.71e-05	0.668	ATTCCCATTTCGAGCAAC
NANA	CXN00000467	MP00254	HDS;CXN00011731|chr6_5929810:5931010	176	190	-	14.9394	4.68e-06	0.0509	TAATAAAAACAAAAA
WRKY	CXN00000500	MP00251	HDS;CXN00011731|chr6_5929810:5931010	767	781	+	14.4091	7.29e-06	0.276	GCGGTTGACTTTTGG
NANA	CXN00000635	MP00570	HDS;CXN00011731|chr6_5929810:5931010	361	374	-	11.7121	5.93e-05	0.141	AAAAAAGGATAATT
NANA	CXN00000635	MP00570	HDS;CXN00011731|chr6_5929810:5931010	619	632	-	11.5152	6.78e-05	0.145	TAAAAAGATAAAAT
WRKY	CXN00000808	MP00304	HDS;CXN00011731|chr6_5929810:5931010	767	778	+	14.9394	5.86e-06	0.227	GCGGTTGACTTT
WRKY	CXN00000896	MP00531	HDS;CXN00011731|chr6_5929810:5931010	769	781	+	15.5909	3.94e-06	0.138	GGTTGACTTTTGG
WRKY	CXN00001046	MP00464	HDS;CXN00011731|chr6_5929810:5931010	767	780	+	17.0909	1.09e-06	0.0394	GCGGTTGACTTTTG
MADS-MIKC	CXN00001078	MP00080	HDS;CXN00011731|chr6_5929810:5931010	363	376	-	11.9394	3.31e-05	0.112	AGAAAAAAGGATAA
MADS-MIKC	CXN00001078	MP00080	HDS;CXN00011731|chr6_5929810:5931010	622	635	-	10.803	6.45e-05	0.139	CCATAAAAAGATAA
MADS-MIKC	CXN00001078	MP00080	HDS;CXN00011731|chr6_5929810:5931010	111	124	+	10.4091	8.09e-05	0.151	GAAAATAAAGAAAA
WRKY	CXN00001084	MP00465	HDS;CXN00011731|chr6_5929810:5931010	769	779	-	13.0606	2.09e-05	0.773	AAAAGTCAACC
C2C2-Dof	CXN00001184	MP00046	HDS;CXN00011731|chr6_5929810:5931010	951	960	-	10.7561	6.05e-05	0.275	AAAAAAGCAT
NANA	CXN00001191	MP00235	HDS;CXN00011731|chr6_5929810:5931010	268	282	-	10.6212	8.59e-05	0.574	TCCCTACTACCAAAC
WRKY	CXN00001534	MP00408	HDS;CXN00011731|chr6_5929810:5931010	767	779	+	16.1364	2.41e-06	0.0948	GCGGTTGACTTTT
WRKY	CXN00001535	MP00408	HDS;CXN00011731|chr6_5929810:5931010	767	779	+	16.1364	2.41e-06	0.0948	GCGGTTGACTTTT
HB-HD-ZIP	CXN00002030	MP00477	HDS;CXN00011731|chr6_5929810:5931010	721	730	-	13.7368	1.82e-05	0.284	AATAATCATT
C2C2-Dof	CXN00002136	MP00402	HDS;CXN00011731|chr6_5929810:5931010	611	631	+	14.6212	4.13e-06	0.0195	TTCATCTAATTTTATCTTTTT
C2C2-Dof	CXN00002136	MP00402	HDS;CXN00011731|chr6_5929810:5931010	939	959	+	13.1212	1.6e-05	0.0316	TACATATTTTGTATGCTTTTT
C2C2-Dof	CXN00002136	MP00402	HDS;CXN00011731|chr6_5929810:5931010	115	135	-	11.5606	5.28e-05	0.0593	CCATCTTGTAATTTTCTTTAT
C2C2-Dof	CXN00002136	MP00402	HDS;CXN00011731|chr6_5929810:5931010	760	780	+	10.6212	9.88e-05	0.0817	TGTTTTTGCGGTTGACTTTTG
MYB-related	CXN00002365	MP00231	HDS;CXN00011731|chr6_5929810:5931010	1086	1100	-	9.4	4.03e-05	0.297	TTGAAACCCTAACAA
WRKY	CXN00002456	MP00440	HDS;CXN00011731|chr6_5929810:5931010	767	779	+	15.3788	2.64e-06	0.109	GCGGTTGACTTTT
MADS-MIKC	CXN00002468	MP00609	HDS;CXN00011731|chr6_5929810:5931010	620	638	+	12.8873	1.78e-05	0.118	TTTTATCTTTTTATGGAGT
MADS-MIKC	CXN00002468	MP00609	HDS;CXN00011731|chr6_5929810:5931010	406	424	+	10.5634	8.07e-05	0.155	ATGTTTTTATTTTTGTTTT
MADS-MIKC	CXN00002468	MP00609	HDS;CXN00011731|chr6_5929810:5931010	146	164	+	10.507	8.34e-05	0.155	TTATTTTTATTTTTATTAT
WRKY	CXN00002475	MP00167	HDS;CXN00011731|chr6_5929810:5931010	769	779	-	14.7273	7.44e-06	0.281	AAAAGTCAACC
Trihelix	CXN00002484	MP00413	HDS;CXN00011731|chr6_5929810:5931010	1118	1132	-	16.2121	1.67e-06	0.0713	CCTTCTCCGGCGGAA
NANA	CXN00002525	MP00261	HDS;CXN00011731|chr6_5929810:5931010	917	927	+	12.4545	3.92e-05	0.346	AGAATATCCCC
GARP-G2-like	CXN00002581	MP00252	HDS;CXN00011731|chr6_5929810:5931010	914	926	+	12.6818	2.63e-05	0.487	TGAAGAATATCCC
NANA	CXN00002794	MP00488	HDS;CXN00011731|chr6_5929810:5931010	1117	1131	-	15.803	2.07e-06	0.0886	CTTCTCCGGCGGAAT
NANA	CXN00002794	MP00488	HDS;CXN00011731|chr6_5929810:5931010	1115	1129	+	11.4848	5.28e-05	0.439	AAATTCCGCCGGAGA
WRKY	CXN00002815	MP00167	HDS;CXN00011731|chr6_5929810:5931010	769	779	-	14.7273	7.44e-06	0.281	AAAAGTCAACC
MADS-MIKC	CXN00002830	MP00609	HDS;CXN00011731|chr6_5929810:5931010	620	638	+	12.8873	1.78e-05	0.118	TTTTATCTTTTTATGGAGT
MADS-MIKC	CXN00002830	MP00609	HDS;CXN00011731|chr6_5929810:5931010	406	424	+	10.5634	8.07e-05	0.155	ATGTTTTTATTTTTGTTTT
MADS-MIKC	CXN00002830	MP00609	HDS;CXN00011731|chr6_5929810:5931010	146	164	+	10.507	8.34e-05	0.155	TTATTTTTATTTTTATTAT
GARP-G2-like	CXN00003035	MP00261	HDS;CXN00011731|chr6_5929810:5931010	917	927	+	12.4545	3.92e-05	0.346	AGAATATCCCC
HB-HD-ZIP	CXN00003278	MP00271	HDS;CXN00011731|chr6_5929810:5931010	718	728	-	12.3134	2.81e-05	0.204	TAATCATTCAA
NAC	CXN00003528	MP00121	HDS;CXN00011731|chr6_5929810:5931010	1039	1060	-	10.8788	8.54e-05	1	GTCGTGATGGTCCTTGCTTCTG
C2H2	CXN00003593	MP00196	HDS;CXN00011731|chr6_5929810:5931010	1186	1200	+	11.1212	5.86e-05	0.816	GCCGGCATCAGATGG
NANA	CXN00003829	MP00477	HDS;CXN00011731|chr6_5929810:5931010	721	730	-	13.7368	1.82e-05	0.284	AATAATCATT
MADS-MIKC	CXN00003950	MP00410	HDS;CXN00011731|chr6_5929810:5931010	441	455	+	10.2879	5.81e-05	0.419	TTCCCATTTCGAGCA
WRKY	CXN00004229	MP00067	HDS;CXN00011731|chr6_5929810:5931010	769	778	-	12.0202	7.15e-06	0.241	AAAGTCAACC
NANA	CXN00004283	MP00139	HDS;CXN00011731|chr6_5929810:5931010	408	424	+	10.4394	8.99e-05	0.67	GTTTTTATTTTTGTTTT
MYB	CXN00004444	MP00089	HDS;CXN00011731|chr6_5929810:5931010	471	483	-	4.97561	5.62e-05	0.399	TGGGGGTGGGCGC
MADS-MIKC	CXN00004543	MP00077	HDS;CXN00011731|chr6_5929810:5931010	623	637	-	12.4143	2.55e-05	0.177	CTCCATAAAAAGATA
MADS-MIKC	CXN00004543	MP00077	HDS;CXN00011731|chr6_5929810:5931010	409	423	-	10.5857	7.46e-05	0.218	AAACAAAAATAAAAA
NANA	CXN00004574	MP00238	HDS;CXN00011731|chr6_5929810:5931010	72	82	-	11.7313	8.13e-05	0.263	AGATAATTAAT
NANA	CXN00004574	MP00238	HDS;CXN00011731|chr6_5929810:5931010	906	916	-	11.6119	8.83e-05	0.263	TCATAATTAAG
C2H2	CXN00004595	MP00403	HDS;CXN00011731|chr6_5929810:5931010	620	634	-	8.68293	4.36e-05	0.0383	CATAAAAAGATAAAA
C2H2	CXN00004595	MP00403	HDS;CXN00011731|chr6_5929810:5931010	752	766	-	7.07317	7.46e-05	0.0511	AAAAACAAAACACAA
HB-HD-ZIP	CXN00004620	MP00320	HDS;CXN00011731|chr6_5929810:5931010	719	731	+	10.7727	6.38e-05	0.193	TGAATGATTATTT
WRKY	CXN00004661	MP00525	HDS;CXN00011731|chr6_5929810:5931010	768	778	-	15.303	5.7e-06	0.226	AAAGTCAACCG
C2H2	CXN00004853	MP00403	HDS;CXN00011731|chr6_5929810:5931010	620	634	-	8.68293	4.36e-05	0.0383	CATAAAAAGATAAAA
C2H2	CXN00004853	MP00403	HDS;CXN00011731|chr6_5929810:5931010	752	766	-	7.07317	7.46e-05	0.0511	AAAAACAAAACACAA
WRKY	CXN00004894	MP00167	HDS;CXN00011731|chr6_5929810:5931010	769	779	-	14.7273	7.44e-06	0.281	AAAAGTCAACC
WRKY	CXN00004902	MP00069	HDS;CXN00011731|chr6_5929810:5931010	769	776	-	12.4286	4.14e-05	1	AGTCAACC
NANA	CXN00005045	MP00205	HDS;CXN00011731|chr6_5929810:5931010	901	921	-	6.77273	8.28e-05	0.696	ATTCTTCATAATTAAGACATC
GARP-G2-like	CXN00005060	MP00252	HDS;CXN00011731|chr6_5929810:5931010	914	926	+	12.6818	2.63e-05	0.487	TGAAGAATATCCC
GRAS	CXN00005244	MP00611	HDS;CXN00011731|chr6_5929810:5931010	615	634	-	12.5833	2.07e-05	0.0239	CATAAAAAGATAAAATTAGA
GRAS	CXN00005244	MP00611	HDS;CXN00011731|chr6_5929810:5931010	172	191	-	12.2917	2.55e-05	0.0262	ATAATAAAAACAAAAATAAA
GRAS	CXN00005244	MP00611	HDS;CXN00011731|chr6_5929810:5931010	411	430	-	12.1806	2.75e-05	0.0262	AGAGGGAAAACAAAAATAAA
NANA	CXN00005324	MP00160	HDS;CXN00011731|chr6_5929810:5931010	507	517	+	13.2424	1.74e-05	0.296	GGAATCTTGTT
MADS-MIKC	CXN00005354	MP00030	HDS;CXN00011731|chr6_5929810:5931010	622	639	-	11.939	3.94e-05	0.315	AACTCCATAAAAAGATAA
WRKY	CXN00005367	MP00067	HDS;CXN00011731|chr6_5929810:5931010	769	778	-	12.0202	7.15e-06	0.241	AAAGTCAACC
WRKY	CXN00005372	MP00260	HDS;CXN00011731|chr6_5929810:5931010	769	779	-	15.5152	3.26e-06	0.123	AAAAGTCAACC
C2C2-GATA	CXN00005518	MP00554	HDS;CXN00011731|chr6_5929810:5931010	913	939	-	-4.67778	3.85e-05	0.102	ATTCATAATCAGGGGGATATTCTTCAT
NANA	CXN00005584	MP00422	HDS;CXN00011731|chr6_5929810:5931010	767	779	-	16.3485	2.25e-06	0.0818	AAAAGTCAACCGC
MYB-related	CXN00005587	MP00423	HDS;CXN00011731|chr6_5929810:5931010	140	150	+	12.1818	3.21e-05	0.0754	AGATTTTTATT
WRKY	CXN00005788	MP00209	HDS;CXN00011731|chr6_5929810:5931010	769	787	+	12.4429	3.3e-05	1	GGTTGACTTTTGGATTATC
NAC	CXN00006041	MP00121	HDS;CXN00011731|chr6_5929810:5931010	1039	1060	-	10.8788	8.54e-05	1	GTCGTGATGGTCCTTGCTTCTG
zf-HD	CXN00006081	MP00268	HDS;CXN00011731|chr6_5929810:5931010	70	84	-	14.8806	3.07e-06	0.0202	TAAGATAATTAATTA
zf-HD	CXN00006081	MP00268	HDS;CXN00011731|chr6_5929810:5931010	65	79	+	13.4776	1.53e-05	0.0336	TAAACTAATTAATTA
zf-HD	CXN00006081	MP00268	HDS;CXN00011731|chr6_5929810:5931010	66	80	-	12.9851	2.38e-05	0.0374	ATAATTAATTAGTTT
zf-HD	CXN00006081	MP00268	HDS;CXN00011731|chr6_5929810:5931010	569	583	+	11.8507	5.61e-05	0.0544	AATTCTGATTAAGTT
zf-HD	CXN00006081	MP00268	HDS;CXN00011731|chr6_5929810:5931010	56	70	+	11.7164	6.12e-05	0.0576	AATTTTAATTAAACT
HB-other	CXN00006108	MP00473	HDS;CXN00011731|chr6_5929810:5931010	2	22	+	12.2273	2.81e-05	0.05	AAAAAAATAATTATATATTTT
HB-other	CXN00006108	MP00473	HDS;CXN00011731|chr6_5929810:5931010	150	170	-	9.54545	9.78e-05	0.0518	AAATAAATAATAAAAATAAAA
NAC	CXN00006223	MP00121	HDS;CXN00011731|chr6_5929810:5931010	1039	1060	-	10.8788	8.54e-05	1	GTCGTGATGGTCCTTGCTTCTG
NANA	CXN00006260	MP00244	HDS;CXN00011731|chr6_5929810:5931010	726	739	+	11.3182	6.98e-05	0.122	TTATTTACCTGATT
AP2/ERF-ERF	CXN00006279	MP00584	HDS;CXN00011731|chr6_5929810:5931010	1110	1128	+	11.9545	2.62e-05	0.101	GGGTGAAATTCCGCCGGAG
HSF	CXN00006350	MP00187	HDS;CXN00011731|chr6_5929810:5931010	282	296	+	8.59211	3.97e-05	0.847	AGAGAGCTCTGGAAG
MYB-related	CXN00006369	MP00596	HDS;CXN00011731|chr6_5929810:5931010	696	714	+	11.2576	4.2e-05	0.398	TTGTTTGGTATTTCTGTTT
MYB-related	CXN00006369	MP00596	HDS;CXN00011731|chr6_5929810:5931010	755	773	+	10.9848	4.81e-05	0.398	TGTTTTGTTTTTGCGGTTG
MYB	CXN00006424	MP00375	HDS;CXN00011731|chr6_5929810:5931010	267	287	-	12.2121	3.27e-05	0.184	CTCTCTCCCTACTACCAAACA
MYB	CXN00006427	MP00375	HDS;CXN00011731|chr6_5929810:5931010	267	287	-	12.2121	3.27e-05	0.184	CTCTCTCCCTACTACCAAACA
MYB-related	CXN00006444	MP00127	HDS;CXN00011731|chr6_5929810:5931010	263	277	+	11.1212	6.97e-05	0.425	ATTTTGTTTGGTAGT
NAC	CXN00006494	MP00343	HDS;CXN00011731|chr6_5929810:5931010	903	919	+	5.72727	9.68e-05	1	TGTCTTAATTATGAAGA
HB-HD-ZIP	CXN00006538	MP00477	HDS;CXN00011731|chr6_5929810:5931010	721	730	-	13.7368	1.82e-05	0.284	AATAATCATT
C2C2-Dof	CXN00006690	MP00166	HDS;CXN00011731|chr6_5929810:5931010	106	126	+	12.0758	3.51e-05	0.042	AAAATGAAAATAAAGAAAATT
C2C2-Dof	CXN00006690	MP00166	HDS;CXN00011731|chr6_5929810:5931010	948	968	-	12.0455	3.58e-05	0.042	TAATACAAAAAAAAGCATACA
C2C2-Dof	CXN00006690	MP00166	HDS;CXN00011731|chr6_5929810:5931010	362	382	-	11.4545	5.26e-05	0.0541	ACTCACAGAAAAAAGGATAAT
C2C2-Dof	CXN00006690	MP00166	HDS;CXN00011731|chr6_5929810:5931010	582	602	-	10.8636	7.55e-05	0.0607	TAAGAAAATCAAAAGCGTCAA
WRKY	CXN00006796	MP00284	HDS;CXN00011731|chr6_5929810:5931010	769	779	-	16.8939	1.53e-06	0.0555	AAAAGTCAACC
HB-HD-ZIP	CXN00006892	MP00477	HDS;CXN00011731|chr6_5929810:5931010	721	730	-	13.7368	1.82e-05	0.284	AATAATCATT
WRKY	CXN00006953	MP00450	HDS;CXN00011731|chr6_5929810:5931010	767	780	+	17.1061	1.42e-06	0.0502	GCGGTTGACTTTTG
C2H2	CXN00007114	MP00592	HDS;CXN00011731|chr6_5929810:5931010	175	191	-	8.72727	5.84e-05	0.107	ATAATAAAAACAAAAAT
MYB-related	CXN00007123	MP00231	HDS;CXN00011731|chr6_5929810:5931010	1086	1100	-	9.4	4.03e-05	0.297	TTGAAACCCTAACAA
LOB	CXN00007584	MP00314	HDS;CXN00011731|chr6_5929810:5931010	544	562	+	12.4848	2.22e-05	0.474	TCTATTGCAGGTTTTCTGC
LOB	CXN00007585	MP00313	HDS;CXN00011731|chr6_5929810:5931010	548	562	-	12.1818	2.87e-05	0.778	GCAGAAAACCTGCAA
LOB	CXN00007585	MP00313	HDS;CXN00011731|chr6_5929810:5931010	731	745	-	10.1667	9.89e-05	1	GCGCGGAATCAGGTA
MYB	CXN00007809	MP00252	HDS;CXN00011731|chr6_5929810:5931010	914	926	+	12.6818	2.63e-05	0.487	TGAAGAATATCCC
NAC	CXN00007820	MP00205	HDS;CXN00011731|chr6_5929810:5931010	901	921	-	6.77273	8.28e-05	0.696	ATTCTTCATAATTAAGACATC
NANA	CXN00008363	MP00536	HDS;CXN00011731|chr6_5929810:5931010	63	84	-	17.7015	3.86e-07	0.00135	TAAGATAATTAATTAGTTTAAT
NANA	CXN00008363	MP00536	HDS;CXN00011731|chr6_5929810:5931010	59	80	-	15.9254	2.22e-06	0.00322	ATAATTAATTAGTTTAATTAAA
NANA	CXN00008363	MP00536	HDS;CXN00011731|chr6_5929810:5931010	56	77	+	14.6269	6.34e-06	0.00601	AATTTTAATTAAACTAATTAAT
NANA	CXN00008363	MP00536	HDS;CXN00011731|chr6_5929810:5931010	50	71	-	13.8806	1.08e-05	0.00847	TAGTTTAATTAAAATTTTTAAA
NANA	CXN00008363	MP00536	HDS;CXN00011731|chr6_5929810:5931010	65	86	+	13.2985	1.58e-05	0.00993	TAAACTAATTAATTATCTTAAC
NANA	CXN00008363	MP00536	HDS;CXN00011731|chr6_5929810:5931010	31	52	-	12.7015	2.29e-05	0.0116	AAAAAAAATTAAAAAATTTAAA
NANA	CXN00008363	MP00536	HDS;CXN00011731|chr6_5929810:5931010	11	32	-	10.2537	8.41e-05	0.0231	AAACGAGATTAAAATATATAAT
NANA	CXN00008363	MP00536	HDS;CXN00011731|chr6_5929810:5931010	4	25	+	9.89552	9.93e-05	0.0248	AAAAATAATTATATATTTTAAT
C2C2-Dof	CXN00008367	MP00046	HDS;CXN00011731|chr6_5929810:5931010	951	960	-	10.7561	6.05e-05	0.275	AAAAAAGCAT
C2C2-Dof	CXN00008430	MP00046	HDS;CXN00011731|chr6_5929810:5931010	951	960	-	10.7561	6.05e-05	0.275	AAAAAAGCAT
GARP-G2-like	CXN00008539	MP00475	HDS;CXN00011731|chr6_5929810:5931010	507	517	-	13.1061	2.3e-05	0.323	AACAAGATTCC
NANA	CXN00008540	MP00475	HDS;CXN00011731|chr6_5929810:5931010	507	517	-	13.1061	2.3e-05	0.323	AACAAGATTCC
C2C2-YABBY	CXN00008643	MP00220	HDS;CXN00011731|chr6_5929810:5931010	721	728	+	12.0455	7.95e-05	0.518	AATGATTA
C2C2-Dof	CXN00008712	MP00407	HDS;CXN00011731|chr6_5929810:5931010	33	53	+	15.0606	3.61e-06	0.00285	TAAATTTTTTAATTTTTTTTA
C2C2-Dof	CXN00008712	MP00407	HDS;CXN00011731|chr6_5929810:5931010	145	165	+	14.6818	4.8e-06	0.00301	TTTATTTTTATTTTTATTATT
C2C2-Dof	CXN00008712	MP00407	HDS;CXN00011731|chr6_5929810:5931010	151	171	+	14.0758	7.44e-06	0.00392	TTTATTTTTATTATTTATTTA
C2C2-Dof	CXN00008712	MP00407	HDS;CXN00011731|chr6_5929810:5931010	104	124	-	14.0303	7.68e-06	0.00394	TTTTCTTTATTTTCATTTTGC
C2C2-Dof	CXN00008712	MP00407	HDS;CXN00011731|chr6_5929810:5931010	172	192	+	13.9242	8.27e-06	0.00396	TTTATTTTTGTTTTTATTATT
C2C2-Dof	CXN00008712	MP00407	HDS;CXN00011731|chr6_5929810:5931010	179	199	+	13.3182	1.25e-05	0.0047	TTGTTTTTATTATTTTTATTT
C2C2-Dof	CXN00008712	MP00407	HDS;CXN00011731|chr6_5929810:5931010	178	198	+	13.2879	1.28e-05	0.00473	TTTGTTTTTATTATTTTTATT
C2C2-Dof	CXN00008712	MP00407	HDS;CXN00011731|chr6_5929810:5931010	146	166	+	12.697	1.88e-05	0.00561	TTATTTTTATTTTTATTATTT
C2C2-Dof	CXN00008712	MP00407	HDS;CXN00011731|chr6_5929810:5931010	152	172	+	12.5152	2.11e-05	0.0059	TTATTTTTATTATTTATTTAT
C2C2-Dof	CXN00008712	MP00407	HDS;CXN00011731|chr6_5929810:5931010	177	197	+	12.4545	2.19e-05	0.00596	TTTTGTTTTTATTATTTTTAT
C2C2-Dof	CXN00008712	MP00407	HDS;CXN00011731|chr6_5929810:5931010	32	52	+	12.3788	2.3e-05	0.00614	TTAAATTTTTTAATTTTTTTT
C2C2-Dof	CXN00008712	MP00407	HDS;CXN00011731|chr6_5929810:5931010	144	164	+	11.9242	3.04e-05	0.00682	TTTTATTTTTATTTTTATTAT
C2C2-Dof	CXN00008712	MP00407	HDS;CXN00011731|chr6_5929810:5931010	404	424	+	10.9394	5.39e-05	0.00901	TCATGTTTTTATTTTTGTTTT
C2C2-Dof	CXN00008712	MP00407	HDS;CXN00011731|chr6_5929810:5931010	150	170	+	10.6515	6.33e-05	0.00964	TTTTATTTTTATTATTTATTT
C2C2-Dof	CXN00008712	MP00407	HDS;CXN00011731|chr6_5929810:5931010	950	970	+	10.4242	7.16e-05	0.0105	TATGCTTTTTTTTGTATTACA
C2C2-Dof	CXN00008712	MP00407	HDS;CXN00011731|chr6_5929810:5931010	411	431	+	10.2576	7.84e-05	0.011	TTTATTTTTGTTTTCCCTCTA
C2C2-Dof	CXN00008712	MP00407	HDS;CXN00011731|chr6_5929810:5931010	164	184	+	10.0758	8.63e-05	0.0114	TTTATTTATTTATTTTTGTTT
C2H2	CXN00008758	MP00485	HDS;CXN00011731|chr6_5929810:5931010	172	191	+	12.2424	1.67e-05	0.0392	TTTATTTTTGTTTTTATTAT
C2H2	CXN00008758	MP00485	HDS;CXN00011731|chr6_5929810:5931010	940	959	+	8.87879	7.5e-05	0.0855	ACATATTTTGTATGCTTTTT
Trihelix	CXN00008826	MP00244	HDS;CXN00011731|chr6_5929810:5931010	726	739	+	11.3182	6.98e-05	0.122	TTATTTACCTGATT
WRKY	CXN00009022	MP00251	HDS;CXN00011731|chr6_5929810:5931010	767	781	+	14.4091	7.29e-06	0.276	GCGGTTGACTTTTGG
C2H2	CXN00009049	MP00254	HDS;CXN00011731|chr6_5929810:5931010	176	190	-	14.9394	4.68e-06	0.0509	TAATAAAAACAAAAA
GARP-G2-like	CXN00009210	MP00331	HDS;CXN00011731|chr6_5929810:5931010	504	517	+	11.1212	9.79e-05	0.363	CTTGGAATCTTGTT
WRKY	CXN00009478	MP00455	HDS;CXN00011731|chr6_5929810:5931010	767	779	+	13.7424	1.61e-05	0.664	GCGGTTGACTTTT
MYB-related	CXN00009544	MP00596	HDS;CXN00011731|chr6_5929810:5931010	696	714	+	11.2576	4.2e-05	0.398	TTGTTTGGTATTTCTGTTT
MYB-related	CXN00009544	MP00596	HDS;CXN00011731|chr6_5929810:5931010	755	773	+	10.9848	4.81e-05	0.398	TGTTTTGTTTTTGCGGTTG
NANA	CXN00009629	MP00256	HDS;CXN00011731|chr6_5929810:5931010	175	191	-	8.21212	6.24e-05	0.115	ATAATAAAAACAAAAAT
WRKY	CXN00009767	MP00168	HDS;CXN00011731|chr6_5929810:5931010	769	779	-	16.7727	1.6e-06	0.0604	AAAAGTCAACC
MADS-M-type	CXN00009778	MP00609	HDS;CXN00011731|chr6_5929810:5931010	620	638	+	12.8873	1.78e-05	0.118	TTTTATCTTTTTATGGAGT
MADS-M-type	CXN00009778	MP00609	HDS;CXN00011731|chr6_5929810:5931010	406	424	+	10.5634	8.07e-05	0.155	ATGTTTTTATTTTTGTTTT
MADS-M-type	CXN00009778	MP00609	HDS;CXN00011731|chr6_5929810:5931010	146	164	+	10.507	8.34e-05	0.155	TTATTTTTATTTTTATTAT
HSF	CXN00010272	MP00432	HDS;CXN00011731|chr6_5929810:5931010	282	295	-	9.5303	4.51e-05	0.905	TTCCAGAGCTCTCT
HB-HD-ZIP	CXN00010445	MP00421	HDS;CXN00011731|chr6_5929810:5931010	70	80	+	10.7879	7.2e-05	0.0767	TAATTAATTAT
MADS-MIKC	CXN00010473	MP00076	HDS;CXN00011731|chr6_5929810:5931010	399	419	+	16.0597	1.83e-06	0.00188	CTTCTTCATGTTTTTATTTTT
MADS-MIKC	CXN00010473	MP00076	HDS;CXN00011731|chr6_5929810:5931010	410	430	+	16	1.93e-06	0.00193	TTTTATTTTTGTTTTCCCTCT
MADS-MIKC	CXN00010473	MP00076	HDS;CXN00011731|chr6_5929810:5931010	407	427	+	15.4179	3.08e-06	0.00282	TGTTTTTATTTTTGTTTTCCC
MADS-MIKC	CXN00010473	MP00076	HDS;CXN00011731|chr6_5929810:5931010	409	429	+	14.9552	4.4e-06	0.00362	TTTTTATTTTTGTTTTCCCTC
MADS-MIKC	CXN00010473	MP00076	HDS;CXN00011731|chr6_5929810:5931010	104	124	-	12.9552	1.75e-05	0.0096	TTTTCTTTATTTTCATTTTGC
MADS-MIKC	CXN00010473	MP00076	HDS;CXN00011731|chr6_5929810:5931010	182	202	+	10.9403	5.65e-05	0.0221	TTTTTATTATTTTTATTTTAA
MADS-MIKC	CXN00010475	MP00315	HDS;CXN00011731|chr6_5929810:5931010	620	638	-	8.87879	5.78e-05	0.156	ACTCCATAAAAAGATAAAA
MADS-MIKC	CXN00010475	MP00315	HDS;CXN00011731|chr6_5929810:5931010	438	456	-	7.60606	9.51e-05	0.156	TTGCTCGAAATGGGAATCC
WRKY	CXN00010773	MP00440	HDS;CXN00011731|chr6_5929810:5931010	767	779	+	15.3788	2.64e-06	0.109	GCGGTTGACTTTT
MADS-MIKC	CXN00010791	MP00609	HDS;CXN00011731|chr6_5929810:5931010	620	638	+	12.8873	1.78e-05	0.118	TTTTATCTTTTTATGGAGT
MADS-MIKC	CXN00010791	MP00609	HDS;CXN00011731|chr6_5929810:5931010	406	424	+	10.5634	8.07e-05	0.155	ATGTTTTTATTTTTGTTTT
MADS-MIKC	CXN00010791	MP00609	HDS;CXN00011731|chr6_5929810:5931010	146	164	+	10.507	8.34e-05	0.155	TTATTTTTATTTTTATTAT
Trihelix	CXN00010811	MP00413	HDS;CXN00011731|chr6_5929810:5931010	1118	1132	-	16.2121	1.67e-06	0.0713	CCTTCTCCGGCGGAA
C2C2-Dof	CXN00010848	MP00570	HDS;CXN00011731|chr6_5929810:5931010	361	374	-	11.7121	5.93e-05	0.141	AAAAAAGGATAATT
C2C2-Dof	CXN00010848	MP00570	HDS;CXN00011731|chr6_5929810:5931010	619	632	-	11.5152	6.78e-05	0.145	TAAAAAGATAAAAT
MYB-related	CXN00010888	MP00350	HDS;CXN00011731|chr6_5929810:5931010	257	277	+	11.2121	7.63e-05	0.37	CTACCGATTTTGTTTGGTAGT
NANA	CXN00010956	MP00170	HDS;CXN00011731|chr6_5929810:5931010	1	15	-	11.6716	4.03e-05	0.134	ATAATTATTTTTTTT
HB-other	CXN00011046	MP00486	HDS;CXN00011731|chr6_5929810:5931010	4	16	-	10.8507	5.94e-05	0.084	TATAATTATTTTT
HB-HD-ZIP	CXN00011047	MP00486	HDS;CXN00011731|chr6_5929810:5931010	4	16	-	10.8507	5.94e-05	0.084	TATAATTATTTTT
WRKY	CXN00011157	MP00067	HDS;CXN00011731|chr6_5929810:5931010	769	778	-	12.0202	7.15e-06	0.241	AAAGTCAACC
HB-HD-ZIP	CXN00011216	MP00225	HDS;CXN00011731|chr6_5929810:5931010	5	15	+	11.5522	8.64e-05	0.0905	AAAATAATTAT
C2C2-GATA	CXN00011315	MP00472	HDS;CXN00011731|chr6_5929810:5931010	807	817	-	11.4211	6.24e-05	1	CAAATCGGATT
WRKY	CXN00011338	MP00506	HDS;CXN00011731|chr6_5929810:5931010	767	779	-	16.1364	1.79e-06	0.0699	AAAAGTCAACCGC
MYB-related	CXN00011557	MP00296	HDS;CXN00011731|chr6_5929810:5931010	615	635	-	12.5976	2.07e-05	0.0977	CCATAAAAAGATAAAATTAGA
C2H2	CXN00011976	MP00403	HDS;CXN00011731|chr6_5929810:5931010	620	634	-	8.68293	4.36e-05	0.0383	CATAAAAAGATAAAA
C2H2	CXN00011976	MP00403	HDS;CXN00011731|chr6_5929810:5931010	752	766	-	7.07317	7.46e-05	0.0511	AAAAACAAAACACAA
C2C2-Dof	CXN00012060	MP00407	HDS;CXN00011731|chr6_5929810:5931010	33	53	+	15.0606	3.61e-06	0.00285	TAAATTTTTTAATTTTTTTTA
C2C2-Dof	CXN00012060	MP00407	HDS;CXN00011731|chr6_5929810:5931010	145	165	+	14.6818	4.8e-06	0.00301	TTTATTTTTATTTTTATTATT
C2C2-Dof	CXN00012060	MP00407	HDS;CXN00011731|chr6_5929810:5931010	151	171	+	14.0758	7.44e-06	0.00392	TTTATTTTTATTATTTATTTA
C2C2-Dof	CXN00012060	MP00407	HDS;CXN00011731|chr6_5929810:5931010	104	124	-	14.0303	7.68e-06	0.00394	TTTTCTTTATTTTCATTTTGC
C2C2-Dof	CXN00012060	MP00407	HDS;CXN00011731|chr6_5929810:5931010	172	192	+	13.9242	8.27e-06	0.00396	TTTATTTTTGTTTTTATTATT
C2C2-Dof	CXN00012060	MP00407	HDS;CXN00011731|chr6_5929810:5931010	179	199	+	13.3182	1.25e-05	0.0047	TTGTTTTTATTATTTTTATTT
C2C2-Dof	CXN00012060	MP00407	HDS;CXN00011731|chr6_5929810:5931010	178	198	+	13.2879	1.28e-05	0.00473	TTTGTTTTTATTATTTTTATT
C2C2-Dof	CXN00012060	MP00407	HDS;CXN00011731|chr6_5929810:5931010	146	166	+	12.697	1.88e-05	0.00561	TTATTTTTATTTTTATTATTT
C2C2-Dof	CXN00012060	MP00407	HDS;CXN00011731|chr6_5929810:5931010	152	172	+	12.5152	2.11e-05	0.0059	TTATTTTTATTATTTATTTAT
C2C2-Dof	CXN00012060	MP00407	HDS;CXN00011731|chr6_5929810:5931010	177	197	+	12.4545	2.19e-05	0.00596	TTTTGTTTTTATTATTTTTAT
C2C2-Dof	CXN00012060	MP00407	HDS;CXN00011731|chr6_5929810:5931010	32	52	+	12.3788	2.3e-05	0.00614	TTAAATTTTTTAATTTTTTTT
C2C2-Dof	CXN00012060	MP00407	HDS;CXN00011731|chr6_5929810:5931010	144	164	+	11.9242	3.04e-05	0.00682	TTTTATTTTTATTTTTATTAT
C2C2-Dof	CXN00012060	MP00407	HDS;CXN00011731|chr6_5929810:5931010	404	424	+	10.9394	5.39e-05	0.00901	TCATGTTTTTATTTTTGTTTT
C2C2-Dof	CXN00012060	MP00407	HDS;CXN00011731|chr6_5929810:5931010	150	170	+	10.6515	6.33e-05	0.00964	TTTTATTTTTATTATTTATTT
C2C2-Dof	CXN00012060	MP00407	HDS;CXN00011731|chr6_5929810:5931010	950	970	+	10.4242	7.16e-05	0.0105	TATGCTTTTTTTTGTATTACA
C2C2-Dof	CXN00012060	MP00407	HDS;CXN00011731|chr6_5929810:5931010	411	431	+	10.2576	7.84e-05	0.011	TTTATTTTTGTTTTCCCTCTA
C2C2-Dof	CXN00012060	MP00407	HDS;CXN00011731|chr6_5929810:5931010	164	184	+	10.0758	8.63e-05	0.0114	TTTATTTATTTATTTTTGTTT
MADS-M-type	CXN00012217	MP00508	HDS;CXN00011731|chr6_5929810:5931010	440	458	+	11.1667	2.61e-05	0.213	ATTCCCATTTCGAGCAACT
NANA	CXN00012337	MP00554	HDS;CXN00011731|chr6_5929810:5931010	913	939	-	-4.67778	3.85e-05	0.102	ATTCATAATCAGGGGGATATTCTTCAT
HSF	CXN00012550	MP00371	HDS;CXN00011731|chr6_5929810:5931010	282	296	+	10.0152	6.81e-05	0.97	AGAGAGCTCTGGAAG
CPP	CXN00012561	MP00433	HDS;CXN00011731|chr6_5929810:5931010	30	44	-	14.4478	6.54e-06	0.0138	TTAAAAAATTTAAAA
CPP	CXN00012561	MP00433	HDS;CXN00011731|chr6_5929810:5931010	1095	1109	-	10.4925	4.29e-05	0.0252	TTTGCAAGTTTGAAA
GRAS	CXN00012739	MP00611	HDS;CXN00011731|chr6_5929810:5931010	615	634	-	12.5833	2.07e-05	0.0239	CATAAAAAGATAAAATTAGA
GRAS	CXN00012739	MP00611	HDS;CXN00011731|chr6_5929810:5931010	172	191	-	12.2917	2.55e-05	0.0262	ATAATAAAAACAAAAATAAA
GRAS	CXN00012739	MP00611	HDS;CXN00011731|chr6_5929810:5931010	411	430	-	12.1806	2.75e-05	0.0262	AGAGGGAAAACAAAAATAAA
MYB-related	CXN00012860	MP00560	HDS;CXN00011731|chr6_5929810:5931010	140	150	+	10.5303	6.08e-05	0.119	AGATTTTTATT
NANA	CXN00012892	MP00421	HDS;CXN00011731|chr6_5929810:5931010	70	80	+	10.7879	7.2e-05	0.0767	TAATTAATTAT
NANA	CXN00012893	MP00418	HDS;CXN00011731|chr6_5929810:5931010	70	80	-	11.3134	6.85e-05	0.0765	ATAATTAATTA
MYB	CXN00013059	MP00296	HDS;CXN00011731|chr6_5929810:5931010	615	635	-	12.5976	2.07e-05	0.0977	CCATAAAAAGATAAAATTAGA
WRKY	CXN00013113	MP00299	HDS;CXN00011731|chr6_5929810:5931010	769	779	-	15.2273	4.18e-06	0.158	AAAAGTCAACC
WRKY	CXN00013114	MP00299	HDS;CXN00011731|chr6_5929810:5931010	769	779	-	15.2273	4.18e-06	0.158	AAAAGTCAACC
zf-HD	CXN00013230	MP00387	HDS;CXN00011731|chr6_5929810:5931010	65	79	+	14.2537	8.72e-06	0.0266	TAAACTAATTAATTA
zf-HD	CXN00013230	MP00387	HDS;CXN00011731|chr6_5929810:5931010	70	84	-	13.4627	1.79e-05	0.0357	TAAGATAATTAATTA
zf-HD	CXN00013230	MP00387	HDS;CXN00011731|chr6_5929810:5931010	61	75	+	12.4925	3.54e-05	0.04	TAATTAAACTAATTA
zf-HD	CXN00013230	MP00387	HDS;CXN00011731|chr6_5929810:5931010	52	66	+	12.2388	4.14e-05	0.0429	TAAAAATTTTAATTA
Trihelix	CXN00013632	MP00356	HDS;CXN00011731|chr6_5929810:5931010	1120	1130	+	16.1212	2.22e-06	0.0953	CCGCCGGAGAA
C3H	CXN00013711	MP00113	HDS;CXN00011731|chr6_5929810:5931010	771	784	-	11.4394	6.69e-05	0.135	AATCCAAAAGTCAA
MYB	CXN00013738	MP00347	HDS;CXN00011731|chr6_5929810:5931010	618	631	+	12.8333	2.33e-05	0.148	AATTTTATCTTTTT
bZIP	CXN00013846	MP00184	HDS;CXN00011731|chr6_5929810:5931010	965	976	+	10.9848	5.46e-05	1	ATTACAGCTAGA
Trihelix	CXN00013849	MP00244	HDS;CXN00011731|chr6_5929810:5931010	726	739	+	11.3182	6.98e-05	0.122	TTATTTACCTGATT
NANA	CXN00013929	MP00370	HDS;CXN00011731|chr6_5929810:5931010	31	45	-	19.4306	1.24e-07	0.00348	ATTAAAAAATTTAAA
NANA	CXN00013929	MP00370	HDS;CXN00011731|chr6_5929810:5931010	49	63	+	15.2222	4.2e-06	0.00756	TTTTAAAAATTTTAA
NANA	CXN00013929	MP00370	HDS;CXN00011731|chr6_5929810:5931010	50	64	-	11.875	2.54e-05	0.0181	ATTAAAATTTTTAAA
NANA	CXN00013929	MP00370	HDS;CXN00011731|chr6_5929810:5931010	51	65	-	11.8472	2.58e-05	0.0181	AATTAAAATTTTTAA
NANA	CXN00013929	MP00370	HDS;CXN00011731|chr6_5929810:5931010	10	24	+	9.40278	7.11e-05	0.0294	AATTATATATTTTAA
WRKY	CXN00014261	MP00408	HDS;CXN00011731|chr6_5929810:5931010	767	779	+	16.1364	2.41e-06	0.0948	GCGGTTGACTTTT
HB-WOX	CXN00014285	MP00617	HDS;CXN00011731|chr6_5929810:5931010	895	904	-	13.4752	1.33e-05	0.109	CATCAATCAA
MYB-related	CXN00014309	MP00296	HDS;CXN00011731|chr6_5929810:5931010	615	635	-	12.5976	2.07e-05	0.0977	CCATAAAAAGATAAAATTAGA
NANA	CXN00014310	MP00489	HDS;CXN00011731|chr6_5929810:5931010	618	632	+	11.9848	4.39e-05	0.186	AATTTTATCTTTTTA
C2H2	CXN00014357	MP00254	HDS;CXN00011731|chr6_5929810:5931010	176	190	-	14.9394	4.68e-06	0.0509	TAATAAAAACAAAAA
MADS-M-type	CXN00014674	MP00605	HDS;CXN00011731|chr6_5929810:5931010	623	635	-	13.5286	1e-05	0.182	CCATAAAAAGATA
NANA	CXN00014677	MP00605	HDS;CXN00011731|chr6_5929810:5931010	623	635	-	13.5286	1e-05	0.182	CCATAAAAAGATA
WRKY	CXN00014703	MP00494	HDS;CXN00011731|chr6_5929810:5931010	767	779	-	15.7439	3e-06	0.127	AAAAGTCAACCGC
MYB	CXN00014750	MP00296	HDS;CXN00011731|chr6_5929810:5931010	615	635	-	12.5976	2.07e-05	0.0977	CCATAAAAAGATAAAATTAGA
HB-HD-ZIP	CXN00014799	MP00051	HDS;CXN00011731|chr6_5929810:5931010	721	728	-	12.8317	5.88e-05	0.208	TAATCATT
MADS-MIKC	CXN00014934	MP00076	HDS;CXN00011731|chr6_5929810:5931010	399	419	+	16.0597	1.83e-06	0.00188	CTTCTTCATGTTTTTATTTTT
MADS-MIKC	CXN00014934	MP00076	HDS;CXN00011731|chr6_5929810:5931010	410	430	+	16	1.93e-06	0.00193	TTTTATTTTTGTTTTCCCTCT
MADS-MIKC	CXN00014934	MP00076	HDS;CXN00011731|chr6_5929810:5931010	407	427	+	15.4179	3.08e-06	0.00282	TGTTTTTATTTTTGTTTTCCC
MADS-MIKC	CXN00014934	MP00076	HDS;CXN00011731|chr6_5929810:5931010	409	429	+	14.9552	4.4e-06	0.00362	TTTTTATTTTTGTTTTCCCTC
MADS-MIKC	CXN00014934	MP00076	HDS;CXN00011731|chr6_5929810:5931010	104	124	-	12.9552	1.75e-05	0.0096	TTTTCTTTATTTTCATTTTGC
MADS-MIKC	CXN00014934	MP00076	HDS;CXN00011731|chr6_5929810:5931010	182	202	+	10.9403	5.65e-05	0.0221	TTTTTATTATTTTTATTTTAA
MADS-MIKC	CXN00014956	MP00410	HDS;CXN00011731|chr6_5929810:5931010	441	455	+	10.2879	5.81e-05	0.419	TTCCCATTTCGAGCA
C2C2-Dof	CXN00014981	MP00407	HDS;CXN00011731|chr6_5929810:5931010	33	53	+	15.0606	3.61e-06	0.00285	TAAATTTTTTAATTTTTTTTA
C2C2-Dof	CXN00014981	MP00407	HDS;CXN00011731|chr6_5929810:5931010	145	165	+	14.6818	4.8e-06	0.00301	TTTATTTTTATTTTTATTATT
C2C2-Dof	CXN00014981	MP00407	HDS;CXN00011731|chr6_5929810:5931010	151	171	+	14.0758	7.44e-06	0.00392	TTTATTTTTATTATTTATTTA
C2C2-Dof	CXN00014981	MP00407	HDS;CXN00011731|chr6_5929810:5931010	104	124	-	14.0303	7.68e-06	0.00394	TTTTCTTTATTTTCATTTTGC
C2C2-Dof	CXN00014981	MP00407	HDS;CXN00011731|chr6_5929810:5931010	172	192	+	13.9242	8.27e-06	0.00396	TTTATTTTTGTTTTTATTATT
C2C2-Dof	CXN00014981	MP00407	HDS;CXN00011731|chr6_5929810:5931010	179	199	+	13.3182	1.25e-05	0.0047	TTGTTTTTATTATTTTTATTT
C2C2-Dof	CXN00014981	MP00407	HDS;CXN00011731|chr6_5929810:5931010	178	198	+	13.2879	1.28e-05	0.00473	TTTGTTTTTATTATTTTTATT
C2C2-Dof	CXN00014981	MP00407	HDS;CXN00011731|chr6_5929810:5931010	146	166	+	12.697	1.88e-05	0.00561	TTATTTTTATTTTTATTATTT
C2C2-Dof	CXN00014981	MP00407	HDS;CXN00011731|chr6_5929810:5931010	152	172	+	12.5152	2.11e-05	0.0059	TTATTTTTATTATTTATTTAT
C2C2-Dof	CXN00014981	MP00407	HDS;CXN00011731|chr6_5929810:5931010	177	197	+	12.4545	2.19e-05	0.00596	TTTTGTTTTTATTATTTTTAT
C2C2-Dof	CXN00014981	MP00407	HDS;CXN00011731|chr6_5929810:5931010	32	52	+	12.3788	2.3e-05	0.00614	TTAAATTTTTTAATTTTTTTT
C2C2-Dof	CXN00014981	MP00407	HDS;CXN00011731|chr6_5929810:5931010	144	164	+	11.9242	3.04e-05	0.00682	TTTTATTTTTATTTTTATTAT
C2C2-Dof	CXN00014981	MP00407	HDS;CXN00011731|chr6_5929810:5931010	404	424	+	10.9394	5.39e-05	0.00901	TCATGTTTTTATTTTTGTTTT
C2C2-Dof	CXN00014981	MP00407	HDS;CXN00011731|chr6_5929810:5931010	150	170	+	10.6515	6.33e-05	0.00964	TTTTATTTTTATTATTTATTT
C2C2-Dof	CXN00014981	MP00407	HDS;CXN00011731|chr6_5929810:5931010	950	970	+	10.4242	7.16e-05	0.0105	TATGCTTTTTTTTGTATTACA
C2C2-Dof	CXN00014981	MP00407	HDS;CXN00011731|chr6_5929810:5931010	411	431	+	10.2576	7.84e-05	0.011	TTTATTTTTGTTTTCCCTCTA
C2C2-Dof	CXN00014981	MP00407	HDS;CXN00011731|chr6_5929810:5931010	164	184	+	10.0758	8.63e-05	0.0114	TTTATTTATTTATTTTTGTTT
NANA	CXN00015027	MP00030	HDS;CXN00011731|chr6_5929810:5931010	622	639	-	11.939	3.94e-05	0.315	AACTCCATAAAAAGATAA
MADS-MIKC	CXN00015229	MP00077	HDS;CXN00011731|chr6_5929810:5931010	623	637	-	12.4143	2.55e-05	0.177	CTCCATAAAAAGATA
MADS-MIKC	CXN00015229	MP00077	HDS;CXN00011731|chr6_5929810:5931010	409	423	-	10.5857	7.46e-05	0.218	AAACAAAAATAAAAA
WRKY	CXN00015346	MP00284	HDS;CXN00011731|chr6_5929810:5931010	769	779	-	16.8939	1.53e-06	0.0555	AAAAGTCAACC
HSF	CXN00015360	MP00371	HDS;CXN00011731|chr6_5929810:5931010	282	296	+	10.0152	6.81e-05	0.97	AGAGAGCTCTGGAAG
HSF	CXN00015478	MP00371	HDS;CXN00011731|chr6_5929810:5931010	282	296	+	10.0152	6.81e-05	0.97	AGAGAGCTCTGGAAG
HB-HD-ZIP	CXN00015596	MP00323	HDS;CXN00011731|chr6_5929810:5931010	5	15	+	12.5373	4.38e-05	0.0521	AAAATAATTAT
C2H2	CXN00015749	MP00608	HDS;CXN00011731|chr6_5929810:5931010	755	766	-	11.3947	2.8e-05	0.213	AAAAACAAAACA
MADS-MIKC	CXN00015817	MP00605	HDS;CXN00011731|chr6_5929810:5931010	623	635	-	13.5286	1e-05	0.182	CCATAAAAAGATA
C2C2-Dof	CXN00015818	MP00570	HDS;CXN00011731|chr6_5929810:5931010	361	374	-	11.7121	5.93e-05	0.141	AAAAAAGGATAATT
C2C2-Dof	CXN00015818	MP00570	HDS;CXN00011731|chr6_5929810:5931010	619	632	-	11.5152	6.78e-05	0.145	TAAAAAGATAAAAT
GARP-G2-like	CXN00015945	MP00532	HDS;CXN00011731|chr6_5929810:5931010	915	929	+	11.4242	4.36e-05	0.792	GAAGAATATCCCCCT
MYB-related	CXN00016116	MP00231	HDS;CXN00011731|chr6_5929810:5931010	1086	1100	-	9.4	4.03e-05	0.297	TTGAAACCCTAACAA
GARP-G2-like	CXN00016120	MP00331	HDS;CXN00011731|chr6_5929810:5931010	504	517	+	11.1212	9.79e-05	0.363	CTTGGAATCTTGTT
NANA	CXN00016280	MP00421	HDS;CXN00011731|chr6_5929810:5931010	70	80	+	10.7879	7.2e-05	0.0767	TAATTAATTAT
MYB-related	CXN00016362	MP00144	HDS;CXN00011731|chr6_5929810:5931010	265	279	+	10.9091	9.18e-05	0.421	TTTGTTTGGTAGTAG
WRKY	CXN00016370	MP00284	HDS;CXN00011731|chr6_5929810:5931010	769	779	-	16.8939	1.53e-06	0.0555	AAAAGTCAACC
HSF	CXN00016469	MP00187	HDS;CXN00011731|chr6_5929810:5931010	282	296	+	8.59211	3.97e-05	0.847	AGAGAGCTCTGGAAG
NANA	CXN00016470	MP00187	HDS;CXN00011731|chr6_5929810:5931010	282	296	+	8.59211	3.97e-05	0.847	AGAGAGCTCTGGAAG
WRKY	CXN00016482	MP00275	HDS;CXN00011731|chr6_5929810:5931010	769	779	-	15.7121	2.33e-06	0.0893	AAAAGTCAACC
HB-HD-ZIP	CXN00016516	MP00170	HDS;CXN00011731|chr6_5929810:5931010	1	15	-	11.6716	4.03e-05	0.134	ATAATTATTTTTTTT
MADS-M-type	CXN00016648	MP00077	HDS;CXN00011731|chr6_5929810:5931010	623	637	-	12.4143	2.55e-05	0.177	CTCCATAAAAAGATA
MADS-M-type	CXN00016648	MP00077	HDS;CXN00011731|chr6_5929810:5931010	409	423	-	10.5857	7.46e-05	0.218	AAACAAAAATAAAAA
NANA	CXN00016649	MP00077	HDS;CXN00011731|chr6_5929810:5931010	623	637	-	12.4143	2.55e-05	0.177	CTCCATAAAAAGATA
NANA	CXN00016649	MP00077	HDS;CXN00011731|chr6_5929810:5931010	409	423	-	10.5857	7.46e-05	0.218	AAACAAAAATAAAAA
GARP-G2-like	CXN00016983	MP00252	HDS;CXN00011731|chr6_5929810:5931010	914	926	+	12.6818	2.63e-05	0.487	TGAAGAATATCCC
HB-other	CXN00017028	MP00320	HDS;CXN00011731|chr6_5929810:5931010	719	731	+	10.7727	6.38e-05	0.193	TGAATGATTATTT
NANA	CXN00017378	MP00371	HDS;CXN00011731|chr6_5929810:5931010	282	296	+	10.0152	6.81e-05	0.97	AGAGAGCTCTGGAAG
C2C2-GATA	CXN00017507	MP00554	HDS;CXN00011731|chr6_5929810:5931010	913	939	-	-4.67778	3.85e-05	0.102	ATTCATAATCAGGGGGATATTCTTCAT
C3H	CXN00017509	MP00113	HDS;CXN00011731|chr6_5929810:5931010	771	784	-	11.4394	6.69e-05	0.135	AATCCAAAAGTCAA
MYB	CXN00017622	MP00375	HDS;CXN00011731|chr6_5929810:5931010	267	287	-	12.2121	3.27e-05	0.184	CTCTCTCCCTACTACCAAACA
WRKY	CXN00017907	MP00209	HDS;CXN00011731|chr6_5929810:5931010	769	787	+	12.4429	3.3e-05	1	GGTTGACTTTTGGATTATC
MADS-M-type	CXN00018112	MP00508	HDS;CXN00011731|chr6_5929810:5931010	440	458	+	11.1667	2.61e-05	0.213	ATTCCCATTTCGAGCAACT
WRKY	CXN00018129	MP00539	HDS;CXN00011731|chr6_5929810:5931010	768	781	+	14.803	6.3e-06	0.238	CGGTTGACTTTTGG
WRKY	CXN00018131	MP00422	HDS;CXN00011731|chr6_5929810:5931010	767	779	-	16.3485	2.25e-06	0.0818	AAAAGTCAACCGC
HB-HD-ZIP	CXN00018210	MP00323	HDS;CXN00011731|chr6_5929810:5931010	5	15	+	12.5373	4.38e-05	0.0521	AAAATAATTAT
WRKY	CXN00018343	MP00251	HDS;CXN00011731|chr6_5929810:5931010	767	781	+	14.4091	7.29e-06	0.276	GCGGTTGACTTTTGG
Trihelix	CXN00018425	MP00413	HDS;CXN00011731|chr6_5929810:5931010	1118	1132	-	16.2121	1.67e-06	0.0713	CCTTCTCCGGCGGAA
C2H2	CXN00018622	MP00196	HDS;CXN00011731|chr6_5929810:5931010	1186	1200	+	11.1212	5.86e-05	0.816	GCCGGCATCAGATGG
WRKY	CXN00019292	MP00408	HDS;CXN00011731|chr6_5929810:5931010	767	779	+	16.1364	2.41e-06	0.0948	GCGGTTGACTTTT
WRKY	CXN00019385	MP00209	HDS;CXN00011731|chr6_5929810:5931010	769	787	+	12.4429	3.3e-05	1	GGTTGACTTTTGGATTATC
C2H2	CXN00019426	MP00403	HDS;CXN00011731|chr6_5929810:5931010	620	634	-	8.68293	4.36e-05	0.0383	CATAAAAAGATAAAA
C2H2	CXN00019426	MP00403	HDS;CXN00011731|chr6_5929810:5931010	752	766	-	7.07317	7.46e-05	0.0511	AAAAACAAAACACAA
MYB-related	CXN00019438	MP00231	HDS;CXN00011731|chr6_5929810:5931010	1086	1100	-	9.4	4.03e-05	0.297	TTGAAACCCTAACAA
C2C2-Dof	CXN00019711	MP00570	HDS;CXN00011731|chr6_5929810:5931010	361	374	-	11.7121	5.93e-05	0.141	AAAAAAGGATAATT
C2C2-Dof	CXN00019711	MP00570	HDS;CXN00011731|chr6_5929810:5931010	619	632	-	11.5152	6.78e-05	0.145	TAAAAAGATAAAAT
HB-HD-ZIP	CXN00019782	MP00225	HDS;CXN00011731|chr6_5929810:5931010	5	15	+	11.5522	8.64e-05	0.0905	AAAATAATTAT
CPP	CXN00019843	MP00370	HDS;CXN00011731|chr6_5929810:5931010	31	45	-	19.4306	1.24e-07	0.00348	ATTAAAAAATTTAAA
CPP	CXN00019843	MP00370	HDS;CXN00011731|chr6_5929810:5931010	49	63	+	15.2222	4.2e-06	0.00756	TTTTAAAAATTTTAA
CPP	CXN00019843	MP00370	HDS;CXN00011731|chr6_5929810:5931010	50	64	-	11.875	2.54e-05	0.0181	ATTAAAATTTTTAAA
CPP	CXN00019843	MP00370	HDS;CXN00011731|chr6_5929810:5931010	51	65	-	11.8472	2.58e-05	0.0181	AATTAAAATTTTTAA
CPP	CXN00019843	MP00370	HDS;CXN00011731|chr6_5929810:5931010	10	24	+	9.40278	7.11e-05	0.0294	AATTATATATTTTAA
WRKY	CXN00019899	MP00531	HDS;CXN00011731|chr6_5929810:5931010	769	781	+	15.5909	3.94e-06	0.138	GGTTGACTTTTGG
HB-HD-ZIP	CXN00019945	MP00323	HDS;CXN00011731|chr6_5929810:5931010	5	15	+	12.5373	4.38e-05	0.0521	AAAATAATTAT
GRAS	CXN00020043	MP00611	HDS;CXN00011731|chr6_5929810:5931010	615	634	-	12.5833	2.07e-05	0.0239	CATAAAAAGATAAAATTAGA
GRAS	CXN00020043	MP00611	HDS;CXN00011731|chr6_5929810:5931010	172	191	-	12.2917	2.55e-05	0.0262	ATAATAAAAACAAAAATAAA
GRAS	CXN00020043	MP00611	HDS;CXN00011731|chr6_5929810:5931010	411	430	-	12.1806	2.75e-05	0.0262	AGAGGGAAAACAAAAATAAA
MYB-related	CXN00020275	MP00560	HDS;CXN00011731|chr6_5929810:5931010	140	150	+	10.5303	6.08e-05	0.119	AGATTTTTATT
WRKY	CXN00020327	MP00209	HDS;CXN00011731|chr6_5929810:5931010	769	787	+	12.4429	3.3e-05	1	GGTTGACTTTTGGATTATC
HSF	CXN00020548	MP00305	HDS;CXN00011731|chr6_5929810:5931010	389	403	+	10.1463	8.82e-05	1	TTTCTCAATTCTTCT
MADS-MIKC	CXN00020551	MP00508	HDS;CXN00011731|chr6_5929810:5931010	440	458	+	11.1667	2.61e-05	0.213	ATTCCCATTTCGAGCAACT
HB-WOX	CXN00020704	MP00265	HDS;CXN00011731|chr6_5929810:5931010	892	902	-	13.8415	1.16e-05	0.0583	TCAATCAAACA
HB-WOX	CXN00020704	MP00265	HDS;CXN00011731|chr6_5929810:5931010	715	725	-	13.6829	1.24e-05	0.0583	TCATTCAATCT
NAC	CXN00020730	MP00280	HDS;CXN00011731|chr6_5929810:5931010	902	920	+	10.7424	5.74e-05	0.827	ATGTCTTAATTATGAAGAA
NAC	CXN00020730	MP00280	HDS;CXN00011731|chr6_5929810:5931010	904	922	-	10.0909	7.77e-05	0.827	TATTCTTCATAATTAAGAC
HSF	CXN00020761	MP00432	HDS;CXN00011731|chr6_5929810:5931010	282	295	-	9.5303	4.51e-05	0.905	TTCCAGAGCTCTCT
WRKY	CXN00020882	MP00465	HDS;CXN00011731|chr6_5929810:5931010	769	779	-	13.0606	2.09e-05	0.773	AAAAGTCAACC
MADS-MIKC	CXN00020888	MP00080	HDS;CXN00011731|chr6_5929810:5931010	363	376	-	11.9394	3.31e-05	0.112	AGAAAAAAGGATAA
MADS-MIKC	CXN00020888	MP00080	HDS;CXN00011731|chr6_5929810:5931010	622	635	-	10.803	6.45e-05	0.139	CCATAAAAAGATAA
MADS-MIKC	CXN00020888	MP00080	HDS;CXN00011731|chr6_5929810:5931010	111	124	+	10.4091	8.09e-05	0.151	GAAAATAAAGAAAA
CPP	CXN00020891	MP00370	HDS;CXN00011731|chr6_5929810:5931010	31	45	-	19.4306	1.24e-07	0.00348	ATTAAAAAATTTAAA
CPP	CXN00020891	MP00370	HDS;CXN00011731|chr6_5929810:5931010	49	63	+	15.2222	4.2e-06	0.00756	TTTTAAAAATTTTAA
CPP	CXN00020891	MP00370	HDS;CXN00011731|chr6_5929810:5931010	50	64	-	11.875	2.54e-05	0.0181	ATTAAAATTTTTAAA
CPP	CXN00020891	MP00370	HDS;CXN00011731|chr6_5929810:5931010	51	65	-	11.8472	2.58e-05	0.0181	AATTAAAATTTTTAA
CPP	CXN00020891	MP00370	HDS;CXN00011731|chr6_5929810:5931010	10	24	+	9.40278	7.11e-05	0.0294	AATTATATATTTTAA
AP2/ERF-RAV	CXN00020946	MP00024	HDS;CXN00011731|chr6_5929810:5931010	1148	1155	+	12.5816	3.58e-05	0.733	AATGTTGC
GARP-G2-like	CXN00020948	MP00160	HDS;CXN00011731|chr6_5929810:5931010	507	517	+	13.2424	1.74e-05	0.296	GGAATCTTGTT
WRKY	CXN00021127	MP00422	HDS;CXN00011731|chr6_5929810:5931010	767	779	-	16.3485	2.25e-06	0.0818	AAAAGTCAACCGC
C2H2	CXN00021172	MP00403	HDS;CXN00011731|chr6_5929810:5931010	620	634	-	8.68293	4.36e-05	0.0383	CATAAAAAGATAAAA
C2H2	CXN00021172	MP00403	HDS;CXN00011731|chr6_5929810:5931010	752	766	-	7.07317	7.46e-05	0.0511	AAAAACAAAACACAA
NANA	CXN00021173	MP00485	HDS;CXN00011731|chr6_5929810:5931010	172	191	+	12.2424	1.67e-05	0.0392	TTTATTTTTGTTTTTATTAT
NANA	CXN00021173	MP00485	HDS;CXN00011731|chr6_5929810:5931010	940	959	+	8.87879	7.5e-05	0.0855	ACATATTTTGTATGCTTTTT
HB-HD-ZIP	CXN00021234	MP00225	HDS;CXN00011731|chr6_5929810:5931010	5	15	+	11.5522	8.64e-05	0.0905	AAAATAATTAT
NAC	CXN00021295	MP00121	HDS;CXN00011731|chr6_5929810:5931010	1039	1060	-	10.8788	8.54e-05	1	GTCGTGATGGTCCTTGCTTCTG
WRKY	CXN00021336	MP00209	HDS;CXN00011731|chr6_5929810:5931010	769	787	+	12.4429	3.3e-05	1	GGTTGACTTTTGGATTATC
GARP-G2-like	CXN00021358	MP00261	HDS;CXN00011731|chr6_5929810:5931010	917	927	+	12.4545	3.92e-05	0.346	AGAATATCCCC
HB-HD-ZIP	CXN00021394	MP00421	HDS;CXN00011731|chr6_5929810:5931010	70	80	+	10.7879	7.2e-05	0.0767	TAATTAATTAT
RWP-RK	CXN00021664	MP00449	HDS;CXN00011731|chr6_5929810:5931010	769	783	+	12.1515	3.8e-05	0.541	GGTTGACTTTTGGAT
WRKY	CXN00021801	MP00464	HDS;CXN00011731|chr6_5929810:5931010	767	780	+	17.0909	1.09e-06	0.0394	GCGGTTGACTTTTG
HB-WOX	CXN00021817	MP00617	HDS;CXN00011731|chr6_5929810:5931010	895	904	-	13.4752	1.33e-05	0.109	CATCAATCAA
C2H2	CXN00021836	MP00403	HDS;CXN00011731|chr6_5929810:5931010	620	634	-	8.68293	4.36e-05	0.0383	CATAAAAAGATAAAA
C2H2	CXN00021836	MP00403	HDS;CXN00011731|chr6_5929810:5931010	752	766	-	7.07317	7.46e-05	0.0511	AAAAACAAAACACAA
GARP-G2-like	CXN00021892	MP00331	HDS;CXN00011731|chr6_5929810:5931010	504	517	+	11.1212	9.79e-05	0.363	CTTGGAATCTTGTT
GARP-G2-like	CXN00021927	MP00532	HDS;CXN00011731|chr6_5929810:5931010	915	929	+	11.4242	4.36e-05	0.792	GAAGAATATCCCCCT
WRKY	CXN00022088	MP00506	HDS;CXN00011731|chr6_5929810:5931010	767	779	-	16.1364	1.79e-06	0.0699	AAAAGTCAACCGC
Trihelix	CXN00022134	MP00356	HDS;CXN00011731|chr6_5929810:5931010	1120	1130	+	16.1212	2.22e-06	0.0953	CCGCCGGAGAA
MYB-related	CXN00022365	MP00565	HDS;CXN00011731|chr6_5929810:5931010	618	632	+	11.697	4.21e-05	0.236	AATTTTATCTTTTTA
HB-HD-ZIP	CXN00022380	MP00320	HDS;CXN00011731|chr6_5929810:5931010	719	731	+	10.7727	6.38e-05	0.193	TGAATGATTATTT
C2H2	CXN00022518	MP00196	HDS;CXN00011731|chr6_5929810:5931010	1186	1200	+	11.1212	5.86e-05	0.816	GCCGGCATCAGATGG
MYB-related	CXN00022648	MP00089	HDS;CXN00011731|chr6_5929810:5931010	471	483	-	4.97561	5.62e-05	0.399	TGGGGGTGGGCGC
WRKY	CXN00022686	MP00112	HDS;CXN00011731|chr6_5929810:5931010	769	779	-	13.1711	1.66e-05	0.658	AAAAGTCAACC
HB-HD-ZIP	CXN00022940	MP00421	HDS;CXN00011731|chr6_5929810:5931010	70	80	+	10.7879	7.2e-05	0.0767	TAATTAATTAT
NANA	CXN00022998	MP00450	HDS;CXN00011731|chr6_5929810:5931010	767	780	+	17.1061	1.42e-06	0.0502	GCGGTTGACTTTTG
HB-HD-ZIP	CXN00023255	MP00051	HDS;CXN00011731|chr6_5929810:5931010	721	728	-	12.8317	5.88e-05	0.208	TAATCATT
MYB-related	CXN00023368	MP00489	HDS;CXN00011731|chr6_5929810:5931010	618	632	+	11.9848	4.39e-05	0.186	AATTTTATCTTTTTA
NANA	CXN00024106	MP00592	HDS;CXN00011731|chr6_5929810:5931010	175	191	-	8.72727	5.84e-05	0.107	ATAATAAAAACAAAAAT
zf-HD	CXN00024225	MP00536	HDS;CXN00011731|chr6_5929810:5931010	63	84	-	17.7015	3.86e-07	0.00135	TAAGATAATTAATTAGTTTAAT
zf-HD	CXN00024225	MP00536	HDS;CXN00011731|chr6_5929810:5931010	59	80	-	15.9254	2.22e-06	0.00322	ATAATTAATTAGTTTAATTAAA
zf-HD	CXN00024225	MP00536	HDS;CXN00011731|chr6_5929810:5931010	56	77	+	14.6269	6.34e-06	0.00601	AATTTTAATTAAACTAATTAAT
zf-HD	CXN00024225	MP00536	HDS;CXN00011731|chr6_5929810:5931010	50	71	-	13.8806	1.08e-05	0.00847	TAGTTTAATTAAAATTTTTAAA
zf-HD	CXN00024225	MP00536	HDS;CXN00011731|chr6_5929810:5931010	65	86	+	13.2985	1.58e-05	0.00993	TAAACTAATTAATTATCTTAAC
zf-HD	CXN00024225	MP00536	HDS;CXN00011731|chr6_5929810:5931010	31	52	-	12.7015	2.29e-05	0.0116	AAAAAAAATTAAAAAATTTAAA
zf-HD	CXN00024225	MP00536	HDS;CXN00011731|chr6_5929810:5931010	11	32	-	10.2537	8.41e-05	0.0231	AAACGAGATTAAAATATATAAT
zf-HD	CXN00024225	MP00536	HDS;CXN00011731|chr6_5929810:5931010	4	25	+	9.89552	9.93e-05	0.0248	AAAAATAATTATATATTTTAAT
NANA	CXN00024226	MP00536	HDS;CXN00011731|chr6_5929810:5931010	63	84	-	17.7015	3.86e-07	0.00135	TAAGATAATTAATTAGTTTAAT
NANA	CXN00024226	MP00536	HDS;CXN00011731|chr6_5929810:5931010	59	80	-	15.9254	2.22e-06	0.00322	ATAATTAATTAGTTTAATTAAA
NANA	CXN00024226	MP00536	HDS;CXN00011731|chr6_5929810:5931010	56	77	+	14.6269	6.34e-06	0.00601	AATTTTAATTAAACTAATTAAT
NANA	CXN00024226	MP00536	HDS;CXN00011731|chr6_5929810:5931010	50	71	-	13.8806	1.08e-05	0.00847	TAGTTTAATTAAAATTTTTAAA
NANA	CXN00024226	MP00536	HDS;CXN00011731|chr6_5929810:5931010	65	86	+	13.2985	1.58e-05	0.00993	TAAACTAATTAATTATCTTAAC
NANA	CXN00024226	MP00536	HDS;CXN00011731|chr6_5929810:5931010	31	52	-	12.7015	2.29e-05	0.0116	AAAAAAAATTAAAAAATTTAAA
NANA	CXN00024226	MP00536	HDS;CXN00011731|chr6_5929810:5931010	11	32	-	10.2537	8.41e-05	0.0231	AAACGAGATTAAAATATATAAT
NANA	CXN00024226	MP00536	HDS;CXN00011731|chr6_5929810:5931010	4	25	+	9.89552	9.93e-05	0.0248	AAAAATAATTATATATTTTAAT
NANA	CXN00024658	MP00449	HDS;CXN00011731|chr6_5929810:5931010	769	783	+	12.1515	3.8e-05	0.541	GGTTGACTTTTGGAT
WRKY	CXN00024805	MP00299	HDS;CXN00011731|chr6_5929810:5931010	769	779	-	15.2273	4.18e-06	0.158	AAAAGTCAACC
MYB	CXN00024823	MP00287	HDS;CXN00011731|chr6_5929810:5931010	1082	1096	-	11.7273	4.55e-05	0.495	AACCCTAACAAAATC
MYB	CXN00024823	MP00287	HDS;CXN00011731|chr6_5929810:5931010	705	719	-	11.1667	7.09e-05	0.495	AATCTAAACAGAAAT
MADS-M-type	CXN00024987	MP00079	HDS;CXN00011731|chr6_5929810:5931010	438	458	-	10.3857	6.43e-05	0.133	AGTTGCTCGAAATGGGAATCC
NANA	CXN00024989	MP00605	HDS;CXN00011731|chr6_5929810:5931010	623	635	-	13.5286	1e-05	0.182	CCATAAAAAGATA
GRAS	CXN00025010	MP00611	HDS;CXN00011731|chr6_5929810:5931010	615	634	-	12.5833	2.07e-05	0.0239	CATAAAAAGATAAAATTAGA
GRAS	CXN00025010	MP00611	HDS;CXN00011731|chr6_5929810:5931010	172	191	-	12.2917	2.55e-05	0.0262	ATAATAAAAACAAAAATAAA
GRAS	CXN00025010	MP00611	HDS;CXN00011731|chr6_5929810:5931010	411	430	-	12.1806	2.75e-05	0.0262	AGAGGGAAAACAAAAATAAA
AP2/ERF-ERF	CXN00000341	MP00610	HDR;CXN00009350|chr8_2813975:2815175	98	117	+	20.5	3.21e-08	9.75e-05	TAAAAAAAAAAAAAAAAACA
AP2/ERF-ERF	CXN00000341	MP00610	HDR;CXN00009350|chr8_2813975:2815175	54	73	+	18.7179	2.09e-07	0.000363	AAGAAAAAAAGAACTAGAAA
AP2/ERF-ERF	CXN00000341	MP00610	HDR;CXN00009350|chr8_2813975:2815175	96	115	+	17.9231	4.33e-07	0.000563	TTTAAAAAAAAAAAAAAAAA
AP2/ERF-ERF	CXN00000341	MP00610	HDR;CXN00009350|chr8_2813975:2815175	48	67	+	15.8846	2.23e-06	0.00194	TGTAAAAAGAAAAAAAGAAC
AP2/ERF-ERF	CXN00000341	MP00610	HDR;CXN00009350|chr8_2813975:2815175	344	363	-	14.4231	6.13e-06	0.00391	AATGATAAAAATACAAAAAA
AP2/ERF-ERF	CXN00000341	MP00610	HDR;CXN00009350|chr8_2813975:2815175	52	71	+	13.9103	8.5e-06	0.00455	AAAAGAAAAAAAGAACTAGA
AP2/ERF-ERF	CXN00000341	MP00610	HDR;CXN00009350|chr8_2813975:2815175	51	70	+	13.6795	9.81e-06	0.00496	AAAAAGAAAAAAAGAACTAG
AP2/ERF-ERF	CXN00000341	MP00610	HDR;CXN00009350|chr8_2813975:2815175	101	120	+	13.5641	1.05e-05	0.00511	AAAAAAAAAAAAAAACATCG
AP2/ERF-ERF	CXN00000341	MP00610	HDR;CXN00009350|chr8_2813975:2815175	97	116	+	13.4359	1.14e-05	0.00545	TTAAAAAAAAAAAAAAAAAC
AP2/ERF-ERF	CXN00000341	MP00610	HDR;CXN00009350|chr8_2813975:2815175	638	657	+	12.6923	1.76e-05	0.00719	AAAAAACAAAATAAGTAAAA
AP2/ERF-ERF	CXN00000341	MP00610	HDR;CXN00009350|chr8_2813975:2815175	644	663	+	11.9231	2.69e-05	0.00985	CAAAATAAGTAAAATAGACA
AP2/ERF-ERF	CXN00000341	MP00610	HDR;CXN00009350|chr8_2813975:2815175	23	42	+	11.9103	2.7e-05	0.00985	AAGAAATTAAATAATAGTAA
AP2/ERF-ERF	CXN00000341	MP00610	HDR;CXN00009350|chr8_2813975:2815175	678	697	+	11.4359	3.47e-05	0.0116	CATGAAAAAGAAAGAATACG
AP2/ERF-ERF	CXN00000341	MP00610	HDR;CXN00009350|chr8_2813975:2815175	610	629	+	11.0256	4.28e-05	0.0135	AATAAATTAAAAAAAAATAT
AP2/ERF-ERF	CXN00000341	MP00610	HDR;CXN00009350|chr8_2813975:2815175	656	675	+	10.2564	6.22e-05	0.0174	AATAGACAAAAAGATAAACG
AP2/ERF-ERF	CXN00000341	MP00610	HDR;CXN00009350|chr8_2813975:2815175	91	110	+	10.1923	6.41e-05	0.0178	ATAACTTTAAAAAAAAAAAA
AP2/ERF-ERF	CXN00000341	MP00610	HDR;CXN00009350|chr8_2813975:2815175	510	529	+	9.37179	9.33e-05	0.0228	AAAACCAAATAAAAAATTCG
NANA	CXN00000467	MP00254	HDR;CXN00009350|chr8_2813975:2815175	635	649	+	12.303	1.96e-05	0.0644	ATTAAAAAACAAAAT
NANA	CXN00000467	MP00254	HDR;CXN00009350|chr8_2813975:2815175	66	80	+	9.87879	5.88e-05	0.0846	ACTAGAAAACAAAAT
NANA	CXN00000467	MP00254	HDR;CXN00009350|chr8_2813975:2815175	345	359	-	9.71212	6.3e-05	0.0846	ATAAAAATACAAAAA
Tify	CXN00000609	MP00198	HDR;CXN00009350|chr8_2813975:2815175	351	369	+	3.60526	6.72e-05	0.329	TATTTTTATCATTTTCATT
NANA	CXN00000635	MP00570	HDR;CXN00009350|chr8_2813975:2815175	336	349	-	14.7121	3.44e-06	0.0391	AAAAAAGTTATAAT
NANA	CXN00000635	MP00570	HDR;CXN00009350|chr8_2813975:2815175	50	63	+	11.6667	6.13e-05	0.141	TAAAAAGAAAAAAA
NANA	CXN00000635	MP00570	HDR;CXN00009350|chr8_2813975:2815175	259	272	-	11.1061	8.78e-05	0.145	AAAAAAGTACCAAT
TCP	CXN00000643	MP00326	HDR;CXN00009350|chr8_2813975:2815175	1060	1072	+	7.86842	6.92e-05	0.702	GCCGGGACCGGAT
MYB-related	CXN00000734	MP00336	HDR;CXN00009350|chr8_2813975:2815175	766	776	-	11.8636	4.35e-05	0.332	TTGGTAGGTGG
MYB-related	CXN00000780	MP00551	HDR;CXN00009350|chr8_2813975:2815175	417	431	-	12.303	3.55e-05	0.295	AATACTTTATCCATC
MYB-related	CXN00000781	MP00630	HDR;CXN00009350|chr8_2813975:2815175	418	427	+	12.3469	3.77e-05	0.693	ATGGATAAAG
MYB-related	CXN00000781	MP00630	HDR;CXN00009350|chr8_2813975:2815175	760	769	-	12.3061	4.22e-05	0.693	GTGGATAATA
WRKY	CXN00000896	MP00531	HDR;CXN00009350|chr8_2813975:2815175	592	604	-	9.48485	8.88e-05	0.798	ATTTGACTAATTA
C2H2	CXN00000913	MP00206	HDR;CXN00009350|chr8_2813975:2815175	65	82	+	9.72727	4.08e-05	0.164	AACTAGAAAACAAAATTA
C2H2	CXN00000913	MP00206	HDR;CXN00009350|chr8_2813975:2815175	634	651	+	9.63636	4.23e-05	0.164	TATTAAAAAACAAAATAA
CPP	CXN00000962	MP00045	HDR;CXN00009350|chr8_2813975:2815175	470	479	-	13.6931	2e-06	0.0674	AATTTGAATT
CPP	CXN00000962	MP00045	HDR;CXN00009350|chr8_2813975:2815175	476	485	-	13.2277	1.6e-05	0.0689	TATTTGAATT
MADS-MIKC	CXN00001078	MP00080	HDR;CXN00009350|chr8_2813975:2815175	678	691	+	11.6364	3.98e-05	0.112	CATGAAAAAGAAAG
C2C2-Dof	CXN00001184	MP00046	HDR;CXN00009350|chr8_2813975:2815175	263	272	-	11.6016	1.59e-05	0.145	AAAAAAGTAC
C2C2-Dof	CXN00001184	MP00046	HDR;CXN00009350|chr8_2813975:2815175	340	349	-	10.6911	6.94e-05	0.28	AAAAAAGTTA
NANA	CXN00001191	MP00235	HDR;CXN00009350|chr8_2813975:2815175	767	781	+	11.3485	5.6e-05	0.574	CACCTACCAACATTA
NANA	CXN00001191	MP00235	HDR;CXN00009350|chr8_2813975:2815175	760	774	+	10.4848	9.28e-05	0.574	TATTATCCACCTACC
[truncated: 6,055 more rows]
